# Supplementary material for: Identification of drought-responsive miRNAs and physiological characterization of tea plant (Camellia sinensis L.) under drought stress
Source: BMC Plant Biol. 2017 Nov 21;17:211. doi: 10.1186/s12870-017-1172-6 (PMC5696764; doi:10.1186/s12870-017-1172-6)
Supplement: Supplementary file 4 — Camellia sinensis known miRNAs differentially expressed between normal water supply and mild drought stress (CK vs. T1). (XLSX 14 kb) [file 12870_2017_1172_MOESM4_ESM.xlsx]

## Sheet: miR_count
Additional file 4: Table S3. Camellia sinensis known miRNAs differentially expressed between normal water supply and mild drought stress conditions.
Category	No.	miR-name	log2 Ratio (mild drought stress/normal water supply) normalized	p-value	sig-lable
Category 1. 49 known miRNAs expressed only in normal water supply	1	miR1026a	-7.98596	2.92e-11	**
	2	miR1169-3p	-13.7139	0	**
	3	miR1172.1	-9.00388	4.25e-22	**
	4	miR1440b	-7.91199	9.85e-11	**
	5	miR160b-3p	-9.45845	5.01e-30	**
	6	miR169j-3p	-8.54666	2.78e-16	**
	7	miR1881	-8.33646	3.61e-14	**
	8	miR2275c	-9.33646	1.2e-27	**
	9	miR2604	-9.27875	1.37e-26	**
	10	miR2616	-8.89285	1.64e-20	**
	11	miR2619b-5p	-8.73013	2.13e-18	**
	12	miR2936	-11.3043	3.83e-106	**
	13	miR3946	-7.18755	9.08e-07	**
	14	miR399d	-10.9448	6.93e-83	**
	15	miR4221	-6.75154	3.5e-05	**
	16	miR4243	-9.17183	9.68e-25	**
	17	miR396b	-13.8233	0	**
	18	miR4351	-11.8662	2.33e-156	**
	19	miR5061	-11.9564	2.11e-166	**
	20	miR2111b-3p	-11.0391	1.95e-88	**
	21	miR5137	-8.44539	3.17e-15	**
	22	miR5210	-8.89285	1.64e-20	**
	23	miR5228	-9.88321	4.54e-40	**
	24	miR5292b	-8.09032	4.7e-12	**
	25	miR5303	-9.74084	2.27e-36	**
	26	miR5304-3p	-7.05637	3.07e-06	**
	27	miR5512a	-7.18755	9.08e-07	**
	28	miR5522	-8.21864	4.12e-13	**
	29	miR5532	-9.35054	6.52e-28	**
	30	miR5568g-5p	-8.64133	2.43e-17	**
	31	miR5573	-6.75154	3.5e-05	**
	32	miR5658	-6.66406	6.43e-05	**
	33	miR5718	-8.09032	4.7e-12	**
	34	miR5776	-8.79331	3.44e-19	**
	35	miR5817	-7.36448	1.46e-07	**
	36	miR6161d	-6.75154	3.5e-05	**
	37	miR6186	-11.0039	2.54e-86	**
	38	miR6195	-11.1915	3.25e-98	**
	39	miR6462c-5p	-13.7193	0	**
	40	miR774b-5p	-8.64133	2.43e-17	**
	41	miR7755-5p	-6.91193	1.04e-05	**
	42	miR7996a	-10.1398	9.82e-48	**
	43	miR8129-3p	-7.41895	7.96e-08	**
	44	miR8154	-10.6975	6.19e-70	**
	45	miR829.1	-6.75154	3.5e-05	**
	46	miR7491	-6.8339	1.9e-05	**
	47	miR7729a-5p	-6.75154	3.5e-05	**
	48	miR7739-5p	-6.66406	6.43e-05	**
	49	miR844-5p	-7.79331	6.12e-10	**
Category 2. 33 known miRNAs expressed only in mild drought stress	1	miR1526	12.0461	1.78e-191	**
	2	miR160a-3p	9.77735	2.43e-40	**
	3	miR169l-3p	8.85012	1.41e-21	**
	4	miR2083-3p	9.32876	9.14e-30	**
	5	miR2111a-3p	12.1264	2.15e-202	**
	6	miR2199	13.9929	0	**
	7	miR2275b-5p	14.9386	0	**
	8	miR2600b	7.82629	5.31e-11	**
	9	miR319b	7.9194	1.1e-11	**
	10	miR3515	13.1779	0	**
	11	miR3954	7.72676	2.55e-10	**
	12	miR395a	7.37877	2.85e-08	**
	13	miR396a	14.127	0	**
	14	miR399j	8.00686	2.29e-12	**
	15	miR4348	7.50438	5.92e-09	**
	16	miR4414a-5p	9.90806	4.29e-44	**
	17	miR5056	9.98547	1.75e-46	**
	18	miR5072	8.64731	7.56e-19	**
	19	miR5281a	10.7396	7.2e-78	**
	20	miR529d	10.6609	8.94e-74	**
	21	miR5368	9.08932	2.49e-25	**
	22	miR5376	11.3829	3.39e-121	**
	23	miR5485	12.2232	2.22e-216	**
	24	miR5536	10.6059	4.79e-71	**
	25	miR5813	12.2966	1.22e-227	**
	26	miR6179	7.16732	3e-07
	27	miR7485	14.3074	0	**
	28	miR774a-5p.1	11.9024	2.15e-173	**
	29	miR7783-3p	10.3951	1.71e-61	**
	30	miR8017	7.72676	2.55e-10	**
	31	miR834	13.5322	0	**
	32	miR855	12.1626	1.64e-207	**
	33	miR857	7.08927	6.59e-07	**
Category 3. 15 known miRNAs up-regulated in mild drought stress than those in normal water supply	1	miR164c-3p	1.17739	0.00320557	**
	2	miR2916	1.25921	4.07e-68	**
	3	miR391	1.21418	1.18e-113	**
	4	miR397a	1.10335	4.46e-11	**
	5	miR398	1.69922	1.79e-42	**
	6	miR408b-5p	2.3987	0	**
	7	miR4376	1.20407	2.09e-111	**
	8	miR4391	1.02368	4.25e-08	**
	9	miR5059	1.60377	2.12e-46	**
	10	miR5077	1.04669	3.34e-36	**
	11	miR528-5p	7.03743	0	**
	12	miR5293	1.6115	3.43e-18	**
	13	miR6300	1.86945	1.3e-33	**
	14	miR6478	1.68671	1.01e-09	**
	15	miR894	1.72879	0	**
Category 4. 4 known miRNAs down-regulated in mild drought stress than those in normal water supply	1	miR5081	-1.02477	0.000258309	**
	2	miR530a	-1.30654	0.000161041	**
	3	miR6171	-2.68324	4.95e-60	**
	4	miR6196	-2.71355	4.94e-45	**
