# Supplementary material for: Identification of drought-responsive miRNAs and physiological characterization of tea plant (Camellia sinensis L.) under drought stress
Source: BMC Plant Biol. 2017 Nov 21;17:211. doi: 10.1186/s12870-017-1172-6 (PMC5696764; doi:10.1186/s12870-017-1172-6)
Supplement: Supplementary file 5 — Camellia sinensis known miRNAs differentially expressed between normal water supply and moderate drought stress (CK vs. T2). (XLSX 15 kb) [file 12870_2017_1172_MOESM5_ESM.xlsx]

## Sheet: miR_count
Additional file 5: Table S4. Camellia sinensis known miRNAs differentially expressed between normal water supply and moderate drought stress conditions.
Category	No.	miR-name	log2 Ratio (severe drought stress/normal water supply) normalized	p-value	sig-lable
Category 1. 43 known miRNAs expressed only in normal water supply	1	miR1440b	-7.91199	1.79963e-11	**
	2	miR160b-3p	-9.45845	3.79861e-32	**
	3	miR169j-3p	-8.54666	2.02965e-17	**
	4	miR169q	-10.5948	8.13686e-70	**
	5	miR2275c	-9.33646	1.34483e-29	**
	6	miR2604	-9.27875	1.82631e-28	**
	7	miR2616	-8.89285	5.96748e-22	**
	8	miR396b	-13.8233	0	**
	9	miR396b-3p	-12.657	2.56841e-289	**
	10	miR399d	-10.9448	8.59527e-89	**
	11	miR4221	-6.75154	1.59568e-05	**
	12	miR4343b	-7.75148	2.44394e-10	**
	13	miR4351	-11.8662	1.57471e-167	**
	14	miR5081	-9.07342	8.78057e-25	**
	15	miR5137	-8.44539	2.75631e-16	**
	16	miR5198	-12.5436	1.65246e-267	**
	17	miR5221	-10.9814	4.66063e-91	**
	18	miR5228	-9.88321	6.56154e-43	**
	19	miR5292b	-8.09032	6.90319e-13	**
	20	miR5298a	-8.30788	7.18558e-15	**
	21	miR5303	-9.74084	6.05594e-39	**
	22	miR5304-3p	-7.05637	1.17501e-06	**
	23	miR5369	-6.91193	4.33006e-06	**
	24	miR5371-3p	-9.5344	7.59039e-34	**
	25	miR5512a	-7.18755	3.1885e-07	**
	26	miR5522	-8.21864	5.08326e-14	**
	27	miR5532	-9.35054	7.00551e-30	**
	28	miR5573	-6.75154	1.59568e-05	**
	29	miR5718	-8.09032	6.90319e-13	**
	30	miR5776	-8.79331	1.5557e-20	**
	31	miR5817	-7.36448	4.50719e-08	**
	32	miR6161d	-6.75154	1.59568e-05	**
	33	miR6186	-11.0039	1.78777e-92	**
	34	miR6297a	-10.1559	1.08886e-51	**
	35	miR6426a	-9.94943	6.82996e-45	**
	36	miR6441	-8.64133	1.49456e-18	**
	37	miR7490	-9.24899	6.73019e-28	**
	38	miR7491	-6.8339	8.31228e-06	**
	39	miR7729a-5p	-6.75154	1.59568e-05	**
	40	miR7739-5p	-6.66406	3.06319e-05	**
	41	miR774b-5p	-8.64133	1.49456e-18	**
	42	miR7755-5p	-6.91193	4.33006e-06	**
	43	miR844-5p	-7.79331	1.2731e-10	**
Category 2. 35 known miRNAs expressed only in moderate drought stress	1	miR1310	8.9346	1.95093e-23	**
	2	miR1526	12.1707	1.48888e-214	**
	3	miR160a-3p	9.60502	7.36684e-37	**
	4	miR169k-5p	15.1734	0	**
	5	miR169l-3p	8.80723	1.61364e-21	**
	6	miR2199	13.8953	0	**
	7	miR2275b-5p	14.9961	0	**
	8	miR2652a	10.6303	2.98367e-74	**
	9	miR3704	10.8563	1.02464e-86	**
	10	miR3954	10.2027	2.14197e-55	**
	11	miR396a	14.0004	0	**
	12	miR396a-3p	13.2956	0	**
	13	miR399j	7.03276	8.11231e-07	**
	14	miR4348	6.95478	1.69332e-06	**
	15	miR444a-5p	10.5196	8.08822e-69	**
	16	miR5056	10.4287	1.15499e-64	**
	17	miR5182	10.0886	3.05871e-51	**
	18	miR5207	10.2687	5.94372e-58	**
	19	miR5227	7.69174	2.47518e-10	**
	20	miR5260	12.1857	8.62381e-217	**
	21	miR5281a	10.5727	2.24439e-71	**
	22	miR529b	8.14241	7.55214e-14	**
	23	miR5779	7.03276	8.11231e-07	**
	24	miR5813	12.0137	1.67828e-192	**
	25	miR6266a	12.1269	3.67066e-208	**
	26	miR7485	14.2006	0	**
	27	miR7747-5p	12.0726	1.71794e-200	**
	28	miR774a-5p.1	11.9397	6.49671e-183	**
	29	miR7783-3p	9.98452	1.00248e-47	**
	30	miR7983-3p	6.69167	1.54e-05	**
	31	miR8011b-5p	8.45726	4.8098e-17	**
	32	miR8017	7.24432	8.91993e-08	**
	33	miR8146	10.2443	5.40557e-57	**
	34	miR834	13.861	0	**
	35	miR911	12.669	9.22224e-303	**
Category 3. 18 known miRNAs up-regulated in moderate drought stress than those in normal water supply	1	miR164c-3p	1.75557	6.80208e-07	**
	2	miR168a-3p	1.19031	2.28326e-43	**
	3	miR1144b	3.92814	2.88671e-52	**
	4	miR2916	1.23966	1.98556e-68	**
	5	miR393b-5p	1.08163	3.29189e-11	**
	6	miR397a	2.35626	4.15091e-72	**
	7	miR398	3.17791	7.5071e-254	**
	8	miR408b-5p	2.96293	0	**
	9	miR5059	1.10666	2.77e-20	**
	10	miR5176-3p	1.26518	3.22533e-06	**
	11	miR528-5p	7.08145	0	**
	12	miR535a	1.26395	0	**
	13	miR6196	1.95551	2.50983e-124	**
	14	miR6300	1.94904	7.85077e-39	**
	15	miR6478	1.50272	7.79487e-08	**
	16	miR8030-5p	1.78312	4.3021e-36	**
	17	miR829.1	1.07767	0.0106522	*
	18	miR845c	1.51489	2.44542e-32	**
Category 4. 12 known miRNAs down-regulated in moderate drought stress than those in normal water supply	1	miR1511	-1.20958	4.47606e-18	**
	2	miR159a	-1.08558	9.04811e-72	**
	3	miR1881	-2.7443	8.60065e-09	**
	4	miR3946	-7.18755	3.1885e-07	**
	5	miR394a	-1.1522	6.76903e-12	**
	6	miR477c	-1.51139	0.00235565	**
	7	miR5525	-1.10156	7.28707e-05	**
	8	miR6171	-2.71994	1.09814e-64	**
	9	miR6195	-2.40668	5.18965e-48	**
	10	miR6203	-1.54752	1.11884e-07	**
	11	miR858b	-2.09219	3.18869e-50	**
	12	miR1169-3p	-13.7139	0	**
