# Supplementary material for: Identification of drought-responsive miRNAs and physiological characterization of tea plant (Camellia sinensis L.) under drought stress
Source: BMC Plant Biol. 2017 Nov 21;17:211. doi: 10.1186/s12870-017-1172-6 (PMC5696764; doi:10.1186/s12870-017-1172-6)
Supplement: Supplementary file 6 — Camellia sinensis known miRNAs differentially expressed between normal water supply and severe drought stress (CK vs. T3). (XLSX 21 kb) [file 12870_2017_1172_MOESM6_ESM.xlsx]

## Sheet: miR_count
Additional file 6: Table S5. Camellia sinensis known miRNAs differentially expressed between normal water supply and severe drought stress conditions.
Category	No.	miR-name	log2 Ratio (severe drought stress/normal water supply) normalized	p-value	sig-lable
Category 1. 76 known miRNAs miRNAs expressed only in normal water supply	1	miR1144b	-6.66406	5.61e-05	**
	2	miR5658	-6.66406	5.61e-05	**
	3	miR5573	-6.75154	3.03e-05	**
	4	miR6161d	-6.75154	3.03e-05	**
	5	miR7729a-5p	-6.75154	3.03e-05	**
	6	miR829.1	-6.75154	3.03e-05	**
	7	miR7491	-6.8339	1.63e-05	**
	8	miR7755-5p	-6.91193	8.82e-06	**
	9	miR5304-3p	-7.05637	2.57e-06	**
	10	miR5817	-7.36448	1.18e-07	**
	11	miR158a	-7.47135	3.43e-08	**
	12	miR5217	-7.52199	1.85e-08	**
	13	miR7785-5p	-7.70839	1.57e-09	**
	14	miR4343b	-7.75148	8.49e-10	**
	15	miR2607	-7.79331	4.58e-10	**
	16	miR844-5p	-7.79331	4.58e-10	**
	17	miR5635a	-7.83397	2.47e-10	**
	18	miR5831	-7.83397	2.47e-10	**
	19	miR1440b	-7.91199	7.2e-11	**
	20	miR1026a	-7.98596	2.1e-11	**
	21	miR5292b	-8.09032	3.3e-12	**
	22	miR5522	-8.21864	2.8e-13	**
	23	miR5290	-8.27873	8.16e-14	**
	24	miR5298a	-8.30788	4.41e-14	**
	25	miR1881	-8.33646	2.38e-14	**
	26	miR841b-3p	-8.33646	2.38e-14	**
	27	miR170-5p	-8.36448	1.28e-14	**
	28	miR5137	-8.44539	2.02e-15	**
	29	miR169j-3p	-8.54666	1.71e-16	**
	30	miR7825	-8.54666	1.71e-16	**
	31	miR530a	-8.61824	2.7e-17	**
	32	miR5568g-5p	-8.64133	1.46e-17	**
	33	miR6441	-8.64133	1.46e-17	**
	34	miR774b-5p	-8.64133	1.46e-17	**
	35	miR2619b-5p	-8.73013	1.24e-18	**
	36	miR5211	-8.73013	1.24e-18	**
	37	miR7774-5p	-8.75151	6.67e-19	**
	38	miR4387a	-8.79331	1.94e-19	**
	39	miR5776	-8.79331	1.94e-19	**
	40	miR5210	-8.89285	8.9e-21	**
	41	miR1172.1	-9.00388	2.2e-22	**
	42	miR7490	-9.24899	2.12e-26	**
	43	miR5492	-9.27875	6.18e-27	**
	44	miR2275c	-9.33646	5.24e-28	**
	45	miR160b-3p	-9.45845	2.04e-30	**
	46	miR5225-5p	-9.48422	5.94e-31	**
	47	miR5371-3p	-9.5344	5.04e-32	**
	48	miR5824	-9.58289	4.28e-33	**
	49	miR5303	-9.74084	7.63e-37	**
	50	miR5228	-9.88321	1.36e-40	**
	51	miR6426a	-9.94943	1.82e-42	**
	52	miR7996a	-10.1398	2.33e-48	**
	53	miR6297a	-10.1559	6.8e-49	**
	54	miR5383	-10.2339	1.43e-51	**
	55	miR8049-3p	-10.2787	3.53e-53	**
	56	miR821d	-10.2861	1.91e-53	**
	57	miR5783	-10.647	1.93e-68	**
	58	miR8154	-10.6975	7.49e-71	**
	59	miR8155	-10.7139	1.18e-71	**
	60	miR4415b-5p	-10.839	4.41e-78	**
	61	miR399d	-10.9448	5.66e-84	**
	62	miR5291a	-10.9769	7.56e-86	**
	63	miR5221	-10.9814	4.08e-86	**
	64	miR6196	-10.9905	1.19e-86	**
	65	miR6186	-11.0039	1.87e-87	**
	66	miR2936	-11.3043	1.54e-107	**
	67	miR5061	-11.9564	1.36e-168	**
	68	miR5665	-12.3748	4.29e-225	**
	69	miR1134	-12.4438	4.5e-236	**
	70	miR5198	-12.5436	6.07e-253	**
	71	miR396b-3p	-12.657	1.46e-273	**
	72	miR2090	-12.7409	6.75e-290	**
	73	miR3639-5p	-13.4097	0	**
	74	miR159a	-13.4231	0	**
	75	miR1169-3p	-13.7139	0	**
	76	miR6462c-5p	-13.7193	0	**
Category 2. 61 known miRNAs miRNAs expressed only in severe drought stress	1	miR2199	16.9246	0	**
	2	miR2610a	14.9337	0	**
	3	miR7532a	14.9185	0	**
	4	miR6150	14.7333	0	**
	5	miR5225b	14.6857	0	**
	6	miR5813	14.6356	0	**
	7	miR5719	14.5289	0	**
	8	miR5175a	14.3586	0	**
	9	miR1023a-3p	13.7047	0	**
	10	miR5577	13.44	0	**
	11	miR1513a-3p	13.3339	0	**
	12	miR7997c	13.1795	0	**
	13	miR1310	12.8219	0	**
	14	miR159d	12.5505	9.45e-273	**
	15	miR6266a	12.5487	2.05e-272	**
	16	miR774a-5p.1	12.4352	7.45e-252	**
	17	miR396a-3p	12.2971	6.17e-229	**
	18	miR5721	12.1491	1.08e-206	**
	19	miR5565e	12.1444	5.12e-206	**
	20	miR5485	12.142	1.11e-205	**
	21	miR2637	11.3204	1.06e-116	**
	22	miR3954	11.2339	5.81e-110	**
	23	miR529	11.225	2.74e-109	**
	24	miR5260	11.1036	1.59e-100	**
	25	miR5281b	11.0336	8.31e-96	**
	26	miR5072	10.9709	9.21e-92	**
	27	miR414	10.9494	2.05e-90	**
	28	miR2086-3p	10.801	1.19e-81	**
	29	miR1025	10.6423	3.17e-73	**
	30	miR408-3p	10.5945	7.25e-71	**
	31	miR8125	10.225	5.03e-55	**
	32	miR169l-3p	10.1702	5.29e-53	**
	33	miR1144a.2	10.0438	1.27e-48	**
	34	miR6287	10.0438	1.27e-48	**
	35	miR2873b	9.88278	1.45e-43	**
	36	miR5786	9.84829	1.48e-42	**
	37	miR7756-3p	9.70145	1.64e-38	**
	38	miR5056	9.66228	1.69e-37	**
	39	miR5368	9.62202	1.73e-36	**
	40	miR6026-3p	9.56651	3.86e-35	**
	41	miR473a-5p	9.5088	8.6e-34	**
	42	miR5562-3p	9.46395	8.82e-33	**
	43	miR3627-5p	9.40188	1.97e-31	**
	44	miR4224	9.32035	9.53e-30	**
	45	miR5779	9.28642	4.5e-29	**
	46	miR5066	9.19788	2.18e-27	**
	47	miR4378b	8.82483	2.54e-21	**
	48	miR160a-3p	8.801	5.52e-21	**
	49	miR5672	8.75208	2.61e-20	**
	50	miR2868	8.44869	1.33e-16	**
	51	miR5227	8.44869	1.33e-16	**
	52	miR780.2	8.38595	6.27e-16	**
	53	miR5769	8.32035	2.96e-15	**
	54	miR5182	8.25162	1.4e-14	**
	55	miR863-3p	8.10355	3.12e-13	**
	56	miR1508a	7.80096	7.13e-11	**
	57	miR530-5p	7.21607	1.67e-07	**
	58	miR397-3p	7.06404	7.89e-07	**
	59	miR6108a	7.06404	7.89e-07	**
	60	miR2600b	6.89409	3.73e-06	**
	61	miR5029	6.70141	1.76e-05	**
Category 3. 51 known miRNAs up-regulated in severe drought stress than those in normal water supply	1	miR528-5p	7.31191	0	**
	2	miR2616	4.9771	0	**
	3	miR4351	4.87294	0	**
	4	miR398	4.72927	0	**
	5	miR5079a	4.53077	3.93e-250	**
	6	miR5293	4.13952	4.65e-280	**
	7	miR6300	3.87037	1.46e-288	**
	8	miR156	3.79206	0	**
	9	miR535a	3.77863	0	**
	10	miR408b-5p	3.75516	0	**
	11	miR5059	3.73607	0	**
	12	miR168a-3p	3.73509	0	**
	13	miR2916	3.53876	0	**
	14	miR397a	3.27684	1.93e-186	**
	15	miR894	3.19596	0	**
	16	miR156i-3p	2.91571	2.36e-98	**
	17	miR482a-3p	2.86957	0	**
	18	miR1515	2.77917	1.12e-165	**
	19	miR162a	2.75074	2.91e-214	**
	20	miR4376	2.72331	0	**
	21	miR477c	2.7188	7.43e-31	**
	22	miR391	2.70907	0	**
	23	miR482a	2.69661	0	**
	24	miR6478	2.66143	7.89e-31	**
	25	miR319a-5p	2.65644	1.88e-08	**
	26	miR5077	2.57662	0	**
	27	miR3633a-3p	2.56915	4.67e-281	**
	28	miR5176-3p	2.55196	2.36e-31	**
	29	miR4221	2.44634	2.8e-13	**
	30	miR5369	2.32202	7.61e-13	**
	31	miR168a	2.29516	0	**
	32	miR5139	2.28699	5.17e-69	**
	33	miR172c-3p	2.2508	7.93e-143	**
	34	miR7122a	2.15577	0	**
	35	miR2118d	2.09796	1.41e-37	**
	36	miR1081	2.05599	7.41e-11	**
	37	miR157a	1.86748	0	**
	38	miR164c-3p	1.8648	1.17e-07	**
	39	miR166a	1.75613	0	**
	40	miR165a-3p	1.64835	4.56e-106	**
	41	miR167e-3p	1.61804	1.31e-51	**
	42	miR390a-3p	1.58759	2.37e-08	**
	43	miR5081	1.5486	1.02e-18	**
	44	miR3946	1.5139	8.68e-06	**
	45	miR3948	1.39792	2.51e-110	**
	46	miR167d	1.39469	0	**
	47	miR5055	1.35498	4.78e-213	**
	48	miR842	1.31098	7.75e-05	**
	49	miR1863	1.30764	0	**
	50	miR169q	1.2651	2.79e-31	**
	51	miR390a	1.25858	1.3e-70	**
Category 4. 23 known miRNAs down-regulated in severe drought stress than those in normal water supply	1	miR171b	-1.08917	7.69e-33	**
	2	miR837-3p	-1.10235	5.11e-51	**
	3	miR4243	-1.10779	5.07e-05	**
	4	miR4371b	-1.11785	5.78e-06	**
	5	miR5559-5p	-1.12983	4.46e-11	**
	6	miR396b	-1.18099	8.5e-103	**
	7	miR4391	-1.23337	1.02e-05	**
	8	miR7739-5p	-1.44799	0.0433508	*
	9	miR1171	-1.46643	9.61e-103	**
	10	miR4403	-1.5827	9.89e-85	**
	11	miR5525	-1.63866	1.61e-07	**
	12	miR1511	-1.71205	5.19e-28	**
	13	miR5808	-1.75174	1.03e-07	**
	14	miR6171	-1.82718	1.62e-38	**
	15	miR6203	-1.85334	4.19e-09	**
	16	miR5740	-1.86188	1.92e-08	**
	17	miR394a	-2.13606	1.32e-25	**
	18	miR393a-3p	-2.17196	3.32e-05	**
	19	miR858b	-2.68156	1.17e-63	**
	20	miR5502	-3.32322	0	**
	21	miR782	-3.55753	5.09e-53	**
	22	miR1858a	-3.5773	0	**
	23	miR854	-8.02849	0	**
