# Supplementary material for: Identification of drought-responsive miRNAs and physiological characterization of tea plant (Camellia sinensis L.) under drought stress
Source: BMC Plant Biol. 2017 Nov 21;17:211. doi: 10.1186/s12870-017-1172-6 (PMC5696764; doi:10.1186/s12870-017-1172-6)
Supplement: Supplementary file 9 — GO statistics of Camellia sinensis known miRNAs during drought stress. (XLS 32 kb) [file 12870_2017_1172_MOESM9_ESM.xls]

## Sheet: Sheet1
Additional file 9: Table S6. GO statistics in Camellia sinensis known miRNAs during drought stress.
CK
Ontology	Class	Number
Biological process	biological regulation	126
	cellular component organization or biogenesis	67
	cellular process	476
	developmental process	147
	establishment of localization	73
	growth	8
	immune system process	10
	localization	73
	metabolic process	488
	multi-organism process	30
	multicellular organismal process	120
	negative regulation of biological process	19
	positive regulation of biological process	2
	regulation of biological process	103
	reproduction	87
	reproductive process	86
	response to stimulus	193
	rhythmic process	2
	signaling	64
	single-organism process	247
Cellular component	cell	519
	cell part	519
	extracellular region	16
	macromolecular complex	87
	membrane	183
	membrane part	67
	membrane-enclosed lumen	19
	organelle	397
	organelle part	103
Molecular function	antioxidant activity	8
	binding	486
	catalytic activity	391
	enzyme regulator activity	6
	molecular transducer activity	17
	nucleic acid binding transcription factor activity	85
	receptor activity	4
	structural molecule activity	26
	transporter activity	35
T1
Ontology	Class	Number
Biological process	biological regulation	155
	cellular component organization or biogenesis	73
	cellular process	522
	developmental process	180
	establishment of localization	79
	growth	19
	immune system process	14
	localization	89
	metabolic process	522
	multi-organism process	25
	multicellular organismal process	140
	negative regulation of biological process	23
	positive regulation of biological process	4
	regulation of biological process	129
	reproduction	103
	reproductive process	102
	response to stimulus	242
	rhythmic process	3
	signaling	93
	single-organism process	302
Cellular component	cell	629
	cell part	629
	extracellular region	12
	extracellular region part	2
	macromolecular complex	55
	membrane	201
	membrane part	80
	membrane-enclosed lumen	24
	organelle	505
	organelle part	136
Molecular function	antioxidant activity	10
	binding	552
	catalytic activity	398
	enzyme regulator activity	15
	molecular transducer activity	15
	nucleic acid binding transcription factor activity	124
	receptor activity	5
	structural molecule activity	15
	transporter activity	38
T2
Ontology	Class	Number
Biological process	biological regulation	168
	cellular component organization or biogenesis	84
	cellular process	575
	developmental process	196
	establishment of localization	86
	growth	20
	immune system process	13
	localization	96
	locomotion	2
	metabolic process	575
	multi-organism process	28
	multicellular organismal process	154
	negative regulation of biological process	27
	positive regulation of biological process	4
	regulation of biological process	139
	reproduction	112
	reproductive process	110
	response to stimulus	268
	rhythmic process	3
	signaling	95
	single-organism process	336
Cellular component	cell	701
	cell part	701
	extracellular region	14
	extracellular region part	2
	macromolecular complex	60
	membrane	233
	membrane part	92
	membrane-enclosed lumen	25
	organelle	559
	organelle part	142
Molecular function	antioxidant activity	13
	binding	608
	catalytic activity	449
	enzyme regulator activity	17
	molecular transducer activity	17
	nucleic acid binding transcription factor activity	124
	receptor activity	5
	structural molecule activity	16
	transporter activity	41
T3
Ontology	Class	Number
Biological process	biological regulation	126
	cellular component organization or biogenesis	67
	cellular process	476
	developmental process	147
	establishment of localization	73
	growth	8
	immune system process	10
	localization	73
	metabolic process	488
	multi-organism process	30
	multicellular organismal process	120
	negative regulation of biological process	19
	positive regulation of biological process	2
	regulation of biological process	103
	reproduction	87
	reproductive process	86
	response to stimulus	193
	rhythmic process	2
	signaling	64
	single-organism process	247
Cellular component	cell	519
	cell part	519
	extracellular region	16
	macromolecular complex	87
	membrane	183
	membrane part	67
	membrane-enclosed lumen	19
	organelle	397
	organelle part	103
Molecular function	antioxidant activity	8
	binding	486
	catalytic activity	391
	enzyme regulator activity	6
	molecular transducer activity	17
	nucleic acid binding transcription factor activity	85
	receptor activity	4
	structural molecule activity	26
	transporter activity	35
