# Supplementary material for: Identification of drought-responsive miRNAs and physiological characterization of tea plant (Camellia sinensis L.) under drought stress
Source: BMC Plant Biol. 2017 Nov 21;17:211. doi: 10.1186/s12870-017-1172-6 (PMC5696764; doi:10.1186/s12870-017-1172-6)
Supplement: Supplementary file 10 — KEGG pathways enriched in Camellia sinensis known miRNAs during drought stress. (XLS 984 kb) [file 12870_2017_1172_MOESM10_ESM.xls]

## Sheet: Sheet1
Additional file 10: Table S7. KEGG pathways enriched in Camellia sinensis known miRNAs during drought stress.
CK
#Pathway	Sample1 (770)	Sample2 (75081)	Pvalue	Qvalue	Pathway ID	Genes	KOs
Plant-pathogen interaction	85	4447	3.37e-08	8.5e-06	ko04626	AT2G24130.1;gi|319841095|gb|HP729790.1|;gi|400008818|gb|KA292622.1|;gi|406739000|gb|GAAC01033553.1|;AT3G05990.1;gi|400014493|gb|KA298285.1|;gi|319843118|gb|HP731813.1|;gi|406763660|gb|GAAC01008893.1|;AT1G51480.1;AT3G46730.1;AT4G09430.1;AT5G47250.1;AT5G43740.1;AT5G43730.1;AT5G43740.2;gi|399996767|gb|KA280587.1|;gi|406764939|gb|GAAC01007614.1|;AT1G50180.1;gi|319856591|gb|HP745285.1|;gi|406723200|gb…	K13428+K13420+K13458+K13422+K04371+K13457+K13460+K13459+K13456+K13448+K13430+K13424+K13413+K13464+K13416+K04079+K13417+K13429+K13414+K13412+K13423+K13425+K13447+K13426
Mineral absorption	9	251	0.00125986	0.106	ko04978	AT3G06130.1;gi|400015574|gb|KA299366.1|;gi|400009145|gb|KA292949.1|;gi|400002793|gb|KA286605.1|;gi|319861268|gb|HP749962.1|;AT1G47240.1;AT3G56090.1;AT5G02600.2;AT5G02600.1	K07213+K14686+K12347+K00522
Plant hormone signal transduction	62	4060	0.00132862	0.106	ko04075	AT1G10850.1;AT5G67200.1;gi|469469379|gb|KC344278.1|;gi|319845872|gb|HP734567.1|;gi|319843309|gb|HP732004.1|;AT1G77850.1;AT2G28350.1;AT4G30080.1;AT5G37020.1;AT5G37020.2;gi|319877873|gb|HP766567.1|;gi|319846345|gb|HP735040.1|;gi|406769275|gb|GAAC01003278.1|;AT2G45160.1;AT3G60630.1;AT4G00150.1;gi|400008818|gb|KA292622.1|;gi|400010389|gb|KA294193.1|;gi|319874104|gb|HP762798.1|;gi|398806205|gb|JX05014…	K13415+K14486+K14494+K13422+K14485+K14431+K13464+K13416+K14503+K14487+K14489+K14491+K14502+K14432+K14499+K14497+K14516+K14505+K14510
Porphyrin and chlorophyll metabolism	13	483	0.0016814	0.106	ko00860	AT1G58290.1;gi|319823032|gb|HP712794.1|;gi|400002322|gb|KA286134.1|;gi|319843961|gb|HP732656.1|;AT5G14220.1;AT5G14220.2;gi|319881580|gb|HP768754.1|;gi|400014559|gb|KA298351.1|;gi|400007809|gb|KA291613.1|;gi|319881488|gb|HP768686.1|;gi|393716203|dbj|AB623947.1|;gi|406763816|gb|GAAC01008737.1|;AT3G56090.1	K02492+K01772+K02259+K00231+K03404+K01719+K13545+K00522
Spliceosome	29	1886	0.0218139	1	ko03040	gi|319849210|gb|HP737905.1|;gi|319805312|gb|HP701560.1|;gi|406719928|gb|GAAC01052604.1|;gi|319856551|gb|HP745245.1|;AT2G18510.1;gi|406741458|gb|GAAC01031095.1|;gi|319840673|gb|HP729368.1|;AT1G32490.1;AT1G32490.2;gi|400014087|gb|KA297891.1|;gi|400007235|gb|KA291039.1|;gi|400003044|gb|KA286856.1|;gi|400002419|gb|KA286231.1|;gi|399999091|gb|KA282905.1|;gi|319857007|gb|HP745701.1|;gi|319843787|gb|HP7…	K12854+K12662+K12843+K12831+K12821+K12886+K12813+K12828+K12849+K12866+K12881+K12855+K12811+K12818+K11984+K12825+K12900+K12891+K12896
Glycosylphosphatidylinositol(GPI)-anchor biosynthesis	9	417	0.0296565	1	ko00563	gi|319856960|gb|HP745654.1|;gi|406762614|gb|GAAC01009939.1|;gi|400003984|gb|KA287796.1|;gi|399997370|gb|KA281190.1|;gi|406758965|gb|GAAC01013588.1|;gi|406725592|gb|GAAC01046940.1|;AT4G19460.1;AT5G17600.1;AT5G41440.1	K05283+K03857
Antigen processing and presentation	10	520	0.0441061	1	ko04612	gi|400014481|gb|KA298273.1|;gi|399995671|gb|KA279491.1|;AT5G43060.1;gi|400017313|gb|KA301105.1|;gi|406722421|gb|GAAC01050111.1|;gi|399998984|gb|KA282804.1|;gi|399997894|gb|KA281714.1|;gi|399996194|gb|KA280014.1|;gi|399995837|gb|KA279657.1|;gi|319879565|gb|HP767123.1|	K08057+K01365+K08054+K04079
Endometrial cancer	7	316	0.0458843	1	ko05213	gi|406739000|gb|GAAC01033553.1|;gi|319882757|gb|HP769757.1|;gi|406766551|gb|GAAC01006002.1|;gi|406754775|gb|GAAC01017778.1|;AT2G25050.1;AT2G25050.2;AT3G19420.1	K04371+K06276+K03083+K01110
Chagas disease (American trypanosomiasis)	23	1532	0.0471153	1	ko05142	AT5G28680.1;gi|400014481|gb|KA298273.1|;gi|399995671|gb|KA279491.1|;gi|406739000|gb|GAAC01033553.1|;gi|400017313|gb|KA301105.1|;gi|406722421|gb|GAAC01050111.1|;gi|319840321|gb|HP729016.1|;AT2G40270.2;AT2G40270.1;gi|319874056|gb|HP762750.1|;gi|319839642|gb|HP728337.1|;gi|406767575|gb|GAAC01004978.1|;gi|406719770|gb|GAAC01052762.1|;AT1G34300.1;AT1G10620.1;AT1G49270.1;AT1G26150.1;AT1G68690.1;AT2G184…	K04733+K08057+K04371+K04382
NF-kappa B signaling pathway	22	1458	0.0490817	1	ko04064	gi|319872295|gb|HP760989.1|;gi|406762075|gb|GAAC01010478.1|;AT5G28680.1;gi|319840321|gb|HP729016.1|;AT2G40270.2;AT2G40270.1;gi|319845431|gb|HP734126.1|;gi|319874056|gb|HP762750.1|;gi|319839642|gb|HP728337.1|;gi|406761224|gb|GAAC01011329.1|;gi|406723328|gb|GAAC01049204.1|;gi|406719770|gb|GAAC01052762.1|;AT1G34300.1;AT1G10620.1;AT1G49270.1;AT1G26150.1;AT1G68690.1;AT2G18470.1;AT3G24550.1;AT4G25160.1…	K04728+K04733+K03115
Notch signaling pathway	5	198	0.054272	1	ko04330	AT3G54610.1;gi|400002777|gb|KA286589.1|;gi|319848525|gb|HP737220.1|;AT1G17790.1;AT5G65630.1	K06062+K04498+K04505
Lipoic acid metabolism	2	40	0.0634361	1	ko00785	gi|400017666|gb|KA301458.1|;gi|399999192|gb|KA283006.1|	K03644
Two-component system	15	943	0.065205	1	ko02020	AT1G58290.1;gi|406730860|gb|GAAC01041693.1|;gi|400002322|gb|KA286134.1|;gi|319843961|gb|HP732656.1|;gi|400004798|gb|KA288602.1|;gi|406719746|gb|GAAC01052786.1|;gi|399999527|gb|KA283341.1|;gi|319845622|gb|HP734317.1|;AT1G34380.1;AT1G34380.2;AT2G17420.1;AT2G41680.1;AT3G25860.1;AT3G01120.1;AT5G64290.1	K02492+K03885+K02259+K00128+K00627+K03319+K02335+K00384+K01739
Apoptosis	21	1449	0.0742286	1	ko04210	gi|319872295|gb|HP760989.1|;gi|406762075|gb|GAAC01010478.1|;AT5G28680.1;AT5G36250.1;gi|319840321|gb|HP729016.1|;AT2G40270.2;AT2G40270.1;gi|319845431|gb|HP734126.1|;gi|319874056|gb|HP762750.1|;gi|319839642|gb|HP728337.1|;gi|406719770|gb|GAAC01052762.1|;AT1G34300.1;AT1G10620.1;AT1G49270.1;AT1G26150.1;AT1G68690.1;AT2G18470.1;AT3G24550.1;AT4G25160.1;AT4G11470.1;AT5G61350.1	K04728+K04733+K04345
p53 signaling pathway	8	435	0.0817752	1	ko04115	gi|319872295|gb|HP760989.1|;gi|406762075|gb|GAAC01010478.1|;gi|319845431|gb|HP734126.1|;AT5G23730.1;AT2G25050.1;AT2G25050.2;AT3G19420.1;AT5G10440.1	K04728+K10143+K01110+K10151
Small cell lung cancer	3	104	0.091873	1	ko05222	AT2G25050.1;AT2G25050.2;AT3G19420.1	K01110
Renin-angiotensin system	5	242	0.105049	1	ko04614	gi|400019861|gb|KA303653.1|;gi|400017941|gb|KA301733.1|;gi|400017691|gb|KA301483.1|;gi|400008792|gb|KA292596.1|;gi|400004319|gb|KA288131.1|	K13289
Prostate cancer	12	777	0.107428	1	ko05215	gi|406739000|gb|GAAC01033553.1|;gi|399997180|gb|KA281000.1|;gi|400002777|gb|KA286589.1|;gi|399997894|gb|KA281714.1|;gi|399996194|gb|KA280014.1|;gi|399995837|gb|KA279657.1|;gi|319882757|gb|HP769757.1|;gi|406766551|gb|GAAC01006002.1|;gi|406754775|gb|GAAC01017778.1|;AT2G25050.1;AT2G25050.2;AT3G19420.1	K04371+K00799+K04498+K04079+K06276+K03083+K01110
Neurotrophin signaling pathway	24	1805	0.121206	1	ko04722	AT5G28680.1;gi|406739000|gb|GAAC01033553.1|;gi|319840321|gb|HP729016.1|;AT2G40270.2;AT2G40270.1;AT3G51290.2;gi|400014829|gb|KA298621.1|;gi|319875494|gb|HP764188.1|;gi|319874056|gb|HP762750.1|;gi|319848525|gb|HP737220.1|;gi|319839642|gb|HP728337.1|;gi|406754775|gb|GAAC01017778.1|;gi|406733636|gb|GAAC01038917.1|;gi|406719770|gb|GAAC01052762.1|;AT1G34300.1;AT1G10620.1;AT1G49270.1;AT1G26150.1;AT1G686…	K04733+K04371+K04392+K12462+K04505+K03083
Vasopressin-regulated water reabsorption	4	188	0.128933	1	ko04962	AT5G36250.1;gi|400014829|gb|KA298621.1|;gi|319875494|gb|HP764188.1|;gi|406733636|gb|GAAC01038917.1|	K04345+K12462
HTLV-I infection	15	1056	0.131174	1	ko05166	gi|319872295|gb|HP760989.1|;gi|406762075|gb|GAAC01010478.1|;gi|400014481|gb|KA298273.1|;gi|399995671|gb|KA279491.1|;AT5G36250.1;gi|400017313|gb|KA301105.1|;gi|406722421|gb|GAAC01050111.1|;AT3G54610.1;gi|319845431|gb|HP734126.1|;gi|400002777|gb|KA286589.1|;gi|399998984|gb|KA282804.1|;gi|406754775|gb|GAAC01017778.1|;AT1G17790.1;AT5G65630.1;AT5G10440.1	K04728+K08057+K04345+K06062+K04498+K08054+K03083+K10151
PPAR signaling pathway	7	422	0.145935	1	ko03320	gi|406721607|gb|GAAC01050925.1|;gi|400017407|gb|KA301199.1|;gi|406746731|gb|GAAC01025822.1|;gi|399995751|gb|KA279571.1|;gi|319882757|gb|HP769757.1|;gi|406766551|gb|GAAC01006002.1|;gi|406725993|gb|GAAC01046539.1|	K00232+K08770+K06276+K00029
Ascorbate and aldarate metabolism	9	586	0.151895	1	ko00053	gi|319871024|gb|HP759718.1|;AT2G19800.1;gi|400004798|gb|KA288602.1|;gi|406719746|gb|GAAC01052786.1|;AT4G08390.1;AT4G08390.2;AT4G08390.3;AT4G08390.4;AT5G15870.1	K00423+K00469+K00128+K00434+K01057
Ribosome biogenesis in eukaryotes	16	1178	0.158685	1	ko03008	gi|319867532|gb|HP756226.1|;gi|406762075|gb|GAAC01010478.1|;gi|319863087|gb|HP751781.1|;gi|393716197|dbj|AB623941.1|;gi|319845431|gb|HP734126.1|;gi|400015100|gb|KA298892.1|;gi|400013369|gb|KA297173.1|;gi|400001943|gb|KA285755.1|;gi|399996714|gb|KA280534.1|;gi|319851255|gb|HP739950.1|;gi|406761224|gb|GAAC01011329.1|;gi|406723328|gb|GAAC01049204.1|;AT2G40400.1;AT2G40400.2;AT3G55460.1;AT3G56140.1	K03539+K12619+K14548+K14537+K07179+K14546+K07562+K03115+K14573
Dioxin degradation	1	17	0.160765	1	ko00621	gi|399999255|gb|KA283069.1|	K00963
Focal adhesion	10	683	0.167988	1	ko04510	gi|406739000|gb|GAAC01033553.1|;AT3G51290.2;gi|400003906|gb|KA287718.1|;gi|319882757|gb|HP769757.1|;gi|406766551|gb|GAAC01006002.1|;gi|406754775|gb|GAAC01017778.1|;AT2G25050.1;AT2G25050.2;AT3G19420.1;AT5G10440.1	K04371+K04392+K00889+K06276+K03083+K01110+K10151
D-Alanine metabolism	1	19	0.177894	1	ko00473	gi|319864216|gb|HP752910.1|	K02863
Histidine metabolism	5	292	0.18263	1	ko00340	gi|400004798|gb|KA288602.1|;gi|406719746|gb|GAAC01052786.1|;AT4G14910.1;AT4G14910.2;AT4G14910.3	K00128+K01693
Melanoma	4	220	0.190819	1	ko05218	gi|406739000|gb|GAAC01033553.1|;AT2G25050.1;AT2G25050.2;AT3G19420.1	K04371+K01110
Measles	21	1666	0.197125	1	ko05162	AT5G28680.1;gi|319840321|gb|HP729016.1|;AT2G40270.2;AT2G40270.1;gi|319874056|gb|HP762750.1|;gi|319839642|gb|HP728337.1|;gi|406761224|gb|GAAC01011329.1|;gi|406754775|gb|GAAC01017778.1|;gi|406723328|gb|GAAC01049204.1|;gi|406719770|gb|GAAC01052762.1|;AT1G34300.1;AT1G10620.1;AT1G49270.1;AT1G26150.1;AT1G68690.1;AT2G18470.1;AT3G24550.1;AT4G25160.1;AT4G11470.1;AT5G61350.1;AT5G10440.1	K04733+K03115+K03083+K10151
Toll-like receptor signaling pathway	19	1494	0.200894	1	ko04620	AT5G28680.1;gi|406739000|gb|GAAC01033553.1|;gi|319840321|gb|HP729016.1|;AT2G40270.2;AT2G40270.1;AT3G51290.2;gi|319874056|gb|HP762750.1|;gi|319839642|gb|HP728337.1|;gi|406719770|gb|GAAC01052762.1|;AT1G34300.1;AT1G10620.1;AT1G49270.1;AT1G26150.1;AT1G68690.1;AT2G18470.1;AT3G24550.1;AT4G25160.1;AT4G11470.1;AT5G61350.1	K04733+K04371+K04392
Protein processing in endoplasmic reticulum	27	2220	0.208777	1	ko04141	gi|319855135|gb|HP743830.1|;gi|400014481|gb|KA298273.1|;gi|400003540|gb|KA287352.1|;gi|399995671|gb|KA279491.1|;gi|400015254|gb|KA299046.1|;gi|400017313|gb|KA301105.1|;gi|406722421|gb|GAAC01050111.1|;gi|319882455|gb|HP769455.1|;gi|319856621|gb|HP745315.1|;gi|400006349|gb|KA290153.1|;gi|400002296|gb|KA286108.1|;gi|399998984|gb|KA282804.1|;gi|399997894|gb|KA281714.1|;gi|399997788|gb|KA281608.1|;gi|…	K03347+K08057+K10661+K14007+K13525+K10666+K13993+K08054+K04079+K06689+K09540+K09518+K08288+K10082+K07151
Osteoclast differentiation	5	308	0.210997	1	ko04380	gi|406739000|gb|GAAC01033553.1|;AT3G51290.2;gi|399996163|gb|KA279983.1|;gi|319880369|gb|HP767927.1|;gi|406721338|gb|GAAC01051194.1|	K04371+K04392+K14380
Cutin, suberine and wax biosynthesis	6	390	0.213597	1	ko00073	AT3G48710.1;gi|319871666|gb|HP760360.1|;gi|400008384|gb|KA292188.1|;gi|400003593|gb|KA287405.1|;gi|400000012|gb|KA283826.1|;AT4G15400.1	K15400+K13407
Circadian rhythm - plant	11	813	0.217096	1	ko04712	gi|400003933|gb|KA287745.1|;gi|319867532|gb|HP756226.1|;gi|319873892|gb|HP762586.1|;AT5G58010.1;gi|400015797|gb|KA299589.1|;gi|400003049|gb|KA286861.1|;gi|406761224|gb|GAAC01011329.1|;gi|406723328|gb|GAAC01049204.1|;AT1G75540.1;AT5G61270.1;AT5G61270.2	K12131+K12127+K12128+K12129+K12135+K12121+K12126+K12116+K03115
Basal cell carcinoma	2	89	0.231995	1	ko05217	gi|319852277|gb|HP740972.1|;gi|406754775|gb|GAAC01017778.1|	K06228+K03083
Nicotine addiction	2	91	0.23956	1	ko05033	gi|399998115|gb|KA281935.1|;gi|406720061|gb|GAAC01052471.1|	K15015
Wnt signaling pathway	11	833	0.239638	1	ko04310	gi|319855135|gb|HP743830.1|;AT5G36250.1;gi|319841345|gb|HP730040.1|;AT3G51290.2;gi|400002777|gb|KA286589.1|;gi|319848525|gb|HP737220.1|;gi|406767575|gb|GAAC01004978.1|;gi|406761224|gb|GAAC01011329.1|;gi|406754775|gb|GAAC01017778.1|;gi|406723328|gb|GAAC01049204.1|;AT5G10440.1	K03347+K04345+K11584+K04392+K04498+K04505+K04382+K03115+K03083+K10151
Jak-STAT signaling pathway	2	92	0.243347	1	ko04630	gi|400002777|gb|KA286589.1|;AT5G10440.1	K04498+K10151
Influenza A	26	2182	0.244591	1	ko05164	AT5G28680.1;gi|406739000|gb|GAAC01033553.1|;gi|319840321|gb|HP729016.1|;AT2G40270.2;AT2G40270.1;gi|400002777|gb|KA286589.1|;gi|399999319|gb|KA283133.1|;gi|319876131|gb|HP764825.1|;gi|319874056|gb|HP762750.1|;gi|319839642|gb|HP728337.1|;gi|406754775|gb|GAAC01017778.1|;gi|406719770|gb|GAAC01052762.1|;gi|406719732|gb|GAAC01052800.1|;AT1G63530.1;AT1G34300.1;AT1G10620.1;AT1G49270.1;AT1G26150.1;AT1G686…	K04733+K04371+K04498+K14396+K14297+K03083+K14404
Morphine addiction	3	171	0.256597	1	ko05032	AT5G36250.1;gi|399998115|gb|KA281935.1|;gi|406720061|gb|GAAC01052471.1|	K04345+K15015
Protein digestion and absorption	3	176	0.270376	1	ko04974	gi|400001800|gb|KA285612.1|;gi|406731361|gb|GAAC01041192.1|;gi|406720061|gb|GAAC01052471.1|	K14207+K14209
Leishmaniasis	18	1489	0.272141	1	ko05140	AT5G28680.1;gi|406739000|gb|GAAC01033553.1|;gi|319840321|gb|HP729016.1|;AT2G40270.2;AT2G40270.1;gi|319874056|gb|HP762750.1|;gi|319839642|gb|HP728337.1|;gi|406719770|gb|GAAC01052762.1|;AT1G34300.1;AT1G10620.1;AT1G49270.1;AT1G26150.1;AT1G68690.1;AT2G18470.1;AT3G24550.1;AT4G25160.1;AT4G11470.1;AT5G61350.1	K04733+K04371
Fat digestion and absorption	2	101	0.277485	1	ko04975	gi|319856551|gb|HP745245.1|;gi|319861586|gb|HP750280.1|	K05641+K01047
Isoflavonoid biosynthesis	3	179	0.278683	1	ko00943	AT3G16520.1;AT3G16520.3;AT3G16520.2	K13263
Aldosterone-regulated sodium reabsorption	3	181	0.284234	1	ko04960	gi|406739000|gb|GAAC01033553.1|;gi|319882757|gb|HP769757.1|;gi|406766551|gb|GAAC01006002.1|	K04371+K06276
Taurine and hypotaurine metabolism	2	103	0.285067	1	ko00430	gi|400007809|gb|KA291613.1|;gi|393716203|dbj|AB623947.1|	K01719
Tight junction	7	522	0.290227	1	ko04530	gi|406767575|gb|GAAC01004978.1|;gi|406761224|gb|GAAC01011329.1|;gi|406723328|gb|GAAC01049204.1|;AT2G25050.1;AT2G25050.2;AT3G19420.1;AT5G01850.1	K04382+K03115+K01110+K04424
Limonene and pinene degradation	30	2618	0.29283	1	ko00903	AT5G28680.1;gi|400006246|gb|KA290050.1|;gi|406737913|gb|GAAC01034640.1|;gi|319835921|gb|HP725304.1|;AT3G26210.1;gi|319871666|gb|HP760360.1|;AT2G40270.2;AT2G40270.1;gi|400004798|gb|KA288602.1|;gi|406766940|gb|GAAC01005613.1|;gi|406724907|gb|GAAC01047625.1|;gi|406719746|gb|GAAC01052786.1|;gi|400002777|gb|KA286589.1|;gi|400000568|gb|KA284382.1|;gi|319877834|gb|HP766528.1|;gi|319855077|gb|HP743772.1|…	K00924+K00517+K00128
Legionellosis	6	440	0.298515	1	ko05134	gi|319882455|gb|HP769455.1|;AT3G53570.3;AT3G53570.1;AT3G53570.2;AT3G53570.4;AT4G36580.1	K13525+K08823
Ethylbenzene degradation	23	1979	0.299933	1	ko00642	AT5G28680.1;gi|319835921|gb|HP725304.1|;AT2G40270.2;AT2G40270.1;gi|406766940|gb|GAAC01005613.1|;gi|406724907|gb|GAAC01047625.1|;gi|400000568|gb|KA284382.1|;gi|319877834|gb|HP766528.1|;gi|319855077|gb|HP743772.1|;gi|406761738|gb|GAAC01010815.1|;gi|406754775|gb|GAAC01017778.1|;gi|406727450|gb|GAAC01045082.1|;AT1G67510.1;AT3G49670.1;AT3G22800.1;AT3G53570.3;AT3G24240.1;AT3G23750.1;AT3G53570.1;AT3G535…	K00924
Benzoate degradation	24	2076	0.303644	1	ko00362	AT5G28680.1;gi|319835921|gb|HP725304.1|;AT2G40270.2;AT2G40270.1;gi|406766940|gb|GAAC01005613.1|;gi|406724907|gb|GAAC01047625.1|;gi|400000568|gb|KA284382.1|;gi|399999255|gb|KA283069.1|;gi|319877834|gb|HP766528.1|;gi|319855077|gb|HP743772.1|;gi|406761738|gb|GAAC01010815.1|;gi|406754775|gb|GAAC01017778.1|;gi|406727450|gb|GAAC01045082.1|;AT1G67510.1;AT3G49670.1;AT3G22800.1;AT3G53570.3;AT3G24240.1;AT3…	K00924+K00963
Fatty acid elongation	3	192	0.314893	1	ko00062	gi|406720253|gb|GAAC01052279.1|;gi|319853779|gb|HP742474.1|;gi|319866780|gb|HP755474.1|	K15397+K10249+K10244
Colorectal cancer	5	364	0.318766	1	ko05210	gi|406739000|gb|GAAC01033553.1|;AT4G32620.1;AT4G32620.2;AT3G51290.2;gi|406754775|gb|GAAC01017778.1|	K04371+K08737+K04392+K03083
Toxoplasmosis	21	1818	0.320358	1	ko05145	AT5G28680.1;gi|406739000|gb|GAAC01033553.1|;gi|319840321|gb|HP729016.1|;AT2G40270.2;AT2G40270.1;gi|319874056|gb|HP762750.1|;gi|319861586|gb|HP750280.1|;gi|319839642|gb|HP728337.1|;gi|406758957|gb|GAAC01013596.1|;gi|406719770|gb|GAAC01052762.1|;AT1G34300.1;AT1G10620.1;AT1G49270.1;AT1G26150.1;AT1G68690.1;AT2G18470.1;AT3G24550.1;AT4G23650.1;AT4G25160.1;AT4G11470.1;AT5G61350.1	K04733+K04371+K01047+K13412
NOD-like receptor signaling pathway	4	279	0.321505	1	ko04621	gi|406739000|gb|GAAC01033553.1|;gi|399997894|gb|KA281714.1|;gi|399996194|gb|KA280014.1|;gi|399995837|gb|KA279657.1|	K04371+K04079
Propanoate metabolism	8	651	0.352724	1	ko00640	gi|406730860|gb|GAAC01041693.1|;gi|406721607|gb|GAAC01050925.1|;gi|399996766|gb|KA280586.1|;gi|400004798|gb|KA288602.1|;gi|406719746|gb|GAAC01052786.1|;gi|400007809|gb|KA291613.1|;gi|393716203|dbj|AB623947.1|;AT1G80620.1	K03885+K00232+K01899+K00128+K01719+K02956
Pertussis	18	1581	0.359576	1	ko05133	AT5G28680.1;gi|406739000|gb|GAAC01033553.1|;gi|319840321|gb|HP729016.1|;AT2G40270.2;AT2G40270.1;gi|319874056|gb|HP762750.1|;gi|319839642|gb|HP728337.1|;gi|406719770|gb|GAAC01052762.1|;AT1G34300.1;AT1G10620.1;AT1G49270.1;AT1G26150.1;AT1G68690.1;AT2G18470.1;AT3G24550.1;AT4G25160.1;AT4G11470.1;AT5G61350.1	K04733+K04371
GABAergic synapse	5	387	0.365036	1	ko04727	AT5G36250.1;gi|400001800|gb|KA285612.1|;gi|406731361|gb|GAAC01041192.1|;gi|399998115|gb|KA281935.1|;gi|406720061|gb|GAAC01052471.1|	K04345+K14207+K15015
Terpenoid backbone biosynthesis	7	568	0.36538	1	ko00900	gi|406768870|gb|GAAC01003683.1|;gi|400006895|gb|KA290699.1|;gi|400001984|gb|KA285796.1|;gi|429503499|gb|JX647700.1|;gi|319845431|gb|HP734126.1|;gi|319864216|gb|HP752910.1|;gi|345748130|gb|JN584161.1|	K00021+K15892+K03526+K00088+K05356+K02863
Polyketide sugar unit biosynthesis	2	126	0.37103	1	ko00523	AT5G59290.1;AT5G59290.2	K01710
RIG-I-like receptor signaling pathway	2	129	0.381974	1	ko04622	gi|319846698|gb|HP735393.1|;gi|406730277|gb|GAAC01042276.1|	K11594+K08339
Non-small cell lung cancer	3	223	0.401012	1	ko05223	gi|406739000|gb|GAAC01033553.1|;gi|319882757|gb|HP769757.1|;gi|406766551|gb|GAAC01006002.1|	K04371+K06276
Styrene degradation	1	50	0.402855	1	ko00643	gi|400009982|gb|KA293786.1|	K01501
Pancreatic secretion	2	135	0.40361	1	ko04972	AT3G51290.2;gi|319861586|gb|HP750280.1|	K04392+K01047
Aminobenzoate degradation	29	2682	0.411953	1	ko00627	AT5G28680.1;gi|400006246|gb|KA290050.1|;gi|406737913|gb|GAAC01034640.1|;gi|319835921|gb|HP725304.1|;AT3G26210.1;gi|319871666|gb|HP760360.1|;AT2G40270.2;AT2G40270.1;gi|406766940|gb|GAAC01005613.1|;gi|406724907|gb|GAAC01047625.1|;gi|400009982|gb|KA293786.1|;gi|400002777|gb|KA286589.1|;gi|400000568|gb|KA284382.1|;gi|319877834|gb|HP766528.1|;gi|319855077|gb|HP743772.1|;gi|406761738|gb|GAAC01010815.1|…	K00924+K00517+K01501
Aminoacyl-tRNA biosynthesis	9	784	0.413138	1	ko00970	gi|406719741|gb|GAAC01052791.1|;gi|400014976|gb|KA298768.1|;gi|400001245|gb|KA285057.1|;gi|319860696|gb|HP749390.1|;gi|406765601|gb|GAAC01006952.1|;gi|406763822|gb|GAAC01008731.1|;gi|406758835|gb|GAAC01013718.1|;gi|406758245|gb|GAAC01014308.1|;AT3G07420.1	K02433+K00033+K02935+K01892+K01881+K04567+K01872+K01893
Phosphotransferase system (PTS)	1	52	0.415049	1	ko02060	AT5G15870.1	K01057
Pyrimidine metabolism	43	4028	0.41531	1	ko00240	gi|399998388|gb|KA282208.1|;gi|399997858|gb|KA281678.1|;gi|406734951|gb|GAAC01037602.1|;gi|214011110|gb|EU849079.1|;gi|214011104|gb|EU849076.1|;AT5G28680.1;gi|319856591|gb|HP745285.1|;gi|406723200|gb|GAAC01049332.1|;gi|319835921|gb|HP725304.1|;AT2G40270.2;AT2G40270.1;gi|400006047|gb|KA289851.1|;gi|319860584|gb|HP749278.1|;gi|319836524|gb|HP725907.1|;gi|399997468|gb|KA281288.1|;gi|406766940|gb|GAA…	K03676+K12524+K03010+K00924+K03013+K14641+K00940+K03021+K00939+K01955+K02335+K00384+K01718
Pathways in cancer	15	1359	0.422814	1	ko05200	gi|406739000|gb|GAAC01033553.1|;AT4G32620.1;AT4G32620.2;gi|399997180|gb|KA281000.1|;gi|319852277|gb|HP740972.1|;AT3G51290.2;gi|400002777|gb|KA286589.1|;gi|399997894|gb|KA281714.1|;gi|399996194|gb|KA280014.1|;gi|399995837|gb|KA279657.1|;gi|319862405|gb|HP751099.1|;gi|406754775|gb|GAAC01017778.1|;AT2G25050.1;AT2G25050.2;AT3G19420.1	K04371+K08737+K00799+K06228+K04392+K04498+K04079+K08775+K03083+K01110
Phenylpropanoid biosynthesis	15	1380	0.445966	1	ko00940	gi|406737913|gb|GAAC01034640.1|;gi|400019861|gb|KA303653.1|;gi|400017941|gb|KA301733.1|;gi|400017691|gb|KA301483.1|;gi|400008792|gb|KA292596.1|;gi|400004319|gb|KA288131.1|;AT4G30170.1;gi|400018328|gb|KA302120.1|;gi|400004176|gb|KA287988.1|;gi|406731424|gb|GAAC01041129.1|;AT1G15950.1;AT3G18080.1;AT3G28200.1;AT4G15400.1;AT5G39080.1	K09754+K09756+K00430+K00083+K09753+K05350+K13065
MAPK signaling pathway - yeast	6	523	0.448121	1	ko04011	gi|406739000|gb|GAAC01033553.1|;gi|400001385|gb|KA285197.1|;AT3G51290.2;gi|406769069|gb|GAAC01003484.1|;AT2G03060.1;AT2G03060.2	K04371+K01759+K07975+K11228+K09265
Retrograde endocannabinoid signaling	4	341	0.463547	1	ko04723	gi|406739000|gb|GAAC01033553.1|;AT5G36250.1;gi|399998115|gb|KA281935.1|;gi|406720061|gb|GAAC01052471.1|	K04371+K04345+K15015
Fc epsilon RI signaling pathway	3	248	0.468204	1	ko04664	gi|406739000|gb|GAAC01033553.1|;AT3G51290.2;gi|319861586|gb|HP750280.1|	K04371+K04392+K01047
Hedgehog signaling pathway	3	256	0.489004	1	ko04340	AT5G36250.1;gi|319852277|gb|HP740972.1|;gi|406754775|gb|GAAC01017778.1|	K04345+K06228+K03083
Tryptophan metabolism	5	450	0.490514	1	ko00380	AT1G13430.1;AT2G14920.1;gi|400004798|gb|KA288602.1|;gi|406719746|gb|GAAC01052786.1|;gi|400009982|gb|KA293786.1|	K11821+K00128+K01501
Herpes simplex infection	10	935	0.490577	1	ko05168	gi|319855135|gb|HP743830.1|;gi|319832554|gb|HP721937.1|;gi|319840673|gb|HP729368.1|;gi|400002777|gb|KA286589.1|;gi|399999091|gb|KA282905.1|;gi|406761224|gb|GAAC01011329.1|;gi|406723328|gb|GAAC01049204.1|;AT3G55460.1;AT4G31580.1;AT4G31580.2	K03347+K03130+K12886+K04498+K12881+K03115+K12891+K12896
Glucosinolate biosynthesis	2	161	0.492714	1	ko00966	AT1G13430.1;AT2G14920.1	K11821
Cocaine addiction	1	66	0.493717	1	ko05030	AT5G36250.1	K04345
Regulation of autophagy	5	452	0.494378	1	ko04140	gi|400000568|gb|KA284382.1|;gi|406730277|gb|GAAC01042276.1|;AT1G51350.1;AT2G05810.1;AT2G05810.2	K07198+K08339+K08332
Basal transcription factors	4	357	0.498773	1	ko03022	gi|400011737|gb|KA295541.1|;gi|319881955|gb|HP768955.1|;gi|319832554|gb|HP721937.1|;gi|319858778|gb|HP747472.1|	K10842+K03130+K03135
TGF-beta signaling pathway	5	456	0.502073	1	ko04350	gi|319855135|gb|HP743830.1|;gi|406739000|gb|GAAC01033553.1|;gi|400008485|gb|KA292289.1|;gi|400002777|gb|KA286589.1|;gi|406767575|gb|GAAC01004978.1|	K03347+K04371+K04683+K04498+K04382
Carotenoid biosynthesis	6	557	0.508143	1	ko00906	gi|400012224|gb|KA296028.1|;gi|400001971|gb|KA285783.1|;gi|319845474|gb|HP734169.1|;AT4G25700.1;AT4G25700.2;AT5G36110.1	K09839+K09843+K15746
Adherens junction	5	461	0.511626	1	ko04520	gi|406739000|gb|GAAC01033553.1|;AT3G51290.2;gi|400002777|gb|KA286589.1|;gi|406761224|gb|GAAC01011329.1|;gi|406723328|gb|GAAC01049204.1|	K04371+K04392+K04498+K03115
Homologous recombination	8	755	0.511709	1	ko03440	gi|406734951|gb|GAAC01037602.1|;gi|319862405|gb|HP751099.1|;gi|406719686|gb|GAAC01052846.1|;AT1G34380.1;AT1G05490.1;AT1G34380.2;AT5G59290.1;AT5G59290.2	K12524+K08775+K00602+K02335+K10875+K01710
Pyruvate metabolism	13	1248	0.515834	1	ko00620	gi|400001385|gb|KA285197.1|;gi|406730860|gb|GAAC01041693.1|;gi|400019337|gb|KA303129.1|;AT3G60100.1;gi|400004798|gb|KA288602.1|;gi|406719746|gb|GAAC01052786.1|;gi|400007809|gb|KA291613.1|;gi|399999527|gb|KA283341.1|;gi|399999255|gb|KA283069.1|;gi|393716203|dbj|AB623947.1|;gi|406745317|gb|GAAC01027236.1|;gi|406725993|gb|GAAC01046539.1|;AT3G25860.1	K01759+K03885+K00026+K01647+K00128+K01719+K00627+K00963+K00161+K00029
Glycosphingolipid biosynthesis - globo series	1	73	0.528995	1	ko00603	gi|406767813|gb|GAAC01004740.1|	K01988
RNA transport	22	2151	0.535177	1	ko03013	gi|319867532|gb|HP756226.1|;gi|400011615|gb|KA295419.1|;gi|399999959|gb|KA283773.1|;gi|400016752|gb|KA300544.1|;gi|400008155|gb|KA291959.1|;gi|400001943|gb|KA285755.1|;gi|399999091|gb|KA282905.1|;gi|399996714|gb|KA280534.1|;gi|319882507|gb|HP769507.1|;gi|319876131|gb|HP764825.1|;gi|319862405|gb|HP751099.1|;gi|319851255|gb|HP739950.1|;gi|319850819|gb|HP739514.1|;gi|406762342|gb|GAAC01010211.1|;gi|…	K03539+K03257+K13126+K14319+K07562+K12881+K03251+K14297+K14321+K14306+K14317
mTOR signaling pathway	6	576	0.540634	1	ko04150	gi|406739000|gb|GAAC01033553.1|;gi|319826629|gb|HP716391.1|;gi|406758444|gb|GAAC01014109.1|;gi|400000568|gb|KA284382.1|;gi|319882757|gb|HP769757.1|;gi|406766551|gb|GAAC01006002.1|	K04371+K07204+K07198+K06276
Long-term depression	3	281	0.551259	1	ko04730	gi|406739000|gb|GAAC01033553.1|;gi|319861586|gb|HP750280.1|;gi|406767575|gb|GAAC01004978.1|	K04371+K01047+K04382
Fanconi anemia pathway	11	1083	0.55442	1	ko03460	gi|400007693|gb|KA291497.1|;gi|319859375|gb|HP748069.1|;gi|406728740|gb|GAAC01043813.1|;AT5G44750.1;AT5G44750.2;gi|319855785|gb|HP744480.1|;AT4G29560.1;gi|319862405|gb|HP751099.1|;gi|406726836|gb|GAAC01045696.1|;AT2G22410.1;AT5G17790.1	K02350+K15078+K03515+K10892+K08775
Taste transduction	1	80	0.561817	1	ko04742	AT5G36250.1	K04345
beta-Alanine metabolism	4	387	0.561907	1	ko00410	gi|406721607|gb|GAAC01050925.1|;gi|399996947|gb|KA280767.1|;gi|400004798|gb|KA288602.1|;gi|406719746|gb|GAAC01052786.1|	K00232+K00797+K00128
Chemokine signaling pathway	4	389	0.565961	1	ko04062	gi|406739000|gb|GAAC01033553.1|;AT5G36250.1;AT3G51290.2;gi|406754775|gb|GAAC01017778.1|	K04371+K04345+K04392+K03083
Ubiquinone and other terpenoid-quinone biosynthesis	4	398	0.583946	1	ko00130	AT4G32770.1;gi|399996068|gb|KA279888.1|;AT1G64970.1;AT4G34740.1	K09834+K03183+K05928+K00764
Glioma	4	403	0.593749	1	ko05214	gi|406739000|gb|GAAC01033553.1|;AT2G25050.1;AT2G25050.2;AT3G19420.1	K04371+K01110
Phagosome	9	914	0.594402	1	ko04145	gi|319841614|gb|HP730309.1|;gi|400014481|gb|KA298273.1|;gi|399995671|gb|KA279491.1|;AT5G43060.1;gi|400017313|gb|KA301105.1|;gi|406722421|gb|GAAC01050111.1|;AT3G51290.2;gi|399998984|gb|KA282804.1|;gi|319879565|gb|HP767123.1|	K00921+K08057+K01365+K04392+K08054
Serotonergic synapse	3	306	0.608799	1	ko04726	gi|406739000|gb|GAAC01033553.1|;AT5G36250.1;gi|319861586|gb|HP750280.1|	K04371+K04345+K01047
Transcriptional misregulation in cancer	5	515	0.609275	1	ko05202	gi|319872295|gb|HP760989.1|;gi|406762075|gb|GAAC01010478.1|;gi|319845431|gb|HP734126.1|;gi|319882170|gb|HP769170.1|;AT5G10440.1	K04728+K11644+K10151
Glutathione metabolism	8	827	0.614044	1	ko00480	gi|399996947|gb|KA280767.1|;gi|399997180|gb|KA281000.1|;gi|400014976|gb|KA298768.1|;AT4G08390.1;AT4G08390.2;AT4G08390.3;AT4G08390.4;AT5G15870.1	K00797+K00799+K00033+K00434+K01057
Ether lipid metabolism	3	311	0.619698	1	ko00565	gi|400007128|gb|KA290932.1|;gi|319875532|gb|HP764226.1|;gi|319861586|gb|HP750280.1|	K13510+K01047
Peptidoglycan biosynthesis	1	94	0.620768	1	ko00550	gi|319864216|gb|HP752910.1|	K02863
VEGF signaling pathway	3	318	0.634607	1	ko04370	gi|406739000|gb|GAAC01033553.1|;AT3G51290.2;gi|319861586|gb|HP750280.1|	K04371+K04392+K01047
Sulfur metabolism	4	428	0.640646	1	ko00920	AT1G13430.1;AT2G14920.1;gi|400000657|gb|KA284471.1|;AT3G01120.1	K01014+K00366+K01739
Shigellosis	5	543	0.655204	1	ko05131	gi|406739000|gb|GAAC01033553.1|;gi|399997468|gb|KA281288.1|;AT3G51290.2;gi|399997788|gb|KA281608.1|;gi|406730277|gb|GAAC01042276.1|	K04371+K00940+K04392+K06689+K08339
Inositol phosphate metabolism	6	662	0.673883	1	ko00562	gi|319841614|gb|HP730309.1|;AT2G19800.1;gi|400003906|gb|KA287718.1|;AT2G25050.1;AT2G25050.2;AT3G19420.1	K00921+K00469+K00889+K01110
Tyrosine metabolism	24	2522	0.674111	1	ko00350	AT5G28680.1;gi|319835921|gb|HP725304.1|;AT2G40270.2;AT2G40270.1;gi|406766940|gb|GAAC01005613.1|;gi|406724907|gb|GAAC01047625.1|;gi|400000568|gb|KA284382.1|;gi|399999255|gb|KA283069.1|;gi|319877834|gb|HP766528.1|;gi|319855077|gb|HP743772.1|;gi|406761738|gb|GAAC01010815.1|;gi|406754775|gb|GAAC01017778.1|;gi|406727450|gb|GAAC01045082.1|;AT1G67510.1;AT3G49670.1;AT3G22800.1;AT3G53570.3;AT3G24240.1;AT3…	K00924+K00963
Renal cell carcinoma	3	341	0.680685	1	ko05211	gi|406739000|gb|GAAC01033553.1|;AT3G51290.2;gi|400002777|gb|KA286589.1|	K04371+K04392+K04498
Progesterone-mediated oocyte maturation	5	564	0.687297	1	ko04914	gi|406739000|gb|GAAC01033553.1|;AT5G36250.1;gi|399997894|gb|KA281714.1|;gi|399996194|gb|KA280014.1|;gi|399995837|gb|KA279657.1|	K04371+K04345+K04079
Streptomycin biosynthesis	2	233	0.691317	1	ko00521	AT5G59290.1;AT5G59290.2	K01710
Arachidonic acid metabolism	1	114	0.691509	1	ko00590	gi|319861586|gb|HP750280.1|	K01047
Stilbenoid, diarylheptanoid and gingerol biosynthesis	7	782	0.691597	1	ko00945	gi|400006246|gb|KA290050.1|;gi|406737913|gb|GAAC01034640.1|;AT3G26210.1;gi|319871666|gb|HP760360.1|;gi|400002777|gb|KA286589.1|;AT4G15400.1;AT5G39080.1	K00517+K09754+K13065
Mismatch repair	6	678	0.695735	1	ko03430	gi|406734951|gb|GAAC01037602.1|;AT4G32620.1;AT4G32620.2;gi|406763822|gb|GAAC01008731.1|;AT5G59290.1;AT5G59290.2	K12524+K08737+K04567+K01710
Valine, leucine and isoleucine biosynthesis	3	352	0.701141	1	ko00290	gi|319862405|gb|HP751099.1|;gi|319818076|gb|HP707838.1|;gi|406745317|gb|GAAC01027236.1|	K01754+K00161
DNA replication	6	683	0.70236	1	ko03030	gi|406734951|gb|GAAC01037602.1|;gi|400003646|gb|KA287458.1|;AT1G34380.1;AT1G34380.2;AT5G59290.1;AT5G59290.2	K12524+K02540+K02335+K01710
Glutamatergic synapse	5	576	0.704701	1	ko04724	gi|406739000|gb|GAAC01033553.1|;AT5G36250.1;gi|400001800|gb|KA285612.1|;gi|406731361|gb|GAAC01041192.1|;gi|319861586|gb|HP750280.1|	K04371+K04345+K14207+K01047
Circadian rhythm - fly	1	121	0.713018	1	ko04711	gi|406754775|gb|GAAC01017778.1|	K03083
Citrate cycle (TCA cycle)	6	692	0.714038	1	ko00020	gi|400019337|gb|KA303129.1|;AT3G60100.1;gi|399996766|gb|KA280586.1|;gi|399999527|gb|KA283341.1|;gi|406745317|gb|GAAC01027236.1|;AT3G25860.1	K00026+K01647+K01899+K00627+K00161
Hepatitis C	3	363	0.720585	1	ko05160	gi|406739000|gb|GAAC01033553.1|;gi|406767575|gb|GAAC01004978.1|;gi|406754775|gb|GAAC01017778.1|	K04371+K04382+K03083
B cell receptor signaling pathway	3	364	0.722303	1	ko04662	gi|406739000|gb|GAAC01033553.1|;AT3G51290.2;gi|406754775|gb|GAAC01017778.1|	K04371+K04392+K03083
Bisphenol degradation	5	594	0.729521	1	ko00363	gi|400006246|gb|KA290050.1|;gi|406737913|gb|GAAC01034640.1|;AT3G26210.1;gi|319871666|gb|HP760360.1|;gi|400002777|gb|KA286589.1|	K00517
Other types of O-glycan biosynthesis	1	128	0.733029	1	ko00514	AT3G48980.1	K13667
Tuberculosis	19	2093	0.736542	1	ko05152	AT5G28680.1;gi|406739000|gb|GAAC01033553.1|;gi|319840321|gb|HP729016.1|;AT2G40270.2;AT2G40270.1;gi|400002777|gb|KA286589.1|;gi|319874056|gb|HP762750.1|;gi|319839642|gb|HP728337.1|;gi|406719770|gb|GAAC01052762.1|;AT1G34300.1;AT1G10620.1;AT1G49270.1;AT1G26150.1;AT1G68690.1;AT2G18470.1;AT3G24550.1;AT4G25160.1;AT4G11470.1;AT5G61350.1	K04733+K04371+K04498
Cell cycle	10	1144	0.736715	1	ko04110	gi|319855135|gb|HP743830.1|;gi|319872295|gb|HP760989.1|;gi|406762075|gb|GAAC01010478.1|;gi|319845431|gb|HP734126.1|;gi|400008485|gb|KA292289.1|;gi|400003646|gb|KA287458.1|;gi|400002777|gb|KA286589.1|;gi|406754775|gb|GAAC01017778.1|;AT1G77720.1;AT5G10440.1	K03347+K04728+K04683+K02540+K04498+K03083+K08866+K10151
Selenocompound metabolism	3	374	0.739031	1	ko00450	AT2G17420.1;AT2G41680.1;AT3G01120.1	K00384+K01739
Polycyclic aromatic hydrocarbon degradation	5	604	0.742642	1	ko00624	gi|400006246|gb|KA290050.1|;gi|406737913|gb|GAAC01034640.1|;AT3G26210.1;gi|319871666|gb|HP760360.1|;gi|400002777|gb|KA286589.1|	K00517
Cell cycle - Caulobacter	1	132	0.743832	1	ko04112	AT1G33360.1	K03544
Sulfur relay system	1	133	0.746464	1	ko04122	gi|319867145|gb|HP755839.1|	K14169
Glycosaminoglycan degradation	2	261	0.749208	1	ko00531	gi|319856934|gb|HP745628.1|;gi|406739040|gb|GAAC01033513.1|	K07964
Leukocyte transendothelial migration	1	136	0.754198	1	ko04670	AT3G51290.2	K04392
Axon guidance	3	387	0.75957	1	ko04360	gi|406739000|gb|GAAC01033553.1|;AT3G51290.2;gi|406754775|gb|GAAC01017778.1|	K04371+K04392+K03083
Cytosolic DNA-sensing pathway	3	393	0.768599	1	ko04623	gi|319856591|gb|HP745285.1|;gi|406723200|gb|GAAC01049332.1|;gi|400003778|gb|KA287590.1|	K03013+K03021
Cholinergic synapse	2	272	0.769265	1	ko04725	gi|406739000|gb|GAAC01033553.1|;AT5G36250.1	K04371+K04345
MAPK signaling pathway	6	742	0.773118	1	ko04010	gi|406739000|gb|GAAC01033553.1|;AT5G36250.1;AT3G51290.2;gi|319861586|gb|HP750280.1|;AT5G01850.1;AT5G09420.1	K04371+K04345+K04392+K01047+K04424+K04460
Melanogenesis	4	521	0.782342	1	ko04916	gi|406739000|gb|GAAC01033553.1|;AT5G36250.1;gi|400002777|gb|KA286589.1|;gi|406754775|gb|GAAC01017778.1|	K04371+K04345+K04498+K03083
Valine, leucine and isoleucine degradation	4	530	0.793346	1	ko00280	gi|406721607|gb|GAAC01050925.1|;gi|400004798|gb|KA288602.1|;gi|406719746|gb|GAAC01052786.1|;gi|400014976|gb|KA298768.1|	K00232+K00128+K00033
Chloroalkane and chloroalkene degradation	3	412	0.795378	1	ko00625	gi|400004798|gb|KA288602.1|;gi|406719746|gb|GAAC01052786.1|;gi|399999255|gb|KA283069.1|	K00128+K00963
Natural killer cell mediated cytotoxicity	2	293	0.803697	1	ko04650	gi|406739000|gb|GAAC01033553.1|;AT3G51290.2	K04371+K04392
Nitrogen metabolism	5	657	0.804386	1	ko00910	gi|399997468|gb|KA281288.1|;gi|400009982|gb|KA293786.1|;gi|400000657|gb|KA284471.1|;AT3G01500.2;AT3G01500.3	K00940+K01501+K00366+K01673
Drug metabolism - other enzymes	1	160	0.808166	1	ko00983	gi|429503499|gb|JX647700.1|	K00088
Circadian rhythm - mammal	1	160	0.808166	1	ko04710	gi|319855135|gb|HP743830.1|	K03347
Lysine degradation	2	299	0.812661	1	ko00310	gi|400004798|gb|KA288602.1|;gi|406719746|gb|GAAC01052786.1|	K00128
Ubiquitin mediated proteolysis	13	1567	0.815644	1	ko04120	gi|319855135|gb|HP743830.1|;AT1G10850.1;AT5G67200.1;gi|319864822|gb|HP753516.1|;gi|406762848|gb|GAAC01009705.1|;AT5G35390.1;AT1G25570.1;AT5G23730.1;gi|399997788|gb|KA281608.1|;gi|319862263|gb|HP750957.1|;AT1G48480.1;AT3G50230.1;AT4G38600.1	K03347+K10576+K10581+K10143+K06689+K10590
Cell cycle - yeast	10	1237	0.816037	1	ko04111	gi|319855135|gb|HP743830.1|;gi|406739000|gb|GAAC01033553.1|;AT4G09430.1;AT5G17680.1;gi|400003646|gb|KA287458.1|;gi|399997903|gb|KA281723.1|;gi|319834486|gb|HP723869.1|;gi|406767575|gb|GAAC01004978.1|;AT1G77720.1;AT5G46470.1	K03347+K04371+K06685+K02540+K06674+K04382+K08866
Dopaminergic synapse	4	551	0.817285	1	ko04728	AT5G36250.1;gi|319841345|gb|HP730040.1|;gi|406767575|gb|GAAC01004978.1|;gi|406754775|gb|GAAC01017778.1|	K04345+K11584+K04382+K03083
Rheumatoid arthritis	2	304	0.819849	1	ko05323	AT5G43060.1;gi|319879565|gb|HP767123.1|	K01365
Fructose and mannose metabolism	25	2871	0.824081	1	ko00051	AT5G28680.1;gi|319835921|gb|HP725304.1|;AT2G40270.2;AT2G40270.1;gi|429503499|gb|JX647700.1|;gi|406766940|gb|GAAC01005613.1|;gi|406724907|gb|GAAC01047625.1|;gi|400000568|gb|KA284382.1|;gi|319877834|gb|HP766528.1|;gi|319855077|gb|HP743772.1|;gi|406761738|gb|GAAC01010815.1|;gi|406754775|gb|GAAC01017778.1|;gi|406727450|gb|GAAC01045082.1|;AT1G67510.1;AT3G49670.1;AT3G22800.1;AT3G53570.3;AT3G24240.1;AT3…	K00924+K00088+K00764
Fatty acid metabolism	4	559	0.825785	1	ko00071	gi|406721607|gb|GAAC01050925.1|;gi|400004798|gb|KA288602.1|;gi|406719746|gb|GAAC01052786.1|;gi|399999255|gb|KA283069.1|	K00232+K00128+K00963
Biosynthesis of unsaturated fatty acids	2	309	0.826789	1	ko01040	gi|406721607|gb|GAAC01050925.1|;gi|319866780|gb|HP755474.1|	K00232+K10244
Bacterial chemotaxis	2	310	0.828147	1	ko02030	gi|400004798|gb|KA288602.1|;gi|406719746|gb|GAAC01052786.1|	K00128
Dilated cardiomyopathy	1	173	0.832276	1	ko05414	AT5G36250.1	K04345
Linoleic acid metabolism	1	175	0.835706	1	ko00591	gi|319861586|gb|HP750280.1|	K01047
alpha-Linolenic acid metabolism	3	448	0.839024	1	ko00592	gi|406721607|gb|GAAC01050925.1|;gi|429503492|gb|JX647695.1|;gi|319861586|gb|HP750280.1|	K00232+K08241+K01047
Sesquiterpenoid and triterpenoid biosynthesis	1	179	0.842358	1	ko00909	AT4G37760.1	K00511
T cell receptor signaling pathway	2	325	0.847406	1	ko04660	gi|406739000|gb|GAAC01033553.1|;gi|406754775|gb|GAAC01017778.1|	K04371+K03083
Phosphatidylinositol signaling system	5	705	0.849613	1	ko04070	gi|319841614|gb|HP730309.1|;gi|400003906|gb|KA287718.1|;AT2G25050.1;AT2G25050.2;AT3G19420.1	K00921+K00889+K01110
Nucleotide excision repair	5	706	0.850455	1	ko03420	gi|400011737|gb|KA295541.1|;gi|319881955|gb|HP768955.1|;gi|399999255|gb|KA283069.1|;AT1G34380.1;AT1G34380.2	K10842+K00963+K02335
Pancreatic cancer	3	460	0.851672	1	ko05212	gi|406739000|gb|GAAC01033553.1|;AT3G51290.2;gi|319862405|gb|HP751099.1|	K04371+K04392+K08775
Various types of N-glycan biosynthesis	1	187	0.854866	1	ko00513	gi|406719694|gb|GAAC01052838.1|	K07151
Pentose and glucuronate interconversions	6	832	0.855645	1	ko00040	AT4G23500.1;gi|400004798|gb|KA288602.1|;gi|406719746|gb|GAAC01052786.1|;gi|399999255|gb|KA283069.1|;AT1G48100.1;AT5G09760.1	K01184+K00128+K00963+K01051
Steroid biosynthesis	2	333	0.856856	1	ko00100	gi|400005522|gb|KA289326.1|;gi|393716219|dbj|AB623963.1|	K07748
Vascular smooth muscle contraction	3	466	0.857665	1	ko04270	gi|406739000|gb|GAAC01033553.1|;AT5G36250.1;gi|319861586|gb|HP750280.1|	K04371+K04345+K01047
Bacterial invasion of epithelial cells	2	337	0.861378	1	ko05100	gi|399997468|gb|KA281288.1|;AT3G51290.2	K00940+K04392
Dorso-ventral axis formation	1	192	0.862176	1	ko04320	gi|406739000|gb|GAAC01033553.1|	K04371
MAPK signaling pathway - fly	1	192	0.862176	1	ko04013	gi|406739000|gb|GAAC01033553.1|	K04371
ErbB signaling pathway	2	338	0.862488	1	ko04012	gi|406739000|gb|GAAC01033553.1|;gi|406754775|gb|GAAC01017778.1|	K04371+K03083
Bladder cancer	1	193	0.863593	1	ko05219	gi|406739000|gb|GAAC01033553.1|	K04371
Olfactory transduction	1	195	0.866383	1	ko04740	AT5G36250.1	K04345
Brassinosteroid biosynthesis	1	197	0.869117	1	ko00905	AT5G36110.1	K09588
mRNA surveillance pathway	11	1436	0.871354	1	ko03015	gi|399999959|gb|KA283773.1|;gi|319841345|gb|HP730040.1|;gi|400008155|gb|KA291959.1|;gi|399999319|gb|KA283133.1|;gi|399999091|gb|KA282905.1|;gi|406767575|gb|GAAC01004978.1|;gi|406762620|gb|GAAC01009933.1|;gi|406719732|gb|GAAC01052800.1|;AT1G58470.1;AT2G46780.1;AT5G58040.1	K13126+K11584+K14396+K12881+K04382+K14411+K14404+K14405
Prion diseases	3	481	0.871728	1	ko05020	gi|406739000|gb|GAAC01033553.1|;AT5G36250.1;AT1G53300.1	K04371+K04345+K09553
Butanoate metabolism	2	348	0.873146	1	ko00650	gi|399999255|gb|KA283069.1|;gi|406745317|gb|GAAC01027236.1|	K00963+K00161
Insulin signaling pathway	9	1212	0.874476	1	ko04910	gi|406739000|gb|GAAC01033553.1|;AT5G36250.1;gi|319826629|gb|HP716391.1|;gi|406758444|gb|GAAC01014109.1|;gi|400000568|gb|KA284382.1|;gi|319882757|gb|HP769757.1|;gi|406766551|gb|GAAC01006002.1|;gi|406754775|gb|GAAC01017778.1|;AT3G09520.1	K04371+K04345+K07204+K07198+K06276+K03083+K07195
Arginine and proline metabolism	6	861	0.876318	1	ko00330	gi|399996947|gb|KA280767.1|;gi|400004798|gb|KA288602.1|;gi|406719746|gb|GAAC01052786.1|;gi|319845929|gb|HP734624.1|;gi|406761296|gb|GAAC01011257.1|;AT5G39080.1	K00797+K00128+K00620+K14329
N-Glycan biosynthesis	2	359	0.883989	1	ko00510	AT5G66450.1;gi|406719694|gb|GAAC01052838.1|	K07252+K07151
Purine metabolism	24	2906	0.884463	1	ko00230	gi|399998388|gb|KA282208.1|;gi|399997858|gb|KA281678.1|;gi|406734951|gb|GAAC01037602.1|;gi|214011110|gb|EU849079.1|;gi|214011104|gb|EU849076.1|;gi|319885706|gb|HP772706.1|;gi|406766582|gb|GAAC01005971.1|;gi|319856591|gb|HP745285.1|;gi|406723200|gb|GAAC01049332.1|;gi|429503499|gb|JX647700.1|;gi|400006047|gb|KA289851.1|;gi|319860584|gb|HP749278.1|;gi|319836524|gb|HP725907.1|;gi|399997468|gb|KA28128…	K03676+K12524+K03010+K01537+K03013+K00088+K14641+K00940+K03021+K02863+K00939+K01872+K00602+K02335+K00764
Phenylalanine metabolism	4	636	0.891935	1	ko00360	AT4G30170.1;gi|400018328|gb|KA302120.1|;gi|406731424|gb|GAAC01041129.1|;AT3G28200.1	K00430
Chronic myeloid leukemia	1	216	0.892456	1	ko05220	gi|406739000|gb|GAAC01033553.1|	K04371
Viral myocarditis	1	217	0.893562	1	ko05416	AT3G51290.2	K04392
Salivary secretion	1	223	0.899964	1	ko04970	AT5G36250.1	K04345
Methane metabolism	4	649	0.900619	1	ko00680	AT3G60100.1;gi|400007809|gb|KA291613.1|;gi|400006448|gb|KA290252.1|;gi|393716203|dbj|AB623947.1|	K01647+K01719+K15634
Vitamin B6 metabolism	1	231	0.907906	1	ko00750	AT1G80620.1	K02956
Cysteine and methionine metabolism	6	922	0.91178	1	ko00270	gi|406734951|gb|GAAC01037602.1|;gi|399996947|gb|KA280767.1|;gi|399995663|gb|KA279483.1|;gi|319862405|gb|HP751099.1|;gi|319818076|gb|HP707838.1|;AT3G01120.1	K12524+K00797+K00789+K01754+K01739
Amoebiasis	1	236	0.912547	1	ko05146	AT5G36250.1	K04345
Lysine biosynthesis	1	238	0.914337	1	ko00300	gi|406734951|gb|GAAC01037602.1|	K12524
RNA polymerase	5	806	0.916853	1	ko03020	gi|214011110|gb|EU849079.1|;gi|214011104|gb|EU849076.1|;gi|319856591|gb|HP745285.1|;gi|406723200|gb|GAAC01049332.1|;gi|400003778|gb|KA287590.1|	K03010+K03013+K03021
Bile secretion	6	936	0.918551	1	ko04976	gi|406768870|gb|GAAC01003683.1|;gi|319856551|gb|HP745245.1|;AT5G36250.1;gi|345748130|gb|JN584161.1|;AT3G62700.1;AT5G54590.2	K00021+K05681+K04345+K05666+K05658
Gap junction	2	408	0.922616	1	ko04540	gi|406739000|gb|GAAC01033553.1|;AT5G36250.1	K04371+K04345
Diterpenoid biosynthesis	1	251	0.925114	1	ko00904	gi|406733930|gb|GAAC01038623.1|	K05282
One carbon pool by folate	2	415	0.927027	1	ko00670	gi|399999255|gb|KA283069.1|;gi|406719686|gb|GAAC01052846.1|	K00963+K00602
GnRH signaling pathway	3	563	0.92888	1	ko04912	gi|406739000|gb|GAAC01033553.1|;AT5G36250.1;gi|319861586|gb|HP750280.1|	K04371+K04345+K01047
Amyotrophic lateral sclerosis (ALS)	1	260	0.93177	1	ko05014	AT3G51290.2	K04392
Long-term potentiation	3	570	0.932473	1	ko04720	gi|406739000|gb|GAAC01033553.1|;AT5G36250.1;gi|400002777|gb|KA286589.1|	K04371+K04345+K04498
Endocrine and other factor-regulated calcium reabsorption	1	263	0.933855	1	ko04961	AT5G36250.1	K04345
Flavone and flavonol biosynthesis	2	432	0.936771	1	ko00944	gi|400006246|gb|KA290050.1|;gi|319860633|gb|HP749327.1|	K05280
Glycine, serine and threonine metabolism	6	984	0.938439	1	ko00260	gi|406734951|gb|GAAC01037602.1|;gi|406730860|gb|GAAC01041693.1|;gi|400006448|gb|KA290252.1|;gi|319862405|gb|HP751099.1|;gi|319818076|gb|HP707838.1|;AT3G01120.1	K12524+K03885+K15634+K01754+K01739
Epithelial cell signaling in Helicobacter pylori infection	1	270	0.938476	1	ko05120	AT3G51290.2	K04392
Base excision repair	3	590	0.941837	1	ko03410	gi|400000828|gb|KA284642.1|;AT1G34380.1;AT1G34380.2	K10802+K02335
Bacterial secretion system	1	280	0.944523	1	ko03070	gi|319857365|gb|HP746059.1|	K01955
Flavonoid biosynthesis	7	1132	0.94538	1	ko00941	gi|400006246|gb|KA290050.1|;gi|319860633|gb|HP749327.1|;AT3G19000.1;AT3G19000.2;gi|406737913|gb|GAAC01034640.1|;AT4G15400.1;AT5G39080.1	K05280+K00475+K09754+K13065
Salmonella infection	2	451	0.946199	1	ko05132	gi|406739000|gb|GAAC01033553.1|;AT3G51290.2	K04371+K04392
Gastric acid secretion	1	285	0.947321	1	ko04971	AT5G36250.1	K04345
Naphthalene degradation	1	286	0.947863	1	ko00626	gi|399999255|gb|KA283069.1|	K00963
Lysosome	9	1414	0.95395	1	ko04142	AT5G43060.1;gi|400019861|gb|KA303653.1|;gi|400017941|gb|KA301733.1|;gi|400017691|gb|KA301483.1|;gi|400008792|gb|KA292596.1|;gi|400004319|gb|KA288131.1|;gi|400003998|gb|KA287810.1|;gi|319879565|gb|HP767123.1|;AT1G47240.1	K01365+K13289+K01373+K12347
Acute myeloid leukemia	1	299	0.954426	1	ko05221	gi|406739000|gb|GAAC01033553.1|	K04371
Meiosis - yeast	4	778	0.958491	1	ko04113	AT5G36250.1;gi|319841345|gb|HP730040.1|;gi|400003646|gb|KA287458.1|;gi|406767575|gb|GAAC01004978.1|	K04345+K11584+K02540+K04382
Zeatin biosynthesis	2	482	0.958768	1	ko00908	gi|319850053|gb|HP738748.1|;gi|319845431|gb|HP734126.1|	K00791+K10760
ABC transporters	12	1807	0.95942	1	ko02010	gi|319856551|gb|HP745245.1|;AT3G60100.1;gi|399999527|gb|KA283341.1|;gi|399996068|gb|KA279888.1|;AT1G34380.1;AT1G34380.2;AT3G25860.1;AT3G23820.1;AT3G62700.1;AT5G59290.1;AT5G54590.2;AT5G59290.2	K05681+K05641+K01647+K00627+K03183+K02335+K08679+K05666+K05658+K01710
Fc gamma R-mediated phagocytosis	4	789	0.961589	1	ko04666	gi|406739000|gb|GAAC01033553.1|;AT3G51290.2;gi|400003906|gb|KA287718.1|;gi|319861586|gb|HP750280.1|	K04371+K04392+K00889+K01047
Glycerophospholipid metabolism	5	935	0.96346	1	ko00564	AT1G52440.1;gi|406730860|gb|GAAC01041693.1|;gi|400007128|gb|KA290932.1|;gi|319875532|gb|HP764226.1|;gi|319861586|gb|HP750280.1|	K06130+K03885+K13510+K01047
Hypertrophic cardiomyopathy (HCM)	1	321	0.963708	1	ko05410	gi|400000568|gb|KA284382.1|	K07198
Glycolysis / Gluconeogenesis	7	1214	0.96615	1	ko00010	gi|400004798|gb|KA288602.1|;gi|406719746|gb|GAAC01052786.1|;gi|400006448|gb|KA290252.1|;gi|399999527|gb|KA283341.1|;gi|399999255|gb|KA283069.1|;gi|406745317|gb|GAAC01027236.1|;AT3G25860.1	K00128+K15634+K00627+K00963+K00161
Thyroid cancer	1	330	0.966937	1	ko05216	gi|406739000|gb|GAAC01033553.1|	K04371
Regulation of actin cytoskeleton	4	812	0.967388	1	ko04810	gi|319841614|gb|HP730309.1|;gi|406739000|gb|GAAC01033553.1|;AT3G51290.2;gi|400003906|gb|KA287718.1|	K00921+K04371+K04392+K00889
Protein export	2	511	0.967942	1	ko03060	gi|399996406|gb|KA280226.1|;gi|319857365|gb|HP746059.1|	K09540+K01955
Photosynthesis - antenna proteins	1	337	0.969248	1	ko00196	gi|399995652|gb|KA279472.1|	K08912
Amphetamine addiction	1	338	0.969565	1	ko05031	AT5G36250.1	K04345
Epstein-Barr virus infection	12	1867	0.969833	1	ko05169	gi|214011110|gb|EU849079.1|;gi|214011104|gb|EU849076.1|;AT5G36250.1;gi|319856591|gb|HP745285.1|;gi|406723200|gb|GAAC01049332.1|;gi|400003778|gb|KA287590.1|;gi|400002777|gb|KA286589.1|;gi|406761224|gb|GAAC01011329.1|;gi|406754775|gb|GAAC01017778.1|;gi|406723328|gb|GAAC01049204.1|;AT4G36580.1;AT5G07740.1	K03010+K04345+K03013+K03021+K04498+K03115+K03083+K03065+K14317
Ribosome	16	2355	0.970338	1	ko03010	gi|400012165|gb|KA295969.1|;gi|400001984|gb|KA285796.1|;gi|399996947|gb|KA280767.1|;gi|400017689|gb|KA301481.1|;gi|400017445|gb|KA301237.1|;gi|400010033|gb|KA293837.1|;gi|400001245|gb|KA285057.1|;gi|399999527|gb|KA283341.1|;gi|399996757|gb|KA280577.1|;gi|319864216|gb|HP752910.1|;gi|319860696|gb|HP749390.1|;gi|330541750|gb|HQ423149.1|;gi|406758835|gb|GAAC01013718.1|;AT1G80620.1;AT3G25860.1;AT3G074…	K02977+K03526+K00797+K02953+K02876+K02935+K00627+K02932+K02863+K01892+K02956+K01893
Vibrio cholerae infection	2	527	0.972126	1	ko05110	AT5G36250.1;gi|319805654|gb|HP701582.1|	K04345+K10949
Cyanoamino acid metabolism	3	688	0.972633	1	ko00460	gi|400009982|gb|KA293786.1|;AT2G35780.1;AT3G18080.1	K01501+K08249+K05350
Type II diabetes mellitus	1	350	0.973122	1	ko04930	gi|406739000|gb|GAAC01033553.1|	K04371
Glycerolipid metabolism	3	713	0.97754	1	ko00561	gi|400004798|gb|KA288602.1|;gi|406719746|gb|GAAC01052786.1|;AT4G19460.1	K00128+K06119
Metabolism of xenobiotics by cytochrome P450	1	375	0.979254	1	ko00980	gi|399997180|gb|KA281000.1|	K00799
Drug metabolism - cytochrome P450	1	379	0.980096	1	ko00982	gi|399997180|gb|KA281000.1|	K00799
Alzheimer's disease	5	1030	0.980814	1	ko05010	gi|406739000|gb|GAAC01033553.1|;gi|319848525|gb|HP737220.1|;gi|406761838|gb|GAAC01010715.1|;gi|406754775|gb|GAAC01017778.1|;AT5G08530.1	K04371+K04505+K01408+K03083+K03942
Huntington's disease	7	1321	0.982451	1	ko05016	gi|214011110|gb|EU849079.1|;gi|214011104|gb|EU849076.1|;gi|319856591|gb|HP745285.1|;gi|406723200|gb|GAAC01049332.1|;gi|400002777|gb|KA286589.1|;gi|319882170|gb|HP769170.1|;AT5G08530.1	K03010+K03013+K04498+K11644+K03942
Starch and sucrose metabolism	13	2129	0.985093	1	ko00500	gi|400016560|gb|KA300352.1|;AT1G60140.1;gi|400015586|gb|KA299378.1|;gi|319849028|gb|HP737723.1|;gi|406728361|gb|GAAC01044192.1|;AT1G48930.1;AT4G23500.1;gi|399999255|gb|KA283069.1|;AT1G48100.1;AT3G23820.1;AT3G18080.1;AT5G09760.1;AT5G37180.1	K16055+K00703+K01179+K01184+K00963+K08679+K05350+K01051+K00695
Synaptic vesicle cycle	2	614	0.98712	1	ko04721	gi|399998115|gb|KA281935.1|;gi|406720061|gb|GAAC01052471.1|	K15015
Endocytosis	5	1101	0.988359	1	ko04144	AT2G38830.1;AT3G59290.1;gi|400003906|gb|KA287718.1|;gi|319857177|gb|HP745871.1|;AT4G26750.1	K12183+K12471+K00889+K12486+K12199
Calcium signaling pathway	1	434	0.988745	1	ko04020	AT5G36250.1	K04345
Glyoxylate and dicarboxylate metabolism	4	974	0.990189	1	ko00630	gi|400019337|gb|KA303129.1|;AT3G60100.1;gi|400010033|gb|KA293837.1|;gi|399999255|gb|KA283069.1|	K00026+K01647+K02876+K00963
Adipocytokine signaling pathway	1	481	0.993087	1	ko04920	gi|400000568|gb|KA284382.1|	K07198
Oocyte meiosis	5	1174	0.993136	1	ko04114	gi|319855135|gb|HP743830.1|;gi|406739000|gb|GAAC01033553.1|;AT5G36250.1;gi|319841345|gb|HP730040.1|;gi|406767575|gb|GAAC01004978.1|	K03347+K04371+K04345+K11584+K04382
Proteasome	1	484	0.993299	1	ko03050	AT4G36580.1	K03065
Photosynthesis	1	497	0.994145	1	ko00195	AT1G03600.1	K08902
Alanine, aspartate and glutamate metabolism	3	881	0.99431	1	ko00250	gi|319864216|gb|HP752910.1|;gi|319857365|gb|HP746059.1|;AT4G34740.1	K02863+K01955+K00764
RNA degradation	6	1359	0.994709	1	ko03018	gi|406762075|gb|GAAC01010478.1|;gi|399999959|gb|KA283773.1|;gi|319845431|gb|HP734126.1|;gi|400008155|gb|KA291959.1|;gi|406758797|gb|GAAC01013756.1|;AT2G45620.1	K12619+K13126+K12598+K03514
Pathogenic Escherichia coli infection	1	515	0.995143	1	ko05130	gi|399999959|gb|KA283773.1|	K11294
Microbial metabolism in diverse environments	48	6662	0.997229	1	ko01120	gi|406734951|gb|GAAC01037602.1|;AT5G28680.1;gi|400006246|gb|KA290050.1|;AT1G13430.1;AT2G14920.1;gi|406737913|gb|GAAC01034640.1|;gi|406730860|gb|GAAC01041693.1|;gi|319835921|gb|HP725304.1|;AT3G26210.1;gi|319871666|gb|HP760360.1|;AT3G60100.1;AT2G40270.2;AT2G40270.1;gi|400004798|gb|KA288602.1|;gi|406766940|gb|GAAC01005613.1|;gi|406724907|gb|GAAC01047625.1|;gi|406719746|gb|GAAC01052786.1|;gi|40001497…	K12524+K00924+K00517+K01014+K03885+K01647+K00128+K00033+K01501+K01719+K15634+K00366+K00627+K00963+K01872+K00161+K00029+K01057
Fatty acid biosynthesis	1	572	0.997313	1	ko00061	gi|406730860|gb|GAAC01041693.1|	K03885
Galactose metabolism	2	805	0.997755	1	ko00052	gi|399999255|gb|KA283069.1|;gi|319869232|gb|HP757926.1|	K00963+K06617
Phenylalanine, tyrosine and tryptophan biosynthesis	1	601	0.998012	1	ko00400	gi|406727589|gb|GAAC01044943.1|	K05359
Alcoholism	2	853	0.998566	1	ko05034	gi|406739000|gb|GAAC01033553.1|;AT5G36250.1	K04371+K04345
Parkinson's disease	1	633	0.998574	1	ko05012	AT5G08530.1	K03942
Pentose phosphate pathway	2	860	0.998657	1	ko00030	gi|400014976|gb|KA298768.1|;AT5G15870.1	K00033+K01057
Amino sugar and nucleotide sugar metabolism	5	1446	0.999138	1	ko00520	AT1G48930.1;gi|399999255|gb|KA283069.1|;AT3G23820.1;AT5G59290.1;AT5G59290.2	K01179+K00963+K08679+K12449
Oxidative phosphorylation	4	1309	0.999332	1	ko00190	gi|406730860|gb|GAAC01041693.1|;gi|400002322|gb|KA286134.1|;gi|319843961|gb|HP732656.1|;AT5G08530.1	K03885+K02259+K03942
Carbon fixation in photosynthetic organisms	2	937	0.999349	1	ko00710	gi|400019337|gb|KA303129.1|;gi|406725993|gb|GAAC01046539.1|	K00026+K00029
Peroxisome	1	732	0.999491	1	ko04146	gi|406721607|gb|GAAC01050925.1|	K00232
Biosynthesis of secondary metabolites	79	10963	0.999861	1	ko01110	gi|319850053|gb|HP738748.1|;gi|406734951|gb|GAAC01037602.1|;AT1G58290.1;gi|406768870|gb|GAAC01003683.1|;gi|400006246|gb|KA290050.1|;gi|319860633|gb|HP749327.1|;AT3G19000.1;AT3G19000.2;AT1G13430.1;AT2G14920.1;gi|406737913|gb|GAAC01034640.1|;gi|406730860|gb|GAAC01041693.1|;gi|406720253|gb|GAAC01052279.1|;AT1G48930.1;gi|319823032|gb|HP712794.1|;AT3G26210.1;gi|400001984|gb|KA285796.1|;gi|400019337|gb…	K00791+K12524+K02492+K00021+K05280+K00517+K00475+K11821+K09754+K03885+K15397+K01179+K01772+K03526+K00026+K02259+K09834+K00231+K05359+K01647+K00088+K01899+K00430+K00940+K10760+K05356+K00128+K03404+K00033+K09839+K02876+K01719+K15634+K00083+K00627+K00963+K03183+K00789+K02863+K01754+K00939+K00620+K13545+K00161+K05282+K00602+K09753+K05928+K05350+K01739+K01693+K00764+K00511+K13065+K09588+K01710+K12449+…
Metabolic pathways	150	21067	1	1	ko01100	gi|399998388|gb|KA282208.1|;gi|399997858|gb|KA281678.1|;gi|319850053|gb|HP738748.1|;gi|406734951|gb|GAAC01037602.1|;AT1G58290.1;gi|406719741|gb|GAAC01052791.1|;gi|214011110|gb|EU849079.1|;gi|214011104|gb|EU849076.1|;gi|406768870|gb|GAAC01003683.1|;AT5G28680.1;gi|400006246|gb|KA290050.1|;gi|319860633|gb|HP749327.1|;AT3G19000.1;AT3G19000.2;gi|406737913|gb|GAAC01034640.1|;gi|400007693|gb|KA291497.1|…	K03676+K00791+K12524+K02492+K02433+K03010+K00021+K00924+K05280+K00517+K00475+K09754+K02350+K03885+K00703+K00423+K00232+K03013+K01179+K01772+K03526+K00026+K02259+K09834+K00231+K05283+K05359+K01647+K00088+K07964+K01899+K01184+K00430+K00797+K00940+K10760+K00128+K03404+K03644+K00033+K09839+K01501+K01719+K13510+K15634+K07748+K00083+K00889+K03021+K00366+K00627+K00963+K03183+K00789+K08912+K02863+K01754+…
CK vs T1
#Pathway	Sample1 (386)	Sample2 (75081)	Pvalue	Qvalue	Pathway ID	Genes	KOs
Plant-pathogen interaction	50	4447	2.05371e-07	4.2101e-05	ko04626	gi|400012699|gb|KA296503.1|;gi|406768102|gb|GAAC01004451.1|;gi|319840321|gb|HP729016.1|;gi|400004741|gb|KA288545.1|;gi|400012740|gb|KA296544.1|;gi|399999692|gb|KA283506.1|;gi|319865864|gb|HP754558.1|;gi|319849290|gb|HP737985.1|;gi|406765765|gb|GAAC01006788.1|;gi|406754130|gb|GAAC01018423.1|;gi|406724216|gb|GAAC01048316.1|;gi|400016514|gb|KA300306.1|;gi|400015797|gb|KA299589.1|;gi|399997894|gb|KA2…	K13422+K13448+K13430+K13457+K04079+K13428+K13413+K13416+K13420+K13429+K13414+K13412+K13417+K13424+K13423+K13447
Ascorbate and aldarate metabolism	12	586	6.31529e-05	0.00647318	ko00053	gi|400018498|gb|KA302290.1|;gi|400015172|gb|KA298964.1|;gi|400001361|gb|KA285173.1|;gi|319848765|gb|HP737460.1|;gi|406768447|gb|GAAC01004106.1|;gi|406763252|gb|GAAC01009301.1|;AT2G29130.1;AT2G38080.1;AT5G60020.1;AT2G19800.1;gi|400004798|gb|KA288602.1|;gi|406719746|gb|GAAC01052786.1|	K00434+K00423+K00469+K00128
Sulfur metabolism	9	428	0.000424406	0.0290011	ko00920	gi|125975943|gb|EF218619.1|;gi|452114161|gb|KC179760.1|;gi|90856222|gb|DQ444464.1|;gi|406767208|gb|GAAC01005345.1|;AT3G22890.1;AT4G14680.1;AT5G43780.1;AT2G01140.1;AT3G13110.1	K13811+K01623+K00640
Protein processing in endoplasmic reticulum	23	2220	0.00134742	0.0690553	ko04141	gi|400018696|gb|KA302488.1|;gi|319858007|gb|HP746701.1|;gi|319854180|gb|HP742875.1|;gi|319854093|gb|HP742788.1|;gi|406772026|gb|GAAC01000527.1|;gi|406721983|gb|GAAC01050549.1|;gi|400015254|gb|KA299046.1|;gi|400002292|gb|KA286104.1|;gi|400009180|gb|KA292984.1|;gi|400006349|gb|KA290153.1|;gi|400002296|gb|KA286108.1|;gi|399998984|gb|KA282804.1|;gi|399997894|gb|KA281714.1|;gi|399997788|gb|KA281608.1|…	K06689+K09580+K14005+K14007+K13993+K08288+K08054+K04079+K09540+K10661+K12669+K13525
Selenocompound metabolism	7	374	0.00346619	0.142114	ko00450	gi|125975943|gb|EF218619.1|;gi|452114161|gb|KC179760.1|;gi|90856222|gb|DQ444464.1|;gi|406767208|gb|GAAC01005345.1|;AT3G22890.1;AT4G14680.1;AT5G43780.1	K13811
Renin-angiotensin system	5	242	0.00862604	0.227613	ko04614	gi|400019861|gb|KA303653.1|;gi|400017941|gb|KA301733.1|;gi|400017691|gb|KA301483.1|;gi|400008792|gb|KA292596.1|;gi|400004319|gb|KA288131.1|	K13289
Apoptosis	15	1449	0.00885347	0.227613	ko04210	gi|319872295|gb|HP760989.1|;gi|406762075|gb|GAAC01010478.1|;gi|319840321|gb|HP729016.1|;gi|406719770|gb|GAAC01052762.1|;AT1G34300.1;AT1G10620.1;AT1G68690.1;AT2G18470.1;AT4G23210.1;AT4G25160.1;AT4G11470.1;AT4G23210.2;AT4G23210.3;AT5G61350.1;gi|319845431|gb|HP734126.1|	K04728+K04733
NF-kappa B signaling pathway	15	1458	0.0093306	0.227613	ko04064	gi|319872295|gb|HP760989.1|;gi|406762075|gb|GAAC01010478.1|;gi|319840321|gb|HP729016.1|;gi|406719770|gb|GAAC01052762.1|;AT1G34300.1;AT1G10620.1;AT1G68690.1;AT2G18470.1;AT4G23210.1;AT4G25160.1;AT4G11470.1;AT4G23210.2;AT4G23210.3;AT5G61350.1;gi|319845431|gb|HP734126.1|	K04728+K04733
Mineral absorption	5	251	0.00999276	0.227613	ko04978	gi|400015574|gb|KA299366.1|;gi|400009145|gb|KA292949.1|;gi|400002793|gb|KA286605.1|;gi|319861268|gb|HP749962.1|;AT1G47240.1	K14686+K07213+K12347
Plant hormone signal transduction	32	4060	0.0116052	0.237906	ko04075	gi|400012699|gb|KA296503.1|;gi|399998899|gb|KA282719.1|;gi|406724414|gb|GAAC01048118.1|;gi|406766797|gb|GAAC01005756.1|;AT5G35390.1;gi|400015797|gb|KA299589.1|;gi|400002338|gb|KA286150.1|;gi|319863670|gb|HP752364.1|;gi|319862263|gb|HP750957.1|;gi|319854873|gb|HP743568.1|;gi|319846128|gb|HP734823.1|;gi|406766223|gb|GAAC01006330.1|;gi|406764201|gb|GAAC01008352.1|;gi|406760761|gb|GAAC01011792.1|;gi|…	K13422+K14497+K14431+K13415+K14503+K13416+K14489+K14491+K14502+K14499+K14432+K14494+K14485
Porphyrin and chlorophyll metabolism	7	483	0.0131756	0.245544	ko00860	AT5G13630.1;AT5G13630.2;AT5G14220.1;AT5G14220.2;gi|400007809|gb|KA291613.1|;gi|319881580|gb|HP768754.1|;gi|393716203|dbj|AB623947.1|	K03403+K00231+K01719+K03404
Pathways in cancer	13	1359	0.0251423	0.422769	ko05200	gi|400013428|gb|KA297232.1|;gi|400010748|gb|KA294552.1|;gi|319858863|gb|HP747557.1|;gi|319814910|gb|HP704672.1|;gi|400003715|gb|KA287527.1|;gi|319854354|gb|HP743049.1|;gi|319843722|gb|HP732417.1|;gi|406721039|gb|GAAC01051493.1|;gi|399997894|gb|KA281714.1|;gi|399995837|gb|KA279657.1|;gi|406764976|gb|GAAC01007577.1|;gi|406754775|gb|GAAC01017778.1|;AT3G51290.2	K00799+K03873+K09291+K04079+K01115+K03083+K04392
Legionellosis	6	440	0.0272105	0.422769	ko05134	AT3G53570.3;AT3G53570.1;AT3G53570.2;AT3G53570.4;AT4G36580.1;gi|319882455|gb|HP769455.1|	K08823+K13525
Chagas disease (American trypanosomiasis)	14	1532	0.028872	0.422769	ko05142	gi|319840321|gb|HP729016.1|;gi|400002622|gb|KA286434.1|;gi|406767575|gb|GAAC01004978.1|;gi|406719770|gb|GAAC01052762.1|;AT1G34300.1;AT1G10620.1;AT1G68690.1;AT2G18470.1;AT4G23210.1;AT4G25160.1;AT4G11470.1;AT4G23210.2;AT4G23210.3;AT5G61350.1	K04733+K03456+K04382
Sulfur relay system	3	133	0.0316591	0.432674	ko04122	AT1G01290.1;AT1G01290.2;AT1G51310.1	K03639+K00566
Metabolism of xenobiotics by cytochrome P450	5	375	0.0455041	0.480302	ko00980	gi|400013428|gb|KA297232.1|;gi|400010748|gb|KA294552.1|;gi|319858863|gb|HP747557.1|;gi|319814910|gb|HP704672.1|;gi|319854354|gb|HP743049.1|	K00799
Drug metabolism - cytochrome P450	5	379	0.0472295	0.480302	ko00982	gi|400013428|gb|KA297232.1|;gi|400010748|gb|KA294552.1|;gi|319858863|gb|HP747557.1|;gi|319814910|gb|HP704672.1|;gi|319854354|gb|HP743049.1|	K00799
Toll-like receptor signaling pathway	13	1494	0.0474446	0.480302	ko04620	gi|319840321|gb|HP729016.1|;gi|406719770|gb|GAAC01052762.1|;AT1G34300.1;AT1G10620.1;AT1G68690.1;AT2G18470.1;AT3G51290.2;AT4G23210.1;AT4G25160.1;AT4G11470.1;AT4G23210.2;AT4G23210.3;AT5G61350.1	K04733+K04392
Neurotrophin signaling pathway	15	1805	0.0486512	0.480302	ko04722	gi|319840321|gb|HP729016.1|;gi|319848525|gb|HP737220.1|;gi|406754775|gb|GAAC01017778.1|;gi|406719770|gb|GAAC01052762.1|;AT1G34300.1;AT1G10620.1;AT1G68690.1;AT2G18470.1;AT3G51290.2;AT4G23210.1;AT4G25160.1;AT4G11470.1;AT4G23210.2;AT4G23210.3;AT5G61350.1	K04733+K04505+K03083+K04392
Prostate cancer	8	777	0.0494344	0.480302	ko05215	gi|400013428|gb|KA297232.1|;gi|400010748|gb|KA294552.1|;gi|319858863|gb|HP747557.1|;gi|319814910|gb|HP704672.1|;gi|319854354|gb|HP743049.1|;gi|399997894|gb|KA281714.1|;gi|399995837|gb|KA279657.1|;gi|406754775|gb|GAAC01017778.1|	K00799+K04079+K03083
Toxoplasmosis	15	1818	0.0511374	0.480302	ko05145	gi|319840321|gb|HP729016.1|;gi|406758957|gb|GAAC01013596.1|;gi|406719770|gb|GAAC01052762.1|;AT1G34300.1;AT1G10620.1;AT1G68690.1;AT2G18470.1;AT4G23650.1;AT4G23210.1;AT4G25160.1;AT4G11470.1;AT4G23210.2;AT4G23210.3;AT5G61350.1;AT5G12180.1	K04733+K13412
Measles	14	1666	0.0515446	0.480302	ko05162	AT1G74770.1;gi|319840321|gb|HP729016.1|;gi|406754775|gb|GAAC01017778.1|;gi|406719770|gb|GAAC01052762.1|;AT1G34300.1;AT1G10620.1;AT1G68690.1;AT2G18470.1;AT4G23210.1;AT4G25160.1;AT4G11470.1;AT4G23210.2;AT4G23210.3;AT5G61350.1	K10144+K04733+K03083
Isoflavonoid biosynthesis	3	179	0.0655458	0.563501	ko00943	AT3G16520.1;AT3G16520.3;AT3G16520.2	K13263
Glutathione metabolism	8	827	0.0659709	0.563501	ko00480	gi|400013428|gb|KA297232.1|;gi|400010748|gb|KA294552.1|;gi|319858863|gb|HP747557.1|;gi|319814910|gb|HP704672.1|;gi|400018498|gb|KA302290.1|;gi|400015172|gb|KA298964.1|;gi|319854354|gb|HP743049.1|;gi|400000364|gb|KA284178.1|	K00799+K00434+K00020
Limonene and pinene degradation	19	2618	0.0853972	0.678129	ko00903	gi|319847604|gb|HP736299.1|;gi|400004798|gb|KA288602.1|;gi|400000364|gb|KA284178.1|;gi|406766940|gb|GAAC01005613.1|;gi|406754775|gb|GAAC01017778.1|;gi|406719746|gb|GAAC01052786.1|;AT1G64900.1;AT3G49670.1;AT3G22800.1;AT3G53570.3;AT3G23750.1;AT3G53570.1;AT3G53570.2;AT3G53570.4;AT4G25160.1;AT4G23210.2;AT5G61350.1;AT5G12180.1;gi|406720988|gb|GAAC01051544.1|	K00924+K00128+K00120+K00517
Leishmaniasis	12	1489	0.0860066	0.678129	ko05140	gi|319840321|gb|HP729016.1|;gi|406719770|gb|GAAC01052762.1|;AT1G34300.1;AT1G10620.1;AT1G68690.1;AT2G18470.1;AT4G23210.1;AT4G25160.1;AT4G11470.1;AT4G23210.2;AT4G23210.3;AT5G61350.1	K04733
D-Alanine metabolism	1	19	0.0933011	0.708398	ko00473	gi|319864216|gb|HP752910.1|	K02863
Taurine and hypotaurine metabolism	2	103	0.0988076	0.723413	ko00430	gi|400007809|gb|KA291613.1|;gi|393716203|dbj|AB623947.1|	K01719
Pertussis	12	1581	0.118515	0.829651	ko05133	gi|319840321|gb|HP729016.1|;gi|406719770|gb|GAAC01052762.1|;AT1G34300.1;AT1G10620.1;AT1G68690.1;AT2G18470.1;AT4G23210.1;AT4G25160.1;AT4G11470.1;AT4G23210.2;AT4G23210.3;AT5G61350.1	K04733
Propanoate metabolism	6	651	0.121412	0.829651	ko00640	gi|400007809|gb|KA291613.1|;gi|400004798|gb|KA288602.1|;gi|393716203|dbj|AB623947.1|;gi|406719746|gb|GAAC01052786.1|;AT1G80620.1;AT5G15530.1	K01719+K00128+K02956+K02160
Antigen processing and presentation	5	520	0.131972	0.853922	ko04612	AT5G43060.1;gi|399998984|gb|KA282804.1|;gi|399997894|gb|KA281714.1|;gi|399995837|gb|KA279657.1|;gi|319854310|gb|HP743005.1|	K01365+K08054+K04079
MAPK signaling pathway - yeast	5	523	0.134247	0.853922	ko04011	gi|400001385|gb|KA285197.1|;gi|319843722|gb|HP732417.1|;gi|406721039|gb|GAAC01051493.1|;gi|406769069|gb|GAAC01003484.1|;AT3G51290.2	K01759+K09291+K11228+K07975
Polyketide sugar unit biosynthesis	2	126	0.137461	0.853922	ko00523	AT5G59290.1;AT5G59290.2	K01710
Ethylbenzene degradation	14	1979	0.145102	0.874878	ko00642	gi|319847604|gb|HP736299.1|;gi|406766940|gb|GAAC01005613.1|;gi|406754775|gb|GAAC01017778.1|;AT3G49670.1;AT3G22800.1;AT3G53570.3;AT3G23750.1;AT3G53570.1;AT3G53570.2;AT3G53570.4;AT4G25160.1;AT4G23210.2;AT5G61350.1;AT5G12180.1	K00924
Aminobenzoate degradation	18	2682	0.153505	0.899104	ko00627	gi|319847604|gb|HP736299.1|;gi|400009982|gb|KA293786.1|;gi|400000364|gb|KA284178.1|;gi|406766940|gb|GAAC01005613.1|;gi|406754775|gb|GAAC01017778.1|;AT1G64900.1;AT3G49670.1;AT3G22800.1;AT3G53570.3;AT3G23750.1;AT3G53570.1;AT3G53570.2;AT3G53570.4;AT4G25160.1;AT4G23210.2;AT5G61350.1;AT5G12180.1;gi|406720988|gb|GAAC01051544.1|	K00924+K01501+K00120+K00517
Terpenoid backbone biosynthesis	5	568	0.170372	0.970175	ko00900	gi|400006895|gb|KA290699.1|;gi|319864216|gb|HP752910.1|;gi|345748130|gb|JN584161.1|;gi|406768870|gb|GAAC01003683.1|;gi|319845431|gb|HP734126.1|	K15892+K02863+K00021+K05356
Benzoate degradation	14	2076	0.185988	0.982997	ko00362	gi|319847604|gb|HP736299.1|;gi|406766940|gb|GAAC01005613.1|;gi|406754775|gb|GAAC01017778.1|;AT3G49670.1;AT3G22800.1;AT3G53570.3;AT3G23750.1;AT3G53570.1;AT3G53570.2;AT3G53570.4;AT4G25160.1;AT4G23210.2;AT5G61350.1;AT5G12180.1	K00924
Lipoic acid metabolism	1	40	0.186353	0.982997	ko00785	gi|400017666|gb|KA301458.1|	K03644
p53 signaling pathway	4	435	0.187009	0.982997	ko04115	gi|319872295|gb|HP760989.1|;gi|406762075|gb|GAAC01010478.1|;AT1G74770.1;gi|319845431|gb|HP734126.1|	K04728+K10144
Osteoclast differentiation	3	308	0.211875	0.998894	ko04380	gi|399996163|gb|KA279983.1|;gi|319880369|gb|HP767927.1|;AT3G51290.2	K14380+K04392
Bacterial chemotaxis	3	310	0.214535	0.998894	ko02030	gi|400004798|gb|KA288602.1|;gi|406719746|gb|GAAC01052786.1|;AT1G51310.1	K00128+K00566
Ether lipid metabolism	3	311	0.215867	0.998894	ko00565	gi|400007128|gb|KA290932.1|;gi|319875532|gb|HP764226.1|;gi|406764976|gb|GAAC01007577.1|	K13510+K01115
Styrene degradation	1	50	0.227253	0.998894	ko00643	gi|400009982|gb|KA293786.1|	K01501
Protein digestion and absorption	2	176	0.229154	0.998894	ko04974	gi|400001800|gb|KA285612.1|;gi|406731361|gb|GAAC01041192.1|	K14207
Notch signaling pathway	2	198	0.270863	0.998894	ko04330	gi|319848525|gb|HP737220.1|;AT5G65630.1	K04505+K06062
Phenylpropanoid biosynthesis	9	1380	0.281906	0.998894	ko00940	gi|400019861|gb|KA303653.1|;gi|400017941|gb|KA301733.1|;gi|400017691|gb|KA301483.1|;gi|400008792|gb|KA292596.1|;gi|400004319|gb|KA288131.1|;gi|400018328|gb|KA302120.1|;AT1G15950.1;AT3G18080.1;AT5G39080.1	K09756+K00430+K09753+K05350+K13065
Tuberculosis	13	2093	0.283143	0.998894	ko05152	gi|400001105|gb|KA284917.1|;gi|319840321|gb|HP729016.1|;gi|406719770|gb|GAAC01052762.1|;AT1G34300.1;AT1G10620.1;AT1G68690.1;AT2G18470.1;AT4G23210.1;AT4G25160.1;AT4G11470.1;AT4G23210.2;AT4G23210.3;AT5G61350.1	K07897+K04733
Arginine and proline metabolism	6	861	0.283747	0.998894	ko00330	gi|400004798|gb|KA288602.1|;gi|319845929|gb|HP734624.1|;gi|406761296|gb|GAAC01011257.1|;gi|406719746|gb|GAAC01052786.1|;AT5G49820.1;AT5G39080.1	K00128+K00620+K14329
Tetracycline biosynthesis	1	65	0.284789	0.998894	ko00253	AT5G15530.1	K02160
Hepatitis C	3	363	0.286985	0.998894	ko05160	gi|400002622|gb|KA286434.1|;gi|406767575|gb|GAAC01004978.1|;gi|406754775|gb|GAAC01017778.1|	K03456+K04382+K03083
Ubiquitin mediated proteolysis	10	1567	0.288795	0.998894	ko04120	gi|400018696|gb|KA302488.1|;gi|400003715|gb|KA287527.1|;gi|319874063|gb|HP762757.1|;AT1G74770.1;gi|319841213|gb|HP729908.1|;AT5G35390.1;gi|399997788|gb|KA281608.1|;gi|319862263|gb|HP750957.1|;AT3G50230.1;AT4G38600.1	K06689+K03873+K03358+K10144+K10581+K10576+K10590
HTLV-I infection	7	1056	0.301976	0.998894	ko05166	gi|319872295|gb|HP760989.1|;gi|406762075|gb|GAAC01010478.1|;gi|319874063|gb|HP762757.1|;gi|399998984|gb|KA282804.1|;gi|406754775|gb|GAAC01017778.1|;AT5G65630.1;gi|319845431|gb|HP734126.1|	K04728+K03358+K08054+K03083+K06062
Lysosome	9	1414	0.305458	0.998894	ko04142	AT5G43060.1;gi|400019861|gb|KA303653.1|;gi|400017941|gb|KA301733.1|;gi|400017691|gb|KA301483.1|;gi|400008792|gb|KA292596.1|;gi|400004319|gb|KA288131.1|;gi|400003998|gb|KA287810.1|;gi|319854310|gb|HP743005.1|;AT1G47240.1	K01365+K13289+K01373+K12347
GABAergic synapse	3	387	0.320492	0.998894	ko04727	gi|400001800|gb|KA285612.1|;gi|406731361|gb|GAAC01041192.1|;gi|399998115|gb|KA281935.1|	K14207+K15015
Influenza A	13	2182	0.33383	0.998894	ko05164	gi|319840321|gb|HP729016.1|;gi|406754775|gb|GAAC01017778.1|;gi|406719770|gb|GAAC01052762.1|;AT1G34300.1;AT1G10620.1;AT1G68690.1;AT2G18470.1;AT4G23210.1;AT4G25160.1;AT4G11470.1;AT4G23210.2;AT4G23210.3;AT5G61350.1	K04733+K03083
Streptomycin biosynthesis	2	233	0.336899	0.998894	ko00521	AT5G59290.1;AT5G59290.2	K01710
Chloroalkane and chloroalkene degradation	3	412	0.35543	0.998894	ko00625	gi|400004798|gb|KA288602.1|;gi|400000364|gb|KA284178.1|;gi|406719746|gb|GAAC01052786.1|	K00128+K00120
Glycosylphosphatidylinositol(GPI)-anchor biosynthesis	3	417	0.362397	0.998894	ko00563	gi|400003984|gb|KA287796.1|;gi|319871703|gb|HP760397.1|;gi|406758965|gb|GAAC01013588.1|	K05283
Basal cell carcinoma	1	89	0.36809	0.998894	ko05217	gi|406754775|gb|GAAC01017778.1|	K03083
Diterpenoid biosynthesis	2	251	0.370214	0.998894	ko00904	gi|406733930|gb|GAAC01038623.1|;gi|406726701|gb|GAAC01045831.1|	K05282+K04125
Cell cycle	7	1144	0.374454	0.998894	ko04110	gi|319872295|gb|HP760989.1|;gi|406762075|gb|GAAC01010478.1|;gi|319874063|gb|HP762757.1|;gi|400008485|gb|KA292289.1|;gi|400003646|gb|KA287458.1|;gi|406754775|gb|GAAC01017778.1|;gi|319845431|gb|HP734126.1|	K04728+K03358+K04683+K02540+K03083
Nicotine addiction	1	91	0.374579	0.998894	ko05033	gi|399998115|gb|KA281935.1|	K15015
Peptidoglycan biosynthesis	1	94	0.384187	0.998894	ko00550	gi|319864216|gb|HP752910.1|	K02863
alpha-Linolenic acid metabolism	3	448	0.405258	0.998894	ko00592	gi|399996744|gb|KA280564.1|;gi|429503487|gb|JX647692.1|;gi|400003010|gb|KA286822.1|	K08241+K01058
Fructose and mannose metabolism	16	2871	0.406785	0.998894	ko00051	gi|400017537|gb|KA301329.1|;gi|319847604|gb|HP736299.1|;gi|406766940|gb|GAAC01005613.1|;gi|406754775|gb|GAAC01017778.1|;AT2G01140.1;AT3G49670.1;AT3G22800.1;AT3G53570.3;AT3G23750.1;AT3G53570.1;AT3G53570.2;AT3G53570.4;AT4G25160.1;AT4G23210.2;AT5G61350.1;AT5G12180.1	K01711+K00924+K01623
Tryptophan metabolism	3	450	0.407998	0.998894	ko00380	gi|400009982|gb|KA293786.1|;gi|400004798|gb|KA288602.1|;gi|406719746|gb|GAAC01052786.1|	K01501+K00128
TGF-beta signaling pathway	3	456	0.416193	0.998894	ko04350	gi|400008485|gb|KA292289.1|;gi|400002622|gb|KA286434.1|;gi|406767575|gb|GAAC01004978.1|	K04683+K03456+K04382
NOD-like receptor signaling pathway	2	279	0.42063	0.998894	ko04621	gi|399997894|gb|KA281714.1|;gi|399995837|gb|KA279657.1|	K04079
Tyrosine metabolism	14	2522	0.42311	0.998894	ko00350	gi|319847604|gb|HP736299.1|;gi|406766940|gb|GAAC01005613.1|;gi|406754775|gb|GAAC01017778.1|;AT3G49670.1;AT3G22800.1;AT3G53570.3;AT3G23750.1;AT3G53570.1;AT3G53570.2;AT3G53570.4;AT4G25160.1;AT4G23210.2;AT5G61350.1;AT5G12180.1	K00924
Flagellar assembly	1	107	0.42415	0.998894	ko02040	AT1G51310.1	K00566
Long-term depression	2	281	0.424154	0.998894	ko04730	gi|400002622|gb|KA286434.1|;gi|406767575|gb|GAAC01004978.1|	K03456+K04382
Pentose and glucuronate interconversions	5	832	0.425623	0.998894	ko00040	AT4G12390.1;gi|400004798|gb|KA288602.1|;gi|406719746|gb|GAAC01052786.1|;AT1G48100.1;AT5G09760.1	K01051+K00128+K01184
Wnt signaling pathway	5	833	0.426627	0.998894	ko04310	gi|400002622|gb|KA286434.1|;gi|319848525|gb|HP737220.1|;gi|406767575|gb|GAAC01004978.1|;gi|406754775|gb|GAAC01017778.1|;AT3G51290.2	K03456+K04505+K04382+K03083+K04392
Histidine metabolism	2	292	0.443334	0.998894	ko00340	gi|400004798|gb|KA288602.1|;gi|406719746|gb|GAAC01052786.1|	K00128
Arachidonic acid metabolism	1	114	0.444587	0.998894	ko00590	gi|319885225|gb|HP772225.1|	K05309
Lysine degradation	2	299	0.455354	0.998894	ko00310	gi|400004798|gb|KA288602.1|;gi|406719746|gb|GAAC01052786.1|	K00128
Pyruvate metabolism	7	1248	0.46094	0.998894	ko00620	gi|400001385|gb|KA285197.1|;AT3G60100.1;gi|400007809|gb|KA291613.1|;gi|400004798|gb|KA288602.1|;gi|393716203|dbj|AB623947.1|;gi|406719746|gb|GAAC01052786.1|;AT5G15530.1	K01759+K01647+K01719+K00128+K02160
Rheumatoid arthritis	2	304	0.463848	0.998894	ko05323	AT5G43060.1;gi|319854310|gb|HP743005.1|	K01365
Circadian rhythm - fly	1	121	0.464299	0.998894	ko04711	gi|406754775|gb|GAAC01017778.1|	K03083
RIG-I-like receptor signaling pathway	1	129	0.485975	0.998894	ko04622	gi|319846698|gb|HP735393.1|	K11594
Cell cycle - Caulobacter	1	132	0.493876	0.998894	ko04112	AT1G33360.1	K03544
Transcriptional misregulation in cancer	3	515	0.494437	0.998894	ko05202	gi|319872295|gb|HP760989.1|;gi|406762075|gb|GAAC01010478.1|;gi|319845431|gb|HP734126.1|	K04728
Glycerolipid metabolism	4	713	0.499671	0.998894	ko00561	gi|400003010|gb|KA286822.1|;gi|400004798|gb|KA288602.1|;gi|406719746|gb|GAAC01052786.1|;gi|406760741|gb|GAAC01011812.1|	K01058+K00128+K00901
Pancreatic secretion	1	135	0.501656	0.998894	ko04972	AT3G51290.2	K04392
Leukocyte transendothelial migration	1	136	0.504222	0.998894	ko04670	AT3G51290.2	K04392
Phagosome	5	914	0.506324	0.998894	ko04145	gi|400001105|gb|KA284917.1|;AT5G43060.1;gi|399998984|gb|KA282804.1|;gi|319854310|gb|HP743005.1|;AT3G51290.2	K07897+K01365+K08054+K04392
Thyroid cancer	2	330	0.506721	0.998894	ko05216	gi|319843722|gb|HP732417.1|;gi|406721039|gb|GAAC01051493.1|	K09291
Steroid biosynthesis	2	333	0.511523	0.998894	ko00100	gi|400005522|gb|KA289326.1|;gi|393716219|dbj|AB623963.1|	K07748
Valine, leucine and isoleucine degradation	3	530	0.513505	0.998894	ko00280	gi|400004798|gb|KA288602.1|;gi|400000364|gb|KA284178.1|;gi|406719746|gb|GAAC01052786.1|	K00128+K00020
Bacterial invasion of epithelial cells	2	337	0.517878	0.998894	ko05100	gi|400001178|gb|KA284990.1|;AT3G51290.2	K01528+K04392
Folate biosynthesis	2	340	0.522608	0.998894	ko00790	AT1G01290.1;AT1G01290.2	K03639
Renal cell carcinoma	2	341	0.524178	0.998894	ko05211	gi|400003715|gb|KA287527.1|;AT3G51290.2	K03873+K04392
Glycerophospholipid metabolism	5	935	0.526299	0.998894	ko00564	gi|400003010|gb|KA286822.1|;gi|400007128|gb|KA290932.1|;gi|319875532|gb|HP764226.1|;gi|406764976|gb|GAAC01007577.1|;gi|406760741|gb|GAAC01011812.1|	K01058+K13510+K01115+K00901
Shigellosis	3	543	0.529719	0.998894	ko05131	gi|400018696|gb|KA302488.1|;gi|399997788|gb|KA281608.1|;AT3G51290.2	K06689+K04392
Purine metabolism	15	2906	0.530353	0.998894	ko00230	gi|125975943|gb|EF218619.1|;gi|452114161|gb|KC179760.1|;gi|90856222|gb|DQ444464.1|;gi|406767208|gb|GAAC01005345.1|;AT3G22890.1;AT4G14680.1;AT5G43780.1;gi|319865864|gb|HP754558.1|;gi|400011300|gb|KA295104.1|;gi|400003778|gb|KA287590.1|;gi|399998388|gb|KA282208.1|;gi|319864216|gb|HP752910.1|;gi|406719686|gb|GAAC01052846.1|;AT3G13110.1;AT5G11930.1	K13811+K03013+K01537+K03021+K03676+K02863+K00602+K00640
Dopaminergic synapse	3	551	0.539546	0.998894	ko04728	gi|400002622|gb|KA286434.1|;gi|406767575|gb|GAAC01004978.1|;gi|406754775|gb|GAAC01017778.1|	K03456+K04382+K03083
Microbial metabolism in diverse environments	34	6662	0.543995	0.998894	ko01120	gi|319847604|gb|HP736299.1|;gi|125975943|gb|EF218619.1|;gi|452114161|gb|KC179760.1|;gi|90856222|gb|DQ444464.1|;gi|406767208|gb|GAAC01005345.1|;AT3G22890.1;AT4G14680.1;AT5G43780.1;AT3G60100.1;gi|400009982|gb|KA293786.1|;gi|400007809|gb|KA291613.1|;gi|400005622|gb|KA289426.1|;gi|400004798|gb|KA288602.1|;gi|400000364|gb|KA284178.1|;gi|393716203|dbj|AB623947.1|;gi|406766940|gb|GAAC01005613.1|;gi|4067…	K00924+K13811+K01647+K01501+K01719+K00616+K00128+K00120+K00517+K01623+K00640+K02160
Basal transcription factors	2	357	0.548818	0.998894	ko03022	gi|400011737|gb|KA295541.1|;gi|319881955|gb|HP768955.1|	K10842
RNA transport	11	2151	0.549231	0.998894	ko03013	AT1G22660.1;AT1G22660.2;gi|319843722|gb|HP732417.1|;gi|406721039|gb|GAAC01051493.1|;gi|400016752|gb|KA300544.1|;gi|400008155|gb|KA291959.1|;gi|399996714|gb|KA280534.1|;gi|319850819|gb|HP739514.1|;gi|406762342|gb|GAAC01010211.1|;gi|406762011|gb|GAAC01010542.1|;AT2G23350.1	K00974+K09291+K14319+K13126+K07562
RNA degradation	7	1359	0.55004	0.998894	ko03018	gi|406762075|gb|GAAC01010478.1|;gi|319820062|gb|HP709824.1|;gi|406767136|gb|GAAC01005417.1|;gi|400008155|gb|KA291959.1|;AT2G45620.1;AT2G23350.1;gi|319845431|gb|HP734126.1|	K12619+K12616+K13126+K03514
Progesterone-mediated oocyte maturation	3	564	0.555261	0.998894	ko04914	gi|319874063|gb|HP762757.1|;gi|399997894|gb|KA281714.1|;gi|399995837|gb|KA279657.1|	K03358+K04079
B cell receptor signaling pathway	2	364	0.559313	0.998894	ko04662	gi|406754775|gb|GAAC01017778.1|;AT3G51290.2	K03083+K04392
Colorectal cancer	2	364	0.559313	0.998894	ko05210	gi|406754775|gb|GAAC01017778.1|;AT3G51290.2	K03083+K04392
Meiosis - yeast	4	778	0.568007	0.998894	ko04113	gi|319874063|gb|HP762757.1|;gi|400003646|gb|KA287458.1|;gi|400002622|gb|KA286434.1|;gi|406767575|gb|GAAC01004978.1|	K03358+K02540+K03456+K04382
Glutamatergic synapse	3	576	0.56948	0.998894	ko04724	gi|400001800|gb|KA285612.1|;gi|406731361|gb|GAAC01041192.1|;gi|406764976|gb|GAAC01007577.1|	K14207+K01115
Morphine addiction	1	171	0.586211	0.998894	ko05032	gi|399998115|gb|KA281935.1|	K15015
Bisphenol degradation	3	594	0.590276	0.998894	ko00363	gi|400000364|gb|KA284178.1|;AT1G64900.1;gi|406720988|gb|GAAC01051544.1|	K00120+K00517
Axon guidance	2	387	0.592563	0.998894	ko04360	gi|406754775|gb|GAAC01017778.1|;AT3G51290.2	K03083+K04392
beta-Alanine metabolism	2	387	0.592563	0.998894	ko00410	gi|400004798|gb|KA288602.1|;gi|406719746|gb|GAAC01052786.1|	K00128
Chemokine signaling pathway	2	389	0.595364	0.998894	ko04062	gi|406754775|gb|GAAC01017778.1|;AT3G51290.2	K03083+K04392
Cutin, suberine and wax biosynthesis	2	390	0.596759	0.998894	ko00073	gi|400000012|gb|KA283826.1|;gi|406720988|gb|GAAC01051544.1|	K15400+K13407
Cytosolic DNA-sensing pathway	2	393	0.600923	0.998894	ko04623	gi|319865864|gb|HP754558.1|;gi|400003778|gb|KA287590.1|	K03013+K03021
Polycyclic aromatic hydrocarbon degradation	3	604	0.601546	0.998894	ko00624	gi|400000364|gb|KA284178.1|;AT1G64900.1;gi|406720988|gb|GAAC01051544.1|	K00120+K00517
Circadian rhythm - plant	4	813	0.602592	0.998894	ko04712	gi|400012699|gb|KA296503.1|;gi|400015797|gb|KA299589.1|;AT5G58010.1;gi|400003049|gb|KA286861.1|	K12126+K12116
Ubiquinone and other terpenoid-quinone biosynthesis	2	398	0.607791	0.998894	ko00130	gi|400003010|gb|KA286822.1|;AT4G32770.1	K01058+K09834
Cell cycle - yeast	6	1237	0.612436	0.998894	ko04111	gi|319874063|gb|HP762757.1|;gi|406721039|gb|GAAC01051493.1|;gi|400003646|gb|KA287458.1|;gi|400002622|gb|KA286434.1|;gi|319834486|gb|HP723869.1|;gi|406767575|gb|GAAC01004978.1|	K03358+K06674+K02540+K03456+K06685+K04382
Various types of N-glycan biosynthesis	1	187	0.619042	0.998894	ko00513	gi|393716211|dbj|AB623955.1|	K12669
Fatty acid elongation	1	192	0.628759	0.998894	ko00062	gi|319866780|gb|HP755474.1|	K10249+K10244
Methane metabolism	3	649	0.649696	0.998894	ko00680	AT3G60100.1;gi|400007809|gb|KA291613.1|;gi|393716203|dbj|AB623947.1|	K01647+K01719
Endocytosis	5	1101	0.669381	0.998894	ko04144	gi|400001105|gb|KA284917.1|;gi|400001178|gb|KA284990.1|;gi|399999809|gb|KA283623.1|;gi|319857177|gb|HP745871.1|;gi|406764976|gb|GAAC01007577.1|	K07897+K01528+K12192+K12486+K01115
Viral myocarditis	1	217	0.673758	0.998894	ko05416	AT3G51290.2	K04392
Salmonella infection	2	451	0.675102	0.998894	ko05132	gi|400001105|gb|KA284917.1|;AT3G51290.2	K07897+K04392
Mismatch repair	3	678	0.67846	0.998894	ko03430	gi|406763822|gb|GAAC01008731.1|;AT5G59290.1;AT5G59290.2	K04567+K01710
Pyrimidine metabolism	19	4028	0.682467	0.998894	ko00240	gi|319847604|gb|HP736299.1|;gi|319865864|gb|HP754558.1|;gi|400003778|gb|KA287590.1|;gi|399998388|gb|KA282208.1|;gi|319857365|gb|HP746059.1|;gi|406766940|gb|GAAC01005613.1|;gi|406754775|gb|GAAC01017778.1|;AT3G49670.1;AT3G22800.1;AT3G53570.3;AT3G23750.1;AT3G53570.1;AT3G53570.2;AT3G53570.4;AT4G25160.1;AT4G23210.2;AT5G11930.1;AT5G61350.1;AT5G12180.1	K00924+K03013+K03021+K03676+K01955
DNA replication	3	683	0.683239	0.998894	ko03030	gi|400003646|gb|KA287458.1|;AT5G59290.1;AT5G59290.2	K02540+K01710
Pancreatic cancer	2	460	0.685553	0.998894	ko05212	gi|406764976|gb|GAAC01007577.1|;AT3G51290.2	K01115+K04392
Vitamin B6 metabolism	1	231	0.696536	0.998894	ko00750	AT1G80620.1	K02956
Amoebiasis	1	236	0.704281	0.998894	ko05146	gi|400001105|gb|KA284917.1|	K07897
Two-component system	4	943	0.715443	0.998894	ko02020	gi|400004798|gb|KA288602.1|;gi|319845622|gb|HP734317.1|;gi|406719746|gb|GAAC01052786.1|;AT5G64290.1	K00128+K03319
Fc epsilon RI signaling pathway	1	248	0.722073	0.998894	ko04664	AT3G51290.2	K04392
Ribosome biogenesis in eukaryotes	5	1178	0.725229	0.998894	ko03008	gi|406762075|gb|GAAC01010478.1|;gi|393716197|dbj|AB623941.1|;gi|399996714|gb|KA280534.1|;AT3G55460.1;gi|319845431|gb|HP734126.1|	K12619+K14537+K07562+K14573
Hedgehog signaling pathway	1	256	0.733338	0.998894	ko04340	gi|406754775|gb|GAAC01017778.1|	K03083
Amyotrophic lateral sclerosis (ALS)	1	260	0.738798	0.998894	ko05014	AT3G51290.2	K04392
Protein export	2	511	0.739656	0.998894	ko03060	gi|399996406|gb|KA280226.1|;gi|319857365|gb|HP746059.1|	K09540+K01955
Endocrine and other factor-regulated calcium reabsorption	1	263	0.74282	0.998894	ko04961	gi|400001178|gb|KA284990.1|	K01528
Homologous recombination	3	755	0.746248	0.998894	ko03440	gi|406719686|gb|GAAC01052846.1|;AT5G59290.1;AT5G59290.2	K00602+K01710
Carbon fixation pathways in prokaryotes	1	266	0.74678	0.998894	ko00720	AT5G15530.1	K02160
Tight junction	2	522	0.750229	0.998894	ko04530	gi|400002622|gb|KA286434.1|;gi|406767575|gb|GAAC01004978.1|	K03456+K04382
Epithelial cell signaling in Helicobacter pylori infection	1	270	0.751965	0.998894	ko05120	AT3G51290.2	K04392
Spliceosome	8	1886	0.755208	0.998894	ko03040	gi|319864070|gb|HP752764.1|;gi|400007235|gb|KA291039.1|;gi|400002419|gb|KA286231.1|;gi|406761888|gb|GAAC01010665.1|;gi|406759528|gb|GAAC01013025.1|;gi|406722337|gb|GAAC01050195.1|;AT3G55460.1;AT5G58040.1	K12849+K12870+K12866+K12900+K12891+K11984
Bacterial secretion system	1	280	0.764471	0.998894	ko03070	gi|319857365|gb|HP746059.1|	K01955
Stilbenoid, diarylheptanoid and gingerol biosynthesis	3	782	0.767149	0.998894	ko00945	AT1G64900.1;AT5G39080.1;gi|406720988|gb|GAAC01051544.1|	K00517+K13065
Naphthalene degradation	1	286	0.77167	0.998894	ko00626	gi|400000364|gb|KA284178.1|	K00120
Fc gamma R-mediated phagocytosis	3	789	0.772334	0.998894	ko04666	gi|400001178|gb|KA284990.1|;gi|406764976|gb|GAAC01007577.1|;AT3G51290.2	K01528+K01115+K04392
Natural killer cell mediated cytotoxicity	1	293	0.779792	0.998894	ko04650	AT3G51290.2	K04392
Fatty acid metabolism	2	559	0.783123	0.998894	ko00071	gi|400004798|gb|KA288602.1|;gi|406719746|gb|GAAC01052786.1|	K00128
Biosynthesis of unsaturated fatty acids	1	309	0.797292	0.998894	ko01040	gi|319866780|gb|HP755474.1|	K10244
Endometrial cancer	1	316	0.804504	0.998894	ko05213	gi|406754775|gb|GAAC01017778.1|	K03083
VEGF signaling pathway	1	318	0.806518	0.998894	ko04370	AT3G51290.2	K04392
T cell receptor signaling pathway	1	325	0.813403	0.998894	ko04660	gi|406754775|gb|GAAC01017778.1|	K03083
Pentose phosphate pathway	3	860	0.819747	0.998894	ko00030	gi|400005622|gb|KA289426.1|;gi|400000364|gb|KA284178.1|;AT2G01140.1	K00616+K00020+K01623
Synaptic vesicle cycle	2	614	0.82499	0.998894	ko04721	gi|400001178|gb|KA284990.1|;gi|399998115|gb|KA281935.1|	K01528+K15015
ErbB signaling pathway	1	338	0.825549	0.998894	ko04012	gi|406754775|gb|GAAC01017778.1|	K03083
Retrograde endocannabinoid signaling	1	341	0.828238	0.998894	ko04723	gi|399998115|gb|KA281935.1|	K15015
N-Glycan biosynthesis	1	359	0.843525	0.998894	ko00510	gi|393716211|dbj|AB623955.1|	K12669
Cysteine and methionine metabolism	3	922	0.854029	0.998894	ko00270	gi|399995663|gb|KA279483.1|;AT2G01140.1;AT3G13110.1	K00789+K01623+K00640
Inositol phosphate metabolism	2	662	0.855445	0.998894	ko00562	AT2G19800.1;gi|400002153|gb|KA285965.1|	K00469+K05857
Starch and sucrose metabolism	8	2129	0.857633	0.998894	ko00500	AT4G12390.1;AT1G60140.1;AT1G48930.1;gi|319844157|gb|HP732852.1|;AT1G48100.1;AT3G23820.1;AT3G18080.1;AT5G09760.1	K01051+K16055+K01179+K00688+K01184+K08679+K05350
mRNA surveillance pathway	5	1436	0.862314	0.998894	ko03015	gi|400008155|gb|KA291959.1|;gi|400002622|gb|KA286434.1|;gi|406767575|gb|GAAC01004978.1|;AT2G23350.1;AT5G58040.1	K13126+K03456+K04382+K14405
Amino sugar and nucleotide sugar metabolism	5	1446	0.866215	0.998894	ko00520	gi|400017537|gb|KA301329.1|;AT1G48930.1;AT3G23820.1;AT5G59290.1;AT5G59290.2	K01711+K01179+K08679+K12449
Focal adhesion	2	683	0.867185	0.998894	ko04510	gi|406754775|gb|GAAC01017778.1|;AT3G51290.2	K03083+K04392
Cyanoamino acid metabolism	2	688	0.869848	0.998894	ko00460	gi|400009982|gb|KA293786.1|;AT3G18080.1	K01501+K05350
Phosphatidylinositol signaling system	2	705	0.878541	0.998894	ko04070	gi|400002153|gb|KA285965.1|;gi|406760741|gb|GAAC01011812.1|	K05857+K00901
Nucleotide excision repair	2	706	0.879035	0.998894	ko03420	gi|400011737|gb|KA295541.1|;gi|319881955|gb|HP768955.1|	K10842
One carbon pool by folate	1	415	0.882932	0.998894	ko00670	gi|406719686|gb|GAAC01052846.1|	K00602
PPAR signaling pathway	1	422	0.887104	0.998894	ko03320	gi|399995751|gb|KA279571.1|	K08770
Calcium signaling pathway	1	434	0.893912	0.998894	ko04020	gi|400002153|gb|KA285965.1|	K05857
Alzheimer's disease	3	1030	0.900304	0.998894	ko05010	gi|319848525|gb|HP737220.1|;gi|406754775|gb|GAAC01017778.1|;AT5G08530.1	K04505+K03083+K03942
Regulation of autophagy	1	452	0.903366	0.998894	ko04140	AT1G51350.1	K08332
Adherens junction	1	461	0.907772	0.998894	ko04520	AT3G51290.2	K04392
Aminoacyl-tRNA biosynthesis	2	784	0.912329	0.998894	ko00970	gi|406719741|gb|GAAC01052791.1|;gi|406763822|gb|GAAC01008731.1|	K02433+K04567
Zeatin biosynthesis	1	482	0.917291	0.998894	ko00908	gi|319845431|gb|HP734126.1|	K10760
Proteasome	1	484	0.918144	0.998894	ko03050	AT4G36580.1	K03065
Ribosome	8	2355	0.91898	0.998894	ko03010	gi|400017689|gb|KA301481.1|;gi|400017445|gb|KA301237.1|;gi|399996757|gb|KA280577.1|;gi|319864216|gb|HP752910.1|;gi|330541750|gb|HQ423149.1|;AT1G51310.1;AT1G80620.1;gi|399997303|gb|KA281123.1|	K02953+K02932+K02863+K00566+K02956+K02918
RNA polymerase	2	806	0.920041	0.998894	ko03020	gi|319865864|gb|HP754558.1|;gi|400003778|gb|KA287590.1|	K03013+K03021
Photosynthesis	1	497	0.923483	0.998894	ko00195	gi|399996582|gb|KA280402.1|	K02717
Metabolic pathways	96	21067	0.928499	0.998894	ko01100	gi|406719741|gb|GAAC01052791.1|;AT3G19000.1;AT3G19000.2;gi|400017537|gb|KA301329.1|;AT4G12390.1;gi|319847604|gb|HP736299.1|;AT1G01290.1;AT1G01290.2;gi|125975943|gb|EF218619.1|;gi|452114161|gb|KC179760.1|;gi|90856222|gb|DQ444464.1|;gi|406767208|gb|GAAC01005345.1|;AT3G22890.1;AT4G14680.1;AT5G13630.1;AT5G43780.1;AT5G13630.2;gi|400001361|gb|KA285173.1|;gi|319848765|gb|HP737460.1|;gi|406768447|gb|GAAC…	K02433+K00475+K01711+K01051+K00924+K03639+K13811+K03403+K00423+K01058+K01179+K09834+K00231+K01647+K03013+K00430+K03644+K09839+K01501+K01719+K13510+K00616+K07748+K00128+K05283+K03021+K05857+K00020+K03676+K02717+K00789+K05309+K03404+K02863+K01955+K00620+K12669+K00021+K01115+K05282+K00602+K09753+K00517+K02956+K01184+K01623+K08679+K05350+K00640+K01710+K12449+K02160+K03942+K10760+K00901
Flavonoid biosynthesis	3	1132	0.931425	0.998894	ko00941	AT3G19000.1;AT3G19000.2;AT5G39080.1	K00475+K13065
Melanogenesis	1	521	0.932444	0.998894	ko04916	gi|406754775|gb|GAAC01017778.1|	K03083
Oocyte meiosis	3	1174	0.941425	0.998894	ko04114	gi|319874063|gb|HP762757.1|;gi|400002622|gb|KA286434.1|;gi|406767575|gb|GAAC01004978.1|	K03358+K03456+K04382
Alanine, aspartate and glutamate metabolism	2	881	0.941801	0.998894	ko00250	gi|319864216|gb|HP752910.1|;gi|319857365|gb|HP746059.1|	K02863+K01955
Carotenoid biosynthesis	1	557	0.94396	0.998894	ko00906	gi|400012224|gb|KA296028.1|	K09839
GnRH signaling pathway	1	563	0.94568	0.998894	ko04912	gi|406764976|gb|GAAC01007577.1|	K01115
Fatty acid biosynthesis	1	572	0.94816	0.998894	ko00061	AT5G15530.1	K02160
Glycolysis / Gluconeogenesis	3	1214	0.949679	0.998894	ko00010	gi|400004798|gb|KA288602.1|;gi|406719746|gb|GAAC01052786.1|;AT2G01140.1	K00128+K01623
Bile secretion	2	936	0.95405	0.998894	ko04976	gi|345748130|gb|JN584161.1|;gi|406768870|gb|GAAC01003683.1|	K00021
Phenylalanine, tyrosine and tryptophan biosynthesis	1	601	0.955411	0.998894	ko00400	AT2G01140.1	K01623
Parkinson's disease	1	633	0.962242	0.998894	ko05012	AT5G08530.1	K03942
Phenylalanine metabolism	1	636	0.962827	0.998894	ko00360	gi|400018328|gb|KA302120.1|	K00430
Nitrogen metabolism	1	657	0.966672	0.998894	ko00910	gi|400009982|gb|KA293786.1|	K01501
Citrate cycle (TCA cycle)	1	692	0.972218	0.998894	ko00020	AT3G60100.1	K01647
Fanconi anemia pathway	2	1083	0.975862	0.998894	ko03460	gi|319839703|gb|HP728398.1|;gi|406755231|gb|GAAC01017322.1|	K15078
MAPK signaling pathway	1	742	0.978584	0.998894	ko04010	AT3G51290.2	K04392
ABC transporters	4	1807	0.983843	0.998894	ko02010	AT3G60100.1;AT3G23820.1;AT5G59290.1;AT5G59290.2	K01647+K08679+K01710
Galactose metabolism	1	805	0.984574	0.998894	ko00052	AT1G51310.1	K00566
Regulation of actin cytoskeleton	1	812	0.985127	0.998894	ko04810	AT3G51290.2	K04392
Other glycan degradation	1	818	0.985584	0.998894	ko00511	gi|400005622|gb|KA289426.1|	K00616
Insulin signaling pathway	2	1212	0.986448	0.998894	ko04910	gi|319844157|gb|HP732852.1|;gi|406754775|gb|GAAC01017778.1|	K00688+K03083
Epstein-Barr virus infection	4	1867	0.987132	0.998894	ko05169	gi|319865864|gb|HP754558.1|;gi|400003778|gb|KA287590.1|;gi|406754775|gb|GAAC01017778.1|;AT4G36580.1	K03013+K03021+K03083+K03065
Huntington's disease	2	1321	0.991742	0.998894	ko05016	gi|319865864|gb|HP754558.1|;AT5G08530.1	K03013+K03942
Herpes simplex infection	1	935	0.992169	0.998894	ko05168	AT3G55460.1	K12891
Carbon fixation in photosynthetic organisms	1	937	0.99225	0.998894	ko00710	AT2G01140.1	K01623
Glyoxylate and dicarboxylate metabolism	1	974	0.993611	0.998894	ko00630	AT3G60100.1	K01647
Biosynthesis of secondary metabolites	38	10963	0.997854	0.998894	ko01110	AT3G19000.1;AT3G19000.2;AT5G13630.1;AT5G13630.2;gi|400003010|gb|KA286822.1|;AT1G48930.1;AT4G32770.1;AT5G14220.1;AT5G14220.2;AT3G60100.1;gi|400018328|gb|KA302120.1|;gi|400012224|gb|KA296028.1|;gi|400007809|gb|KA291613.1|;gi|400005622|gb|KA289426.1|;gi|400004798|gb|KA288602.1|;gi|400000364|gb|KA284178.1|;gi|399995663|gb|KA279483.1|;gi|319881580|gb|HP768754.1|;gi|319864216|gb|HP752910.1|;gi|31984592…	K00475+K03403+K01058+K01179+K09834+K00231+K01647+K00430+K09839+K01719+K00616+K00128+K00120+K00789+K03404+K02863+K00620+K00021+K05282+K00602+K09753+K00517+K01623+K05350+K13065+K01710+K12449+K02160+K10760+K05356
Oxidative phosphorylation	1	1309	0.998894	0.998894	ko00190	AT5G08530.1	K03942
CK vs T2
#Pathway	Sample1 (477)	Sample2 (75081)	Pvalue	Qvalue	Pathway ID	Genes	KOs
Plant-pathogen interaction	58	4447	2.07343e-07	4.3542e-05	ko04626	AT5G65320.1;gi|400012699|gb|KA296503.1|;gi|406768102|gb|GAAC01004451.1|;gi|319867213|gb|HP755907.1|;gi|319841717|gb|HP730412.1|;gi|319830625|gb|HP720008.1|;gi|399997633|gb|KA281453.1|;gi|319840321|gb|HP729016.1|;gi|400004741|gb|KA288545.1|;gi|400012740|gb	K13422+K13448+K13430+K13457+K13456+K04079+K13428+K13413+K13416+K13420+K13429+K13414+K13412+K13417+K13424+K13423+K13447
Ascorbate and aldarate metabolism	12	586	0.000439274	0.0461237	ko00053	gi|400018498|gb|KA302290.1|;gi|400015172|gb|KA298964.1|;gi|400001361|gb|KA285173.1|;gi|319848765|gb|HP737460.1|;gi|406768447|gb|GAAC01004106.1|;gi|406763252|gb|GAAC01009301.1|;AT2G29130.1;AT2G38080.1;AT5G60020.1;AT2G19800.1;gi|400004798|gb|KA288602.1|;gi|	K00434+K00423+K00469+K00128
Plant hormone signal transduction	43	4060	0.00082519	0.0577633	ko04075	AT5G65320.1;gi|400012699|gb|KA296503.1|;gi|399998899|gb|KA282719.1|;gi|406724414|gb|GAAC01048118.1|;gi|400002380|gb|KA286192.1|;gi|400010389|gb|KA294193.1|;gi|319874104|gb|HP762798.1|;gi|398806205|gb|JX050147.1|;AT1G12820.1;AT3G62980.1;AT3G26810.1;AT4G031	K13422+K14497+K13415+K14485+K14503+K13416+K14489+K14431+K14491+K14502+K14499+K14432+K14494+K14486+K14484
Mineral absorption	6	251	0.00566189	0.221362	ko04978	gi|400015574|gb|KA299366.1|;gi|400009145|gb|KA292949.1|;gi|400002793|gb|KA286605.1|;gi|319861268|gb|HP749962.1|;AT1G47240.1;gi|400006407|gb|KA290211.1|	K14686+K07213+K12347+K00510
Apoptosis	18	1449	0.00595122	0.221362	ko04210	gi|319872295|gb|HP760989.1|;gi|406762075|gb|GAAC01010478.1|;gi|400002380|gb|KA286192.1|;gi|319864908|gb|HP753602.1|;gi|319867213|gb|HP755907.1|;gi|319840321|gb|HP729016.1|;gi|406719770|gb|GAAC01052762.1|;AT1G34300.1;AT1G10620.1;AT1G68690.1;AT2G18470.1;AT4	K04728+K04733
NF-kappa B signaling pathway	18	1458	0.00632462	0.221362	ko04064	gi|319872295|gb|HP760989.1|;gi|406762075|gb|GAAC01010478.1|;gi|400002380|gb|KA286192.1|;gi|319864908|gb|HP753602.1|;gi|319867213|gb|HP755907.1|;gi|319840321|gb|HP729016.1|;gi|406719770|gb|GAAC01052762.1|;AT1G34300.1;AT1G10620.1;AT1G68690.1;AT2G18470.1;AT4	K04728+K04733
alpha-Linolenic acid metabolism	8	448	0.00846904	0.254071	ko00592	gi|399996744|gb|KA280564.1|;gi|429503487|gb|JX647692.1|;gi|400003010|gb|KA286822.1|;gi|406721607|gb|GAAC01050925.1|;gi|429503492|gb|JX647695.1|;gi|411012943|gb|JX647690.1|;gi|145952323|gb|EF526217.1|;gi|411012945|gb|JX647691.1|	K08241+K01058+K00232
Sulfur relay system	4	133	0.0105361	0.276572	ko04122	gi|319867145|gb|HP755839.1|;AT1G01290.1;AT1G01290.2;AT1G51310.1	K14169+K03639+K00566
Renin-angiotensin system	5	242	0.0198066	0.423665	ko04614	gi|400019861|gb|KA303653.1|;gi|400017941|gb|KA301733.1|;gi|400017691|gb|KA301483.1|;gi|400008792|gb|KA292596.1|;gi|400004319|gb|KA288131.1|	K13289
Chagas disease (American trypanosomiasis)	17	1532	0.0201745	0.423665	ko05142	gi|400002380|gb|KA286192.1|;gi|319864908|gb|HP753602.1|;gi|319867213|gb|HP755907.1|;gi|319840321|gb|HP729016.1|;gi|400002622|gb|KA286434.1|;gi|406767575|gb|GAAC01004978.1|;gi|406719770|gb|GAAC01052762.1|;AT1G34300.1;AT1G10620.1;AT1G68690.1;AT2G18470.1;AT4	K04733+K03456+K04382
Propanoate metabolism	9	651	0.0247101	0.471738	ko00640	gi|406730860|gb|GAAC01041693.1|;gi|406721607|gb|GAAC01050925.1|;gi|400007809|gb|KA291613.1|;gi|400004798|gb|KA288602.1|;gi|393716203|dbj|AB623947.1|;gi|406719746|gb|GAAC01052786.1|;AT1G80620.1;AT5G15530.1;gi|319871709|gb|HP760403.1|	K03885+K00232+K01719+K00128+K02956+K02160+K00224
Toll-like receptor signaling pathway	16	1494	0.0313526	0.54867	ko04620	gi|400002380|gb|KA286192.1|;gi|319864908|gb|HP753602.1|;gi|319867213|gb|HP755907.1|;gi|319840321|gb|HP729016.1|;gi|406719770|gb|GAAC01052762.1|;AT1G34300.1;AT1G10620.1;AT1G68690.1;AT2G18470.1;AT3G51290.2;AT4G23210.1;AT4G25160.1;AT4G11470.1;AT4G23210.2;AT4	K04733+K04392
Measles	17	1666	0.0397685	0.625641	ko05162	AT1G74770.1;gi|400002380|gb|KA286192.1|;gi|319864908|gb|HP753602.1|;gi|319867213|gb|HP755907.1|;gi|319840321|gb|HP729016.1|;gi|406754775|gb|GAAC01017778.1|;gi|406719770|gb|GAAC01052762.1|;AT1G34300.1;AT1G10620.1;AT1G68690.1;AT2G18470.1;AT4G23210.1;AT4G251	K10144+K04733+K03083
Neurotrophin signaling pathway	18	1805	0.0422261	0.625641	ko04722	gi|400002380|gb|KA286192.1|;gi|319864908|gb|HP753602.1|;gi|319867213|gb|HP755907.1|;gi|319840321|gb|HP729016.1|;gi|319848525|gb|HP737220.1|;gi|406754775|gb|GAAC01017778.1|;gi|406719770|gb|GAAC01052762.1|;AT1G34300.1;AT1G10620.1;AT1G68690.1;AT2G18470.1;AT3	K04733+K04505+K03083+K04392
Toxoplasmosis	18	1818	0.0446886	0.625641	ko05145	gi|400002380|gb|KA286192.1|;gi|319864908|gb|HP753602.1|;gi|319867213|gb|HP755907.1|;gi|319840321|gb|HP729016.1|;gi|406758957|gb|GAAC01013596.1|;gi|406719770|gb|GAAC01052762.1|;AT1G34300.1;AT1G10620.1;AT1G68690.1;AT2G18470.1;AT4G23650.1;AT4G23210.1;AT4G251	K04733+K13412
Protein processing in endoplasmic reticulum	21	2220	0.0477807	0.627122	ko04141	gi|400018696|gb|KA302488.1|;gi|319858007|gb|HP746701.1|;gi|319854180|gb|HP742875.1|;gi|319854093|gb|HP742788.1|;gi|406772026|gb|GAAC01000527.1|;gi|406721983|gb|GAAC01050549.1|;gi|400015254|gb|KA299046.1|;gi|400009180|gb|KA292984.1|;gi|400006349|gb|KA29015	K06689+K09580+K14005+K14007+K08288+K13993+K08054+K04079+K09540+K10661+K12669+K13525
Leishmaniasis	15	1489	0.0558794	0.690275	ko05140	gi|400002380|gb|KA286192.1|;gi|319864908|gb|HP753602.1|;gi|319867213|gb|HP755907.1|;gi|319840321|gb|HP729016.1|;gi|406719770|gb|GAAC01052762.1|;AT1G34300.1;AT1G10620.1;AT1G68690.1;AT2G18470.1;AT4G23210.1;AT4G25160.1;AT4G11470.1;AT4G23210.2;AT4G23210.3;AT5	K04733
Pertussis	15	1581	0.0828936	0.921974	ko05133	gi|400002380|gb|KA286192.1|;gi|319864908|gb|HP753602.1|;gi|319867213|gb|HP755907.1|;gi|319840321|gb|HP729016.1|;gi|406719770|gb|GAAC01052762.1|;AT1G34300.1;AT1G10620.1;AT1G68690.1;AT2G18470.1;AT4G23210.1;AT4G25160.1;AT4G11470.1;AT4G23210.2;AT4G23210.3;AT5	K04733
Porphyrin and chlorophyll metabolism	6	483	0.0896809	0.921974	ko00860	gi|400007809|gb|KA291613.1|;gi|319881580|gb|HP768754.1|;gi|393716203|dbj|AB623947.1|;gi|400006407|gb|KA290211.1|;gi|400020039|gb|KA303831.1|;gi|399997138|gb|KA280958.1|	K01719+K03404+K00510+K13606
Metabolism of xenobiotics by cytochrome P450	5	375	0.0925349	0.921974	ko00980	gi|400013428|gb|KA297232.1|;gi|400010748|gb|KA294552.1|;gi|319858863|gb|HP747557.1|;gi|319814910|gb|HP704672.1|;gi|319854354|gb|HP743049.1|	K00799
Drug metabolism - cytochrome P450	5	379	0.0957046	0.921974	ko00982	gi|400013428|gb|KA297232.1|;gi|400010748|gb|KA294552.1|;gi|319858863|gb|HP747557.1|;gi|319814910|gb|HP704672.1|;gi|319854354|gb|HP743049.1|	K00799
RNA degradation	13	1359	0.0965877	0.921974	ko03018	gi|406762075|gb|GAAC01010478.1|;gi|319851065|gb|HP739760.1|;AT2G39740.1;AT4G37910.1;gi|319820062|gb|HP709824.1|;gi|406767136|gb|GAAC01005417.1|;gi|400008155|gb|KA291959.1|;AT2G45620.1;AT2G23350.1;gi|406733618|gb|GAAC01038935.1|;AT5G18230.1;AT5G18230.2;gi|	K12619+K03514+K04043+K12616+K13126+K03678+K12580
Phenylpropanoid biosynthesis	13	1380	0.105254	0.931026	ko00940	gi|400018328|gb|KA302120.1|;gi|399995773|gb|KA279593.1|;gi|400019861|gb|KA303653.1|;gi|400017941|gb|KA301733.1|;gi|400017691|gb|KA301483.1|;gi|400008792|gb|KA292596.1|;gi|400004319|gb|KA288131.1|;AT1G15950.1;AT3G18080.1;AT5G39080.1;gi|399996294|gb|KA28011	K00430+K09756+K09753+K05350+K13065
Isoflavonoid biosynthesis	3	179	0.106403	0.931026	ko00943	AT3G16520.1;AT3G16520.3;AT3G16520.2	K13263
D-Alanine metabolism	1	19	0.114063	0.958128	ko00473	gi|319864216|gb|HP752910.1|	K02863
Prostate cancer	8	777	0.125046	0.999585	ko05215	gi|400013428|gb|KA297232.1|;gi|400010748|gb|KA294552.1|;gi|319858863|gb|HP747557.1|;gi|319814910|gb|HP704672.1|;gi|319854354|gb|HP743049.1|;gi|399997894|gb|KA281714.1|;gi|399995837|gb|KA279657.1|;gi|406754775|gb|GAAC01017778.1|	K00799+K04079+K03083
Ethylbenzene degradation	17	1979	0.131678	0.999585	ko00642	gi|400008482|gb|KA292286.1|;gi|319864908|gb|HP753602.1|;gi|319847604|gb|HP736299.1|;gi|406766940|gb|GAAC01005613.1|;gi|406754775|gb|GAAC01017778.1|;AT3G49670.1;AT3G22800.1;AT3G53570.3;AT3G23750.1;AT3G53570.1;AT3G53570.2;AT3G53570.4;AT4G25160.1;AT4G23210.2	K00924
Ether lipid metabolism	4	311	0.137576	0.999585	ko00565	gi|400007128|gb|KA290932.1|;gi|319875532|gb|HP764226.1|;gi|406764976|gb|GAAC01007577.1|;gi|319853510|gb|HP742205.1|	K13510+K01115
Taurine and hypotaurine metabolism	2	103	0.139651	0.999585	ko00430	gi|400007809|gb|KA291613.1|;gi|393716203|dbj|AB623947.1|	K01719
p53 signaling pathway	5	435	0.145542	0.999585	ko04115	gi|319856824|gb|HP745518.1|;gi|319872295|gb|HP760989.1|;gi|406762075|gb|GAAC01010478.1|;AT1G74770.1;gi|406760386|gb|GAAC01012167.1|	K10143+K04728+K10144
Legionellosis	5	440	0.150453	0.999585	ko05134	AT3G53570.3;AT3G53570.1;AT3G53570.2;AT3G53570.4;AT4G36580.1	K08823+K13525
Glutathione metabolism	8	827	0.159462	0.999585	ko00480	gi|400013428|gb|KA297232.1|;gi|400010748|gb|KA294552.1|;gi|319858863|gb|HP747557.1|;gi|319814910|gb|HP704672.1|;gi|400018498|gb|KA302290.1|;gi|400015172|gb|KA298964.1|;gi|319854354|gb|HP743049.1|;gi|400000364|gb|KA284178.1|	K00799+K00434+K00020
Pathways in cancer	12	1359	0.160387	0.999585	ko05200	gi|400013428|gb|KA297232.1|;gi|400010748|gb|KA294552.1|;gi|319858863|gb|HP747557.1|;gi|319814910|gb|HP704672.1|;gi|400003715|gb|KA287527.1|;gi|319854354|gb|HP743049.1|;gi|399997894|gb|KA281714.1|;gi|399995837|gb|KA279657.1|;gi|406764976|gb|GAAC01007577.1|	K00799+K03873+K04079+K01115+K03083+K04392
Limonene and pinene degradation	21	2618	0.165372	0.999585	ko00903	gi|400008482|gb|KA292286.1|;gi|319864908|gb|HP753602.1|;gi|319847604|gb|HP736299.1|;gi|400004798|gb|KA288602.1|;gi|400000364|gb|KA284178.1|;gi|406766940|gb|GAAC01005613.1|;gi|406754775|gb|GAAC01017778.1|;gi|406719746|gb|GAAC01052786.1|;AT1G64900.1;AT3G496	K00924+K00128+K00120+K00517
Benzoate degradation	17	2076	0.174744	0.999585	ko00362	gi|400008482|gb|KA292286.1|;gi|319864908|gb|HP753602.1|;gi|319847604|gb|HP736299.1|;gi|406766940|gb|GAAC01005613.1|;gi|406754775|gb|GAAC01017778.1|;AT3G49670.1;AT3G22800.1;AT3G53570.3;AT3G23750.1;AT3G53570.1;AT3G53570.2;AT3G53570.4;AT4G25160.1;AT4G23210.2	K00924
Tuberculosis	17	2093	0.182967	0.999585	ko05152	gi|400001105|gb|KA284917.1|;gi|400002380|gb|KA286192.1|;gi|319864908|gb|HP753602.1|;AT4G37910.1;gi|319867213|gb|HP755907.1|;gi|319840321|gb|HP729016.1|;gi|406719770|gb|GAAC01052762.1|;AT1G34300.1;AT1G10620.1;AT1G68690.1;AT2G18470.1;AT4G23210.1;AT4G25160.1	K07897+K04733+K04043
Polyketide sugar unit biosynthesis	2	126	0.191093	0.999585	ko00523	AT5G59290.1;AT5G59290.2	K01710
Lysosome	12	1414	0.192886	0.999585	ko04142	AT5G43060.1;gi|400019861|gb|KA303653.1|;gi|400017941|gb|KA301733.1|;gi|400017691|gb|KA301483.1|;gi|400008792|gb|KA292596.1|;gi|400004319|gb|KA288131.1|;gi|400003998|gb|KA287810.1|;gi|319854310|gb|HP743005.1|;AT1G47240.1;gi|400017750|gb|KA301542.1|;gi|4000	K01365+K13289+K01373+K12347+K01206+K12394
Lipoic acid metabolism	1	40	0.225086	0.999585	ko00785	gi|400017666|gb|KA301458.1|	K03644
Antigen processing and presentation	5	520	0.237218	0.999585	ko04612	AT5G43060.1;gi|399998984|gb|KA282804.1|;gi|399997894|gb|KA281714.1|;gi|399995837|gb|KA279657.1|;gi|319854310|gb|HP743005.1|	K01365+K08054+K04079
Aminobenzoate degradation	20	2682	0.263394	0.999585	ko00627	gi|400008482|gb|KA292286.1|;gi|319864908|gb|HP753602.1|;gi|319847604|gb|HP736299.1|;gi|400009982|gb|KA293786.1|;gi|400000364|gb|KA284178.1|;gi|406766940|gb|GAAC01005613.1|;gi|406754775|gb|GAAC01017778.1|;AT1G64900.1;AT3G49670.1;AT3G22800.1;AT3G53570.3;AT3	K00924+K01501+K00120+K00517
Styrene degradation	1	50	0.272961	0.999585	ko00643	gi|400009982|gb|KA293786.1|	K01501
Glycosylphosphatidylinositol(GPI)-anchor biosynthesis	4	417	0.274289	0.999585	ko00563	gi|319854669|gb|HP743364.1|;gi|400003984|gb|KA287796.1|;gi|319871703|gb|HP760397.1|;gi|406758965|gb|GAAC01013588.1|	K05283
Arginine and proline metabolism	7	861	0.308511	0.999585	ko00330	gi|400004798|gb|KA288602.1|;gi|319845929|gb|HP734624.1|;gi|406761296|gb|GAAC01011257.1|;gi|406719746|gb|GAAC01052786.1|;AT5G49820.1;AT5G39080.1;gi|400019306|gb|KA303098.1|	K00128+K00620+K14329+K01840
Osteoclast differentiation	3	308	0.311557	0.999585	ko04380	gi|399996163|gb|KA279983.1|;gi|319880369|gb|HP767927.1|;AT3G51290.2	K14380+K04392
Bacterial chemotaxis	3	310	0.315013	0.999585	ko02030	gi|400004798|gb|KA288602.1|;gi|406719746|gb|GAAC01052786.1|;AT1G51310.1	K00128+K00566
Influenza A	16	2182	0.315083	0.999585	ko05164	gi|400002380|gb|KA286192.1|;gi|319864908|gb|HP753602.1|;gi|319867213|gb|HP755907.1|;gi|319840321|gb|HP729016.1|;gi|406754775|gb|GAAC01017778.1|;gi|406719770|gb|GAAC01052762.1|;AT1G34300.1;AT1G10620.1;AT1G68690.1;AT2G18470.1;AT4G23210.1;AT4G25160.1;AT4G114	K04733+K03083
Tetracycline biosynthesis	1	65	0.339296	0.999585	ko00253	AT5G15530.1	K02160
Notch signaling pathway	2	198	0.358611	0.999585	ko04330	gi|319848525|gb|HP737220.1|;AT5G65630.1	K04505+K06062
Fructose and mannose metabolism	20	2871	0.368896	0.999585	ko00051	gi|400017537|gb|KA301329.1|;gi|400008482|gb|KA292286.1|;gi|319864908|gb|HP753602.1|;gi|319847604|gb|HP736299.1|;gi|406766940|gb|GAAC01005613.1|;gi|406754775|gb|GAAC01017778.1|;AT2G01140.1;AT3G49670.1;AT3G22800.1;AT3G53570.3;AT3G23750.1;AT3G53570.1;AT3G535	K01711+K00924+K01623+K01840
Phenylalanine metabolism	5	636	0.379146	0.999585	ko00360	gi|400018328|gb|KA302120.1|;gi|399995773|gb|KA279593.1|;gi|399996294|gb|KA280114.1|;gi|319863597|gb|HP752291.1|;gi|406745235|gb|GAAC01027318.1|	K00430
Cell cycle - yeast	9	1237	0.387517	0.999585	ko04111	gi|319874063|gb|HP762757.1|;gi|319866189|gb|HP754883.1|;gi|406723171|gb|GAAC01049361.1|;AT4G19520.1;gi|400003646|gb|KA287458.1|;gi|400002622|gb|KA286434.1|;gi|319834486|gb|HP723869.1|;gi|406767575|gb|GAAC01004978.1|;AT5G66130.1	K03358+K06675+K06685+K02540+K03456+K04382+K06662
Pyruvate metabolism	9	1248	0.397377	0.999585	ko00620	gi|400001385|gb|KA285197.1|;gi|406730860|gb|GAAC01041693.1|;gi|400019337|gb|KA303129.1|;AT3G60100.1;gi|400007809|gb|KA291613.1|;gi|400004798|gb|KA288602.1|;gi|393716203|dbj|AB623947.1|;gi|406719746|gb|GAAC01052786.1|;AT5G15530.1	K01759+K03885+K00026+K01647+K01719+K00128+K02160
Hepatitis C	3	363	0.406053	0.999585	ko05160	gi|400002622|gb|KA286434.1|;gi|406767575|gb|GAAC01004978.1|;gi|406754775|gb|GAAC01017778.1|	K03456+K04382+K03083
Basal cell carcinoma	1	89	0.433097	0.999585	ko05217	gi|406754775|gb|GAAC01017778.1|	K03083
Pentose and glucuronate interconversions	6	832	0.434487	0.999585	ko00040	AT4G12390.1;gi|400004798|gb|KA288602.1|;gi|406719746|gb|GAAC01052786.1|;AT1G48100.1;AT5G09760.1;gi|319826307|gb|HP716069.1|	K01051+K00128+K01184+K03575
Valine, leucine and isoleucine degradation	4	530	0.434988	0.999585	ko00280	gi|406721607|gb|GAAC01050925.1|;gi|400004798|gb|KA288602.1|;gi|400000364|gb|KA284178.1|;gi|406719746|gb|GAAC01052786.1|	K00232+K00128+K00020
Tyrosine metabolism	17	2522	0.436307	0.999585	ko00350	gi|400008482|gb|KA292286.1|;gi|319864908|gb|HP753602.1|;gi|319847604|gb|HP736299.1|;gi|406766940|gb|GAAC01005613.1|;gi|406754775|gb|GAAC01017778.1|;AT3G49670.1;AT3G22800.1;AT3G53570.3;AT3G23750.1;AT3G53570.1;AT3G53570.2;AT3G53570.4;AT4G25160.1;AT4G23210.2	K00924
Streptomycin biosynthesis	2	233	0.436318	0.999585	ko00521	AT5G59290.1;AT5G59290.2	K01710
Nicotine addiction	1	91	0.440286	0.999585	ko05033	gi|399998115|gb|KA281935.1|	K15015
Cell cycle	8	1144	0.441574	0.999585	ko04110	gi|319872295|gb|HP760989.1|;gi|406762075|gb|GAAC01010478.1|;gi|319874063|gb|HP762757.1|;gi|319865287|gb|HP753981.1|;gi|400008485|gb|KA292289.1|;gi|400003646|gb|KA287458.1|;gi|406754775|gb|GAAC01017778.1|;gi|406760386|gb|GAAC01012167.1|	K04728+K03358+K06638+K04683+K02540+K03083
beta-Alanine metabolism	3	387	0.446222	0.999585	ko00410	gi|406721607|gb|GAAC01050925.1|;gi|400004798|gb|KA288602.1|;gi|406719746|gb|GAAC01052786.1|	K00232+K00128
Peptidoglycan biosynthesis	1	94	0.450899	0.999585	ko00550	gi|319864216|gb|HP752910.1|	K02863
Pentose phosphate pathway	6	860	0.465557	0.999585	ko00030	gi|400005622|gb|KA289426.1|;gi|400000364|gb|KA284178.1|;AT2G01140.1;gi|400017750|gb|KA301542.1|;gi|400002850|gb|KA286662.1|;gi|406764822|gb|GAAC01007731.1|	K00616+K00020+K01623+K01206
Carotenoid biosynthesis	4	557	0.472489	0.999585	ko00906	gi|400012224|gb|KA296028.1|;gi|400017750|gb|KA301542.1|;gi|400002850|gb|KA286662.1|;AT5G57030.1	K09839+K00514+K06444
Diterpenoid biosynthesis	2	251	0.474268	0.999585	ko00904	gi|406733930|gb|GAAC01038623.1|;gi|406726701|gb|GAAC01045831.1|	K05282+K04125
Fat digestion and absorption	1	101	0.474888	0.999585	ko04975	gi|319856551|gb|HP745245.1|	K05641
Progesterone-mediated oocyte maturation	4	564	0.482064	0.999585	ko04914	gi|319874063|gb|HP762757.1|;gi|319865287|gb|HP753981.1|;gi|399997894|gb|KA281714.1|;gi|399995837|gb|KA279657.1|	K03358+K06638+K04079
Chloroalkane and chloroalkene degradation	3	412	0.486867	0.999585	ko00625	gi|400004798|gb|KA288602.1|;gi|400000364|gb|KA284178.1|;gi|406719746|gb|GAAC01052786.1|	K00128+K00120
Terpenoid backbone biosynthesis	4	568	0.487504	0.999585	ko00900	gi|406768870|gb|GAAC01003683.1|;gi|400006895|gb|KA290699.1|;gi|319864216|gb|HP752910.1|;gi|345748130|gb|JN584161.1|	K00021+K15892+K02863
Flagellar assembly	1	107	0.494617	0.999585	ko02040	AT1G51310.1	K00566
HTLV-I infection	7	1056	0.507201	0.999585	ko05166	gi|319872295|gb|HP760989.1|;gi|406762075|gb|GAAC01010478.1|;gi|319874063|gb|HP762757.1|;gi|399998984|gb|KA282804.1|;gi|406754775|gb|GAAC01017778.1|;AT5G65630.1;gi|406760386|gb|GAAC01012167.1|	K04728+K03358+K08054+K03083+K06062
Arachidonic acid metabolism	1	114	0.5167	0.999585	ko00590	gi|319885225|gb|HP772225.1|	K05309
Chlorocyclohexane and chlorobenzene degradation	1	115	0.519775	0.999585	ko00361	gi|319871709|gb|HP760403.1|	K00224
NOD-like receptor signaling pathway	2	279	0.530111	0.999585	ko04621	gi|399997894|gb|KA281714.1|;gi|399995837|gb|KA279657.1|	K04079
Long-term depression	2	281	0.533943	0.999585	ko04730	gi|400002622|gb|KA286434.1|;gi|406767575|gb|GAAC01004978.1|	K03456+K04382
Circadian rhythm - fly	1	121	0.53782	0.999585	ko04711	gi|406754775|gb|GAAC01017778.1|	K03083
Ubiquitin mediated proteolysis	10	1567	0.53812	0.999585	ko04120	gi|319856824|gb|HP745518.1|;gi|400018696|gb|KA302488.1|;gi|400003715|gb|KA287527.1|;gi|319874063|gb|HP762757.1|;AT1G74770.1;gi|319841213|gb|HP729908.1|;gi|399997788|gb|KA281608.1|;gi|319862263|gb|HP750957.1|;AT3G50230.1;AT4G38600.1	K10143+K06689+K03873+K03358+K10144+K10581+K10576+K10590
Tryptophan metabolism	3	450	0.545714	0.999585	ko00380	gi|400009982|gb|KA293786.1|;gi|400004798|gb|KA288602.1|;gi|406719746|gb|GAAC01052786.1|	K01501+K00128
Glycerophospholipid metabolism	6	935	0.546104	0.999585	ko00564	gi|400003010|gb|KA286822.1|;gi|406730860|gb|GAAC01041693.1|;gi|400007128|gb|KA290932.1|;gi|319875532|gb|HP764226.1|;gi|406764976|gb|GAAC01007577.1|;gi|319853510|gb|HP742205.1|	K01058+K03885+K13510+K01115
Meiosis - yeast	5	778	0.550805	0.999585	ko04113	gi|319874063|gb|HP762757.1|;gi|400003646|gb|KA287458.1|;gi|400002622|gb|KA286434.1|;gi|406767575|gb|GAAC01004978.1|;AT5G66130.1	K03358+K02540+K03456+K04382+K06662
Two-component system	6	943	0.554388	0.999585	ko02020	AT4G37910.1;gi|406730860|gb|GAAC01041693.1|;gi|400004798|gb|KA288602.1|;gi|319845622|gb|HP734317.1|;gi|406719746|gb|GAAC01052786.1|;AT5G64290.1	K04043+K03885+K00128+K03319
Histidine metabolism	2	292	0.554633	0.999585	ko00340	gi|400004798|gb|KA288602.1|;gi|406719746|gb|GAAC01052786.1|	K00128
TGF-beta signaling pathway	3	456	0.554642	0.999585	ko04350	gi|400008485|gb|KA292289.1|;gi|400002622|gb|KA286434.1|;gi|406767575|gb|GAAC01004978.1|	K04683+K03456+K04382
Pancreatic cancer	3	460	0.560536	0.999585	ko05212	gi|406764976|gb|GAAC01007577.1|;AT3G51290.2;gi|319853510|gb|HP742205.1|	K01115+K04392
RIG-I-like receptor signaling pathway	1	129	0.560832	0.999585	ko04622	gi|319846698|gb|HP735393.1|	K11594
Lysine degradation	2	299	0.567457	0.999585	ko00310	gi|400004798|gb|KA288602.1|;gi|406719746|gb|GAAC01052786.1|	K00128
Cell cycle - Caulobacter	1	132	0.569164	0.999585	ko04112	AT1G33360.1	K03544
Rheumatoid arthritis	2	304	0.576453	0.999585	ko05323	AT5G43060.1;gi|319854310|gb|HP743005.1|	K01365
Pancreatic secretion	1	135	0.577337	0.999585	ko04972	AT3G51290.2	K04392
Leukocyte transendothelial migration	1	136	0.580027	0.999585	ko04670	AT3G51290.2	K04392
Biosynthesis of unsaturated fatty acids	2	309	0.585311	0.999585	ko01040	gi|406721607|gb|GAAC01050925.1|;gi|319866780|gb|HP755474.1|	K00232+K10244
RNA transport	13	2151	0.610913	0.999585	ko03013	gi|400011615|gb|KA295419.1|;AT1G22660.1;AT1G22660.2;gi|406722018|gb|GAAC01050514.1|;gi|400016752|gb|KA300544.1|;gi|400008155|gb|KA291959.1|;gi|399996714|gb|KA280534.1|;gi|319850819|gb|HP739514.1|;gi|406762342|gb|GAAC01010211.1|;gi|406762011|gb|GAAC0101054	K03257+K00974+K03239+K14319+K13126+K07562+K12878
Wnt signaling pathway	5	833	0.611055	0.999585	ko04310	gi|400002622|gb|KA286434.1|;gi|319848525|gb|HP737220.1|;gi|406767575|gb|GAAC01004978.1|;gi|406754775|gb|GAAC01017778.1|;AT3G51290.2	K03456+K04505+K04382+K03083+K04392
Steroid biosynthesis	2	333	0.625916	0.999585	ko00100	gi|400005522|gb|KA289326.1|;gi|393716219|dbj|AB623963.1|	K07748
Photosynthesis - antenna proteins	2	337	0.632377	0.999585	ko00196	gi|400000748|gb|KA284562.1|;gi|399995627|gb|KA279447.1|	K08915
Transcriptional misregulation in cancer	3	515	0.636602	0.999585	ko05202	gi|319872295|gb|HP760989.1|;gi|406762075|gb|GAAC01010478.1|;gi|406760386|gb|GAAC01012167.1|	K04728
Folate biosynthesis	2	340	0.637164	0.999585	ko00790	AT1G01290.1;AT1G01290.2	K03639
Renal cell carcinoma	2	341	0.638749	0.999585	ko05211	gi|400003715|gb|KA287527.1|;AT3G51290.2	K03873+K04392
MAPK signaling pathway - yeast	3	523	0.646868	0.999585	ko04011	gi|400001385|gb|KA285197.1|;gi|406769069|gb|GAAC01003484.1|;AT3G51290.2	K01759+K11228+K07975
Spliceosome	11	1886	0.654203	0.999585	ko03040	gi|319864070|gb|HP752764.1|;gi|319856551|gb|HP745245.1|;gi|400007235|gb|KA291039.1|;gi|400002419|gb|KA286231.1|;gi|406761888|gb|GAAC01010665.1|;gi|406759528|gb|GAAC01013025.1|;gi|406722337|gb|GAAC01050195.1|;AT3G55460.1;AT5G58040.1;AT5G09860.1;AT5G09860.2	K12849+K12843+K12870+K12866+K12900+K12891+K11984+K12878
Basal transcription factors	2	357	0.663373	0.999585	ko03022	gi|400011737|gb|KA295541.1|;gi|319881955|gb|HP768955.1|	K10842
Morphine addiction	1	171	0.66415	0.999585	ko05032	gi|399998115|gb|KA281935.1|	K15015
Shigellosis	3	543	0.671624	0.999585	ko05131	gi|400018696|gb|KA302488.1|;gi|399997788|gb|KA281608.1|;AT3G51290.2	K06689+K04392
B cell receptor signaling pathway	2	364	0.673714	0.999585	ko04662	gi|406754775|gb|GAAC01017778.1|;AT3G51290.2	K03083+K04392
Colorectal cancer	2	364	0.673714	0.999585	ko05210	gi|406754775|gb|GAAC01017778.1|;AT3G51290.2	K03083+K04392
Dopaminergic synapse	3	551	0.681164	0.999585	ko04728	gi|400002622|gb|KA286434.1|;gi|406767575|gb|GAAC01004978.1|;gi|406754775|gb|GAAC01017778.1|	K03456+K04382+K03083
Fatty acid metabolism	3	559	0.690497	0.999585	ko00071	gi|406721607|gb|GAAC01050925.1|;gi|400004798|gb|KA288602.1|;gi|406719746|gb|GAAC01052786.1|	K00232+K00128
Phagosome	5	914	0.690642	0.999585	ko04145	gi|400001105|gb|KA284917.1|;AT5G43060.1;gi|399998984|gb|KA282804.1|;gi|319854310|gb|HP743005.1|;AT3G51290.2	K07897+K01365+K08054+K04392
Various types of N-glycan biosynthesis	1	187	0.696784	0.999585	ko00513	gi|393716211|dbj|AB623955.1|	K12669
Endocytosis	6	1101	0.701325	0.999585	ko04144	gi|399999809|gb|KA283623.1|;gi|400001105|gb|KA284917.1|;gi|319857177|gb|HP745871.1|;gi|406764976|gb|GAAC01007577.1|;gi|400003070|gb|KA286882.1|;gi|319853510|gb|HP742205.1|	K12192+K07897+K12486+K01115+K11827
Axon guidance	2	387	0.705882	0.999585	ko04360	gi|406754775|gb|GAAC01017778.1|;AT3G51290.2	K03083+K04392
Fatty acid elongation	1	192	0.706318	0.999585	ko00062	gi|319866780|gb|HP755474.1|	K10249+K10244
Chemokine signaling pathway	2	389	0.708551	0.999585	ko04062	gi|406754775|gb|GAAC01017778.1|;AT3G51290.2	K03083+K04392
Cutin, suberine and wax biosynthesis	2	390	0.709878	0.999585	ko00073	AT3G48710.1;gi|400000012|gb|KA283826.1|	K15400
Bile secretion	5	936	0.71023	0.999585	ko04976	gi|406768870|gb|GAAC01003683.1|;gi|319856551|gb|HP745245.1|;gi|319864908|gb|HP753602.1|;gi|345748130|gb|JN584161.1|;gi|406770737|gb|GAAC01001816.1|	K00021+K05681+K05658
Cytosolic DNA-sensing pathway	2	393	0.713828	0.999585	ko04623	gi|319865864|gb|HP754558.1|;gi|400003778|gb|KA287590.1|	K03013+K03021
Ubiquinone and other terpenoid-quinone biosynthesis	2	398	0.720311	0.999585	ko00130	gi|400003010|gb|KA286822.1|;AT4G32770.1	K01058+K09834
Flavonoid biosynthesis	6	1132	0.725959	0.999585	ko00941	AT3G19000.1;AT3G19000.2;gi|400017382|gb|KA301174.1|;gi|406724536|gb|GAAC01047996.1|;AT5G39080.1;gi|319871709|gb|HP760403.1|	K00475+K05278+K13065+K13081
Aminoacyl-tRNA biosynthesis	4	784	0.734638	0.999585	ko00970	gi|406719741|gb|GAAC01052791.1|;AT4G37910.1;gi|406763822|gb|GAAC01008731.1|;gi|399997034|gb|KA280854.1|	K02433+K04043+K04567+K02935
Polycyclic aromatic hydrocarbon degradation	3	604	0.739178	0.999585	ko00624	gi|400000364|gb|KA284178.1|;AT1G64900.1;gi|319871709|gb|HP760403.1|	K00120+K00517+K00224
Viral myocarditis	1	217	0.749683	0.999585	ko05416	AT3G51290.2	K04392
PPAR signaling pathway	2	422	0.749727	0.999585	ko03320	gi|406721607|gb|GAAC01050925.1|;gi|399995751|gb|KA279571.1|	K00232+K08770
Sulfur metabolism	2	428	0.756652	0.999585	ko00920	AT2G01140.1;AT3G13110.1	K01623+K00640
Circadian rhythm - plant	4	813	0.759838	0.999585	ko04712	gi|400012699|gb|KA296503.1|;gi|400015797|gb|KA299589.1|;AT5G58010.1;gi|406726086|gb|GAAC01046446.1|	K12126+K12115
Other glycan degradation	4	818	0.76399	0.999585	ko00511	gi|400005622|gb|KA289426.1|;gi|400017750|gb|KA301542.1|;gi|400002850|gb|KA286662.1|;gi|406764822|gb|GAAC01007731.1|	K00616+K01206
Vitamin B6 metabolism	1	231	0.771112	0.999585	ko00750	AT1G80620.1	K02956
Amoebiasis	1	236	0.778313	0.999585	ko05146	gi|400001105|gb|KA284917.1|	K07897
Methane metabolism	3	649	0.781593	0.999585	ko00680	AT3G60100.1;gi|400007809|gb|KA291613.1|;gi|393716203|dbj|AB623947.1|	K01647+K01719
Salmonella infection	2	451	0.781687	0.999585	ko05132	gi|400001105|gb|KA284917.1|;AT3G51290.2	K07897+K04392
Fc epsilon RI signaling pathway	1	248	0.794687	0.999585	ko04664	AT3G51290.2	K04392
Pyrimidine metabolism	22	4028	0.795349	0.999585	ko00240	gi|400008482|gb|KA292286.1|;gi|319864908|gb|HP753602.1|;gi|319847604|gb|HP736299.1|;gi|319865864|gb|HP754558.1|;gi|400003778|gb|KA287590.1|;gi|399998388|gb|KA282208.1|;gi|319857365|gb|HP746059.1|;gi|406766940|gb|GAAC01005613.1|;gi|406754775|gb|GAAC0101777	K00924+K03013+K03021+K03676+K01955
Hedgehog signaling pathway	1	256	0.804926	0.999585	ko04340	gi|406754775|gb|GAAC01017778.1|	K03083
Mismatch repair	3	678	0.805797	0.999585	ko03430	gi|406763822|gb|GAAC01008731.1|;AT5G59290.1;AT5G59290.2	K04567+K01710
DNA replication	3	683	0.809734	0.999585	ko03030	gi|400003646|gb|KA287458.1|;AT5G59290.1;AT5G59290.2	K02540+K01710
Amyotrophic lateral sclerosis (ALS)	1	260	0.809853	0.999585	ko05014	AT3G51290.2	K04392
Alanine, aspartate and glutamate metabolism	4	881	0.811617	0.999585	ko00250	gi|319864216|gb|HP752910.1|;gi|319857365|gb|HP746059.1|;gi|400017750|gb|KA301542.1|;gi|400002850|gb|KA286662.1|	K02863+K01955+K01206
Endocrine and other factor-regulated calcium reabsorption	1	263	0.813467	0.999585	ko04961	gi|400003070|gb|KA286882.1|	K11827
Carbon fixation pathways in prokaryotes	1	266	0.817012	0.999585	ko00720	AT5G15530.1	K02160
Epithelial cell signaling in Helicobacter pylori infection	1	270	0.821634	0.999585	ko05120	AT3G51290.2	K04392
Glycerolipid metabolism	3	713	0.831966	0.999585	ko00561	gi|400003010|gb|KA286822.1|;gi|400004798|gb|KA288602.1|;gi|406719746|gb|GAAC01052786.1|	K01058+K00128
Bacterial secretion system	1	280	0.832687	0.999585	ko03070	gi|319857365|gb|HP746059.1|	K01955
Protein export	2	511	0.836631	0.999585	ko03060	gi|399996406|gb|KA280226.1|;gi|319857365|gb|HP746059.1|	K09540+K01955
Cysteine and methionine metabolism	4	922	0.838183	0.999585	ko00270	gi|406722018|gb|GAAC01050514.1|;gi|399995663|gb|KA279483.1|;AT2G01140.1;AT3G13110.1	K03239+K00789+K01623+K00640
Naphthalene degradation	1	286	0.838987	0.999585	ko00626	gi|400000364|gb|KA284178.1|	K00120
Systemic lupus erythematosus	1	290	0.843056	0.999585	ko05322	gi|399997542|gb|KA281362.1|	K11251
Tight junction	2	522	0.845235	0.999585	ko04530	gi|400002622|gb|KA286434.1|;gi|406767575|gb|GAAC01004978.1|	K03456+K04382
Natural killer cell mediated cytotoxicity	1	293	0.84604	0.999585	ko04650	AT3G51290.2	K04392
Pantothenate and CoA biosynthesis	1	293	0.84604	0.999585	ko00770	AT4G37910.1	K04043
Homologous recombination	3	755	0.859321	0.999585	ko03440	gi|406719686|gb|GAAC01052846.1|;AT5G59290.1;AT5G59290.2	K00602+K01710
Endometrial cancer	1	316	0.867112	0.999585	ko05213	gi|406754775|gb|GAAC01017778.1|	K03083
VEGF signaling pathway	1	318	0.868802	0.999585	ko04370	AT3G51290.2	K04392
Ribosome biogenesis in eukaryotes	5	1178	0.869593	0.999585	ko03008	gi|406762075|gb|GAAC01010478.1|;gi|399996714|gb|KA280534.1|;AT3G55460.1;gi|319874970|gb|HP763664.1|;gi|319877895|gb|HP766589.1|	K12619+K07562+K14573+K14567
Starch and sucrose metabolism	10	2129	0.870592	0.999585	ko00500	AT4G12390.1;AT1G60140.1;gi|400015586|gb|KA299378.1|;gi|319849028|gb|HP737723.1|;gi|406728361|gb|GAAC01044192.1|;AT1G48100.1;AT3G23820.1;AT3G18080.1;AT5G09760.1;gi|319826307|gb|HP716069.1|	K01051+K16055+K00703+K01184+K08679+K05350+K03575
GnRH signaling pathway	2	563	0.873796	0.999585	ko04912	gi|406764976|gb|GAAC01007577.1|;gi|319853510|gb|HP742205.1|	K01115
T cell receptor signaling pathway	1	325	0.874551	0.999585	ko04660	gi|406754775|gb|GAAC01017778.1|	K03083
Fc gamma R-mediated phagocytosis	3	789	0.878531	0.999585	ko04666	gi|406764976|gb|GAAC01007577.1|;AT3G51290.2;gi|319853510|gb|HP742205.1|	K01115+K04392
Fatty acid biosynthesis	2	572	0.87938	0.999585	ko00061	gi|406730860|gb|GAAC01041693.1|;AT5G15530.1	K03885+K02160
Glutamatergic synapse	2	576	0.881787	0.999585	ko04724	gi|406764976|gb|GAAC01007577.1|;gi|319853510|gb|HP742205.1|	K01115
Bacterial invasion of epithelial cells	1	337	0.883827	0.999585	ko05100	AT3G51290.2	K04392
ErbB signaling pathway	1	338	0.884568	0.999585	ko04012	gi|406754775|gb|GAAC01017778.1|	K03083
Retrograde endocannabinoid signaling	1	341	0.886764	0.999585	ko04723	gi|399998115|gb|KA281935.1|	K15015
ABC transporters	8	1807	0.888882	0.999585	ko02010	gi|319856551|gb|HP745245.1|;gi|319864908|gb|HP753602.1|;AT3G60100.1;AT3G23820.1;AT5G59290.1;AT5G59290.2;gi|400019306|gb|KA303098.1|;gi|406770737|gb|GAAC01001816.1|	K05681+K05641+K05658+K01647+K08679+K01710+K01840
Bisphenol degradation	2	594	0.892082	0.999585	ko00363	gi|400000364|gb|KA284178.1|;AT1G64900.1	K00120+K00517
Amino sugar and nucleotide sugar metabolism	6	1446	0.898179	0.999585	ko00520	gi|400017537|gb|KA301329.1|;AT3G23820.1;AT5G59290.1;AT5G59290.2;gi|400019306|gb|KA303098.1|;gi|319826307|gb|HP716069.1|	K01711+K08679+K12449+K01840+K03575
N-Glycan biosynthesis	1	359	0.899092	0.999585	ko00510	gi|393716211|dbj|AB623955.1|	K12669
Synaptic vesicle cycle	2	614	0.902541	0.999585	ko04721	gi|399998115|gb|KA281935.1|;gi|400003070|gb|KA286882.1|	K15015+K11827
GABAergic synapse	1	387	0.915659	0.999585	ko04727	gi|399998115|gb|KA281935.1|	K15015
Inositol phosphate metabolism	2	662	0.923908	0.999585	ko00562	AT2G19800.1;gi|400002153|gb|KA285965.1|	K00469+K05857
Microbial metabolism in diverse environments	34	6662	0.92667	0.999585	ko01120	gi|400008482|gb|KA292286.1|;gi|319864908|gb|HP753602.1|;gi|406730860|gb|GAAC01041693.1|;gi|319847604|gb|HP736299.1|;AT3G60100.1;gi|400009982|gb|KA293786.1|;gi|400007809|gb|KA291613.1|;gi|400005622|gb|KA289426.1|;gi|400004798|gb|KA288602.1|;gi|400000364|gb	K00924+K03885+K01647+K01501+K01719+K00616+K00128+K00120+K00517+K01623+K00640+K02160+K00224+K01206
One carbon pool by folate	1	415	0.929512	0.999585	ko00670	gi|406719686|gb|GAAC01052846.1|	K00602
Focal adhesion	2	683	0.931796	0.999585	ko04510	gi|406754775|gb|GAAC01017778.1|;AT3G51290.2	K03083+K04392
Cyanoamino acid metabolism	2	688	0.933557	0.999585	ko00460	gi|400009982|gb|KA293786.1|;AT3G18080.1	K01501+K05350
Citrate cycle (TCA cycle)	2	692	0.934935	0.999585	ko00020	gi|400019337|gb|KA303129.1|;AT3G60100.1	K00026+K01647
Calcium signaling pathway	1	434	0.937594	0.999585	ko04020	gi|400002153|gb|KA285965.1|	K05857
Nucleotide excision repair	2	706	0.939547	0.999585	ko03420	gi|400011737|gb|KA295541.1|;gi|319881955|gb|HP768955.1|	K10842
Regulation of autophagy	1	452	0.944396	0.999585	ko04140	AT1G51350.1	K08332
Peroxisome	2	732	0.947301	0.999585	ko04146	gi|319856824|gb|HP745518.1|;gi|406721607|gb|GAAC01050925.1|	K13346+K00232
Adherens junction	1	461	0.947514	0.999585	ko04520	AT3G51290.2	K04392
MAPK signaling pathway	2	742	0.950023	0.999585	ko04010	gi|319857812|gb|HP746506.1|;AT3G51290.2	K04460+K04392
mRNA surveillance pathway	5	1436	0.951096	0.999585	ko03015	gi|400008155|gb|KA291959.1|;gi|400002622|gb|KA286434.1|;gi|406767575|gb|GAAC01004978.1|;AT2G23350.1;AT5G58040.1	K13126+K03456+K04382+K14405
Proteasome	1	484	0.954712	0.999585	ko03050	AT4G36580.1	K03065
Photosynthesis	1	497	0.958336	0.999585	ko00195	gi|399996582|gb|KA280402.1|	K02717
Stilbenoid, diarylheptanoid and gingerol biosynthesis	2	782	0.95963	0.999585	ko00945	AT1G64900.1;AT5G39080.1	K00517+K13065
Alzheimer's disease	3	1030	0.95973	0.999585	ko05010	gi|319848525|gb|HP737220.1|;gi|406754775|gb|GAAC01017778.1|;AT5G08530.1	K04505+K03083+K03942
Melanogenesis	1	521	0.964283	0.999585	ko04916	gi|406754775|gb|GAAC01017778.1|	K03083
Ribosome	9	2355	0.964377	0.999585	ko03010	gi|400017689|gb|KA301481.1|;gi|400017445|gb|KA301237.1|;gi|399996757|gb|KA280577.1|;gi|319864216|gb|HP752910.1|;gi|330541750|gb|HQ423149.1|;AT1G51310.1;AT1G80620.1;gi|399997034|gb|KA280854.1|;gi|406733066|gb|GAAC01039487.1|	K02953+K02932+K02863+K00566+K02956+K02935+K02900
RNA polymerase	2	806	0.964517	0.999585	ko03020	gi|319865864|gb|HP754558.1|;gi|400003778|gb|KA287590.1|	K03013+K03021
Fanconi anemia pathway	3	1083	0.9688	0.999585	ko03460	gi|406728740|gb|GAAC01043813.1|;gi|319839703|gb|HP728398.1|;gi|406755231|gb|GAAC01017322.1|	K15078
Base excision repair	1	590	0.977067	0.999585	ko03410	gi|319826307|gb|HP716069.1|	K03575
Phenylalanine, tyrosine and tryptophan biosynthesis	1	601	0.978632	0.999585	ko00400	AT2G01140.1	K01623
Oocyte meiosis	3	1174	0.980042	0.999585	ko04114	gi|319874063|gb|HP762757.1|;gi|400002622|gb|KA286434.1|;gi|406767575|gb|GAAC01004978.1|	K03358+K03456+K04382
Parkinson's disease	1	633	0.982604	0.999585	ko05012	AT5G08530.1	K03942
Carbon fixation in photosynthetic organisms	2	937	0.982649	0.999585	ko00710	gi|400019337|gb|KA303129.1|;AT2G01140.1	K00026+K01623
Glycolysis / Gluconeogenesis	3	1214	0.983652	0.999585	ko00010	gi|400004798|gb|KA288602.1|;gi|406719746|gb|GAAC01052786.1|;AT2G01140.1	K00128+K01623
Nitrogen metabolism	1	657	0.985091	0.999585	ko00910	gi|400009982|gb|KA293786.1|	K01501
Glyoxylate and dicarboxylate metabolism	2	974	0.985866	0.999585	ko00630	gi|400019337|gb|KA303129.1|;AT3G60100.1	K00026+K01647
Phosphatidylinositol signaling system	1	705	0.989051	0.999585	ko04070	gi|400002153|gb|KA285965.1|	K05857
Purine metabolism	10	2906	0.989417	0.999585	ko00230	gi|319865864|gb|HP754558.1|;gi|400011300|gb|KA295104.1|;gi|400003778|gb|KA287590.1|;gi|399998388|gb|KA282208.1|;gi|319864216|gb|HP752910.1|;gi|406719686|gb|GAAC01052846.1|;AT3G13110.1;AT5G11930.1;gi|400017750|gb|KA301542.1|;gi|400002850|gb|KA286662.1|	K03013+K01537+K03021+K03676+K02863+K00602+K00640+K01206
Huntington's disease	3	1321	0.990494	0.999585	ko05016	gi|319865864|gb|HP754558.1|;AT5G08530.1;gi|400003070|gb|KA286882.1|	K03013+K03942+K11827
Galactose metabolism	1	805	0.994249	0.999585	ko00052	AT1G51310.1	K00566
Regulation of actin cytoskeleton	1	812	0.994502	0.999585	ko04810	AT3G51290.2	K04392
Alcoholism	1	853	0.995779	0.999585	ko05034	gi|399997542|gb|KA281362.1|	K11251
Metabolic pathways	109	21067	0.995834	0.999585	ko01100	gi|400000748|gb|KA284562.1|;gi|399995627|gb|KA279447.1|;gi|319854669|gb|HP743364.1|;gi|406719741|gb|GAAC01052791.1|;gi|406768870|gb|GAAC01003683.1|;AT3G19000.1;AT3G19000.2;gi|400017537|gb|KA301329.1|;AT4G12390.1;gi|400008482|gb|KA292286.1|;gi|400003010|gb	K08915+K05283+K02433+K00021+K00475+K01711+K01051+K00924+K01058+K03885+K03639+K00430+K05278+K03239+K00703+K00423+K00232+K00026+K09834+K01647+K03013+K03644+K09839+K01501+K01719+K13510+K00616+K07748+K00128+K03021+K05857+K00020+K03676+K02717+K00789+K05309+K03
Herpes simplex infection	1	935	0.997513	0.999585	ko05168	AT3G55460.1	K12891
Epstein-Barr virus infection	4	1867	0.997712	0.999585	ko05169	gi|319865864|gb|HP754558.1|;gi|400003778|gb|KA287590.1|;gi|406754775|gb|GAAC01017778.1|;AT4G36580.1	K03013+K03021+K03083+K03065
Oxidative phosphorylation	2	1309	0.997895	0.999585	ko00190	gi|406730860|gb|GAAC01041693.1|;AT5G08530.1	K03885+K03942
Glycine, serine and threonine metabolism	1	984	0.998187	0.999585	ko00260	gi|406730860|gb|GAAC01041693.1|	K03885
Biosynthesis of secondary metabolites	48	10963	0.998704	0.999585	ko01110	gi|406768870|gb|GAAC01003683.1|;AT3G19000.1;AT3G19000.2;gi|400003010|gb|KA286822.1|;gi|406730860|gb|GAAC01041693.1|;gi|400018328|gb|KA302120.1|;gi|400017382|gb|KA301174.1|;gi|399995773|gb|KA279593.1|;gi|406724536|gb|GAAC01047996.1|;gi|400019337|gb|KA30312	K00021+K00475+K01058+K03885+K00430+K05278+K00026+K09834+K01647+K09839+K01719+K00616+K00128+K00120+K00789+K03404+K02863+K00620+K05282+K00602+K09753+K00517+K01623+K05350+K13065+K01710+K12449+K02160+K13081+K01840+K00514+K01206+K03575+K13606+K06444
Insulin signaling pathway	1	1212	0.999585	0.999585	ko04910	gi|406754775|gb|GAAC01017778.1|	K03083
CK vs T3
#Pathway	Sample1 (974)	Sample2 (75081)	Pvalue	Qvalue	Pathway ID	Genes	KOs
Plant-pathogen interaction	99	4447	1.5401e-07	4.11205e-05	ko04626	AT2G24130.1;AT5G65320.1;gi|319841095|gb|HP729790.1|;gi|400008818|gb|KA292622.1|;gi|406739000|gb|GAAC01033553.1|;gi|400014493|gb|KA298285.1|;gi|319843118|gb|HP731813.1|;gi|406763660|gb|GAAC01008893.1|;AT1G51480.1;AT3G46730.1;AT4G09430.1;AT5G47250.1;AT5G437	K13428+K13420+K13422+K13458+K04371+K13457+K13460+K13459+K13448+K13430+K02183+K13414+K13416+K13429+K13424+K04079+K13456+K13417+K13413+K13412+K13423+K13447+K13462
Porphyrin and chlorophyll metabolism	14	483	0.00479529	0.471704	ko00860	AT1G58290.1;gi|406727133|gb|GAAC01045399.1|;AT2G26550.1;AT2G26550.2;AT2G26550.3;gi|319823032|gb|HP712794.1|;gi|319874460|gb|HP763154.1|;gi|406766842|gb|GAAC01005711.1|;AT5G14220.1;AT5G14220.2;gi|406726237|gb|GAAC01046295.1|;gi|400007809|gb|KA291613.1|;gi|	K02492+K01176+K00510+K01772+K00218+K00231+K01719+K03404
Mineral absorption	9	251	0.00590583	0.471704	ko04978	AT2G26550.1;AT2G26550.2;AT2G26550.3;AT3G06130.1;gi|400015574|gb|KA299366.1|;gi|400009145|gb|KA292949.1|;gi|400002793|gb|KA286605.1|;gi|319861268|gb|HP749962.1|;AT1G47240.1	K00510+K07213+K14686+K12347
Protein processing in endoplasmic reticulum	42	2220	0.0107007	0.471704	ko04141	gi|319855135|gb|HP743830.1|;gi|400014481|gb|KA298273.1|;gi|400003540|gb|KA287352.1|;gi|399995671|gb|KA279491.1|;gi|400018696|gb|KA302488.1|;gi|319858007|gb|HP746701.1|;gi|319854180|gb|HP742875.1|;gi|319854093|gb|HP742788.1|;gi|406772026|gb|GAAC01000527.1|	K03347+K08057+K10661+K06689+K09580+K14005+K09490+K09503+K04079+K14007+K09518+K12669+K13525+K12668+K10839+K08288+K13993+K08054+K09540
Vasopressin-regulated water reabsorption	7	188	0.0118609	0.471704	ko04962	AT5G36250.1;gi|400007448|gb|KA291252.1|;gi|406763765|gb|GAAC01008788.1|;gi|406731914|gb|GAAC01040639.1|;gi|393716176|dbj|AB623920.1|;gi|406770709|gb|GAAC01001844.1|;gi|406765827|gb|GAAC01006726.1|	K04345+K12462+K10418
Calcium signaling pathway	12	434	0.0121641	0.471704	ko04020	AT5G36250.1;gi|400016206|gb|KA299998.1|;AT3G08510.1;AT3G55940.1;AT3G08510.2;AT3G08510.3;gi|400009547|gb|KA293351.1|;gi|400008683|gb|KA292487.1|;gi|319868478|gb|HP757172.1|;gi|406733675|gb|GAAC01038878.1|;gi|319852186|gb|HP740881.1|;gi|400002153|gb|KA28596	K04345+K02183+K05857+K15040
p53 signaling pathway	12	435	0.0123668	0.471704	ko04115	gi|319856824|gb|HP745518.1|;gi|319872295|gb|HP760989.1|;gi|406762075|gb|GAAC01010478.1|;AT1G74770.1;gi|319869980|gb|HP758674.1|;gi|406733354|gb|GAAC01039199.1|;AT1G66620.1;AT5G40340.1;AT5G58760.1;gi|319845431|gb|HP734126.1|;gi|319851676|gb|HP740371.1|;gi|	K10143+K04728+K10144+K04506+K10140+K10808
Antigen processing and presentation	13	520	0.0197614	0.601707	ko04612	gi|400014481|gb|KA298273.1|;gi|399995671|gb|KA279491.1|;AT5G43060.1;AT1G09080.1;AT1G09080.2;AT5G52640.1;gi|400006603|gb|KA290407.1|;gi|400000105|gb|KA283919.1|;gi|399996594|gb|KA280414.1|;gi|399998984|gb|KA282804.1|;gi|399997894|gb|KA281714.1|;gi|39999583	K08057+K01365+K09490+K04079+K08065+K08054
Glycosylphosphatidylinositol(GPI)-anchor biosynthesis	11	417	0.0216501	0.601707	ko00563	gi|319854669|gb|HP743364.1|;gi|319886377|gb|HP773377.1|;gi|319859668|gb|HP748362.1|;AT3G29070.1;gi|400016363|gb|KA300155.1|;gi|319856960|gb|HP745654.1|;gi|406762614|gb|GAAC01009939.1|;gi|406725351|gb|GAAC01047181.1|;gi|400003984|gb|KA287796.1|;gi|31987170	K05283+K03857+K03859
Ascorbate and aldarate metabolism	14	586	0.0225358	0.601707	ko00053	gi|400018498|gb|KA302290.1|;gi|400015172|gb|KA298964.1|;gi|319851972|gb|HP740667.1|;gi|319843995|gb|HP732690.1|;gi|400001361|gb|KA285173.1|;gi|319848765|gb|HP737460.1|;gi|406768447|gb|GAAC01004106.1|;gi|406763252|gb|GAAC01009301.1|;AT2G29130.1;AT2G38080.1	K00434+K00423+K00469+K00128
Salivary secretion	7	223	0.0272804	0.66217	ko04970	AT5G36250.1;gi|400016206|gb|KA299998.1|;gi|406727133|gb|GAAC01045399.1|;gi|400009547|gb|KA293351.1|;gi|400008683|gb|KA292487.1|;gi|319868478|gb|HP757172.1|;gi|406733675|gb|GAAC01038878.1|	K04345+K02183+K01176
Phototransduction	5	144	0.0402855	0.877124	ko04744	gi|400016206|gb|KA299998.1|;gi|400009547|gb|KA293351.1|;gi|400008683|gb|KA292487.1|;gi|319868478|gb|HP757172.1|;gi|406733675|gb|GAAC01038878.1|	K02183
Olfactory transduction	6	195	0.0427064	0.877124	ko04740	AT5G36250.1;gi|400016206|gb|KA299998.1|;gi|400009547|gb|KA293351.1|;gi|400008683|gb|KA292487.1|;gi|319868478|gb|HP757172.1|;gi|406733675|gb|GAAC01038878.1|	K04345+K02183
Plant hormone signal transduction	65	4060	0.0491417	0.879973	ko04075	AT1G10850.1;AT5G67200.1;AT5G65320.1;AT5G37020.1;AT5G37020.2;gi|319877873|gb|HP766567.1|;gi|319846345|gb|HP735040.1|;gi|406769275|gb|GAAC01003278.1|;AT2G45160.1;AT3G60630.1;AT4G00150.1;gi|400008818|gb|KA292622.1|;gi|400012699|gb|KA296503.1|;gi|399998899|gb	K13415+K13422+K14486+K14494+K14497+K14488+K14508+K13416+K14498+K14431+K14500+K14513+K14493+K14503+K14489+K14491+K14502+K14499+K14432+K14485
Neurotrophin signaling pathway	32	1805	0.0494367	0.879973	ko04722	AT5G28680.1;gi|406739000|gb|GAAC01033553.1|;gi|319867213|gb|HP755907.1|;gi|400016206|gb|KA299998.1|;gi|400007448|gb|KA291252.1|;gi|400004039|gb|KA287851.1|;gi|406763765|gb|GAAC01008788.1|;gi|406731914|gb|GAAC01040639.1|;gi|406725671|gb|GAAC01046861.1|;gi|	K04733+K04371+K02183+K12462+K04392+K04505+K03083
Pathways in cancer	25	1359	0.053985	0.900876	ko05200	AT1G26240.1;gi|406739000|gb|GAAC01033553.1|;gi|400003715|gb|KA287527.1|;gi|319854354|gb|HP743049.1|;gi|400004313|gb|KA288125.1|;gi|319881534|gb|HP768720.1|;gi|406732824|gb|GAAC01039729.1|;AT1G13220.2;AT5G52640.1;gi|400011108|gb|KA294912.1|;gi|400006809|gb	K09291+K04371+K03873+K00799+K06067+K01115+K04079+K04392+K06627+K07203+K03083
Dopaminergic synapse	12	551	0.0583964	0.917167	ko04728	AT5G36250.1;gi|400016206|gb|KA299998.1|;gi|400009547|gb|KA293351.1|;gi|400008683|gb|KA292487.1|;gi|319868478|gb|HP757172.1|;gi|406733675|gb|GAAC01038878.1|;gi|319883012|gb|HP770012.1|;gi|406765599|gb|GAAC01006954.1|;gi|319841345|gb|HP730040.1|;gi|40000262	K04345+K02183+K04382+K06269+K11584+K03456+K03083
Amphetamine addiction	8	338	0.0756296	0.999991	ko05031	AT5G36250.1;gi|400016206|gb|KA299998.1|;gi|400004313|gb|KA288125.1|;gi|400009547|gb|KA293351.1|;gi|400008683|gb|KA292487.1|;gi|319868478|gb|HP757172.1|;gi|406733675|gb|GAAC01038878.1|;gi|406765599|gb|GAAC01006954.1|	K04345+K02183+K06067+K06269
Glioma	9	403	0.0821003	0.999991	ko05214	gi|406739000|gb|GAAC01033553.1|;gi|400016206|gb|KA299998.1|;gi|400009547|gb|KA293351.1|;gi|400008683|gb|KA292487.1|;gi|319868478|gb|HP757172.1|;gi|406733675|gb|GAAC01038878.1|;gi|319853881|gb|HP742576.1|;gi|319803248|gb|HP701157.1|;gi|406763445|gb|GAAC010	K04371+K02183+K07203
Polyketide sugar unit biosynthesis	4	126	0.0822146	0.999991	ko00523	gi|399996979|gb|KA280799.1|;gi|399995734|gb|KA279554.1|;AT5G59290.1;AT5G59290.2	K01915+K01710
Meiosis - yeast	15	778	0.0859043	0.999991	ko04113	AT5G36250.1;gi|319874063|gb|HP762757.1|;AT1G09720.1;AT1G13220.2;gi|319883012|gb|HP770012.1|;gi|319853881|gb|HP742576.1|;gi|319846273|gb|HP734968.1|;gi|393716216|dbj|AB623960.1|;gi|393716151|dbj|AB623895.1|;gi|406765599|gb|GAAC01006954.1|;gi|406763445|gb|G	K04345+K03358+K06636+K06669+K04382+K07203+K02178+K02603+K06269+K11584+K02540+K03456
Ubiquitin mediated proteolysis	27	1567	0.0860618	0.999991	ko04120	gi|319855135|gb|HP743830.1|;AT1G10850.1;AT5G67200.1;gi|319856824|gb|HP745518.1|;gi|319864822|gb|HP753516.1|;gi|406762848|gb|GAAC01009705.1|;gi|400018696|gb|KA302488.1|;gi|400003715|gb|KA287527.1|;gi|319874063|gb|HP762757.1|;AT1G74770.1;gi|400011638|gb|KA2	K03347+K10576+K10143+K10581+K06689+K03873+K03358+K10144+K10592+K04506+K10140+K10615+K10590
Cell cycle - yeast	22	1237	0.0880833	0.999991	ko04111	gi|319855135|gb|HP743830.1|;gi|406739000|gb|GAAC01033553.1|;AT4G09430.1;gi|319874063|gb|HP762757.1|;gi|319866189|gb|HP754883.1|;gi|406723171|gb|GAAC01049361.1|;AT4G19520.1;AT1G09720.1;AT1G13220.2;AT5G18370.1;AT5G17680.1;gi|319883012|gb|HP770012.1|;gi|3198	K03347+K04371+K06685+K03358+K06675+K06636+K06669+K04382+K02178+K02603+K02540+K03456+K01078
Cell cycle - Caulobacter	4	132	0.0936054	0.999991	ko04112	gi|319886471|gb|HP773471.1|;AT5G47040.1;gi|406724873|gb|GAAC01047659.1|;AT1G33360.1	K01338+K01358+K03544
Sulfur relay system	4	133	0.0955729	0.999991	ko04122	gi|319867145|gb|HP755839.1|;AT1G01290.1;AT1G01290.2;AT1G51310.1	K14169+K03639+K00566
Osteoclast differentiation	7	308	0.10842	0.999991	ko04380	gi|406739000|gb|GAAC01033553.1|;AT4G36860.1;gi|400006809|gb|KA290613.1|;gi|319803248|gb|HP701157.1|;gi|399996163|gb|KA279983.1|;gi|319880369|gb|HP767927.1|;AT3G51290.2	K04371+K14380+K04392
Ether lipid metabolism	7	311	0.112502	0.999991	ko00565	gi|319881534|gb|HP768720.1|;gi|406732824|gb|GAAC01039729.1|;AT5G04040.1;gi|400007128|gb|KA290932.1|;gi|319875532|gb|HP764226.1|;gi|406764976|gb|GAAC01007577.1|;gi|319861569|gb|HP750263.1|	K01115+K14674+K13510+K01078
GnRH signaling pathway	11	563	0.119236	0.999991	ko04912	gi|406739000|gb|GAAC01033553.1|;AT5G36250.1;gi|400016206|gb|KA299998.1|;gi|319881534|gb|HP768720.1|;gi|406732824|gb|GAAC01039729.1|;gi|400009547|gb|KA293351.1|;gi|400008683|gb|KA292487.1|;gi|319868478|gb|HP757172.1|;gi|406733675|gb|GAAC01038878.1|;gi|3198	K04371+K04345+K02183+K01115
Progesterone-mediated oocyte maturation	11	564	0.120276	0.999991	ko04914	gi|406739000|gb|GAAC01033553.1|;AT5G36250.1;gi|319874063|gb|HP762757.1|;AT5G52640.1;gi|319874229|gb|HP762923.1|;gi|319846273|gb|HP734968.1|;gi|319803248|gb|HP701157.1|;gi|393716151|dbj|AB623895.1|;gi|406723650|gb|GAAC01048882.1|;gi|399997894|gb|KA281714.1	K04371+K04345+K03358+K04079+K06627+K02178+K06638
alpha-Linolenic acid metabolism	9	448	0.131927	0.999991	ko00592	gi|399996744|gb|KA280564.1|;gi|429503487|gb|JX647692.1|;gi|400003010|gb|KA286822.1|;gi|406721607|gb|GAAC01050925.1|;gi|429503488|gb|JX647693.1|;AT5G04040.1;gi|400001581|gb|KA285393.1|;gi|399996313|gb|KA280133.1|;gi|429503492|gb|JX647695.1|	K08241+K01058+K00232+K14674
Phosphatidylinositol signaling system	13	705	0.132631	0.999991	ko04070	gi|400016206|gb|KA299998.1|;AT3G08510.1;AT3G55940.1;AT3G08510.2;AT3G08510.3;AT5G04980.1;AT5G04980.2;gi|400009547|gb|KA293351.1|;gi|400008683|gb|KA292487.1|;gi|319868478|gb|HP757172.1|;gi|406733675|gb|GAAC01038878.1|;gi|400002153|gb|KA285965.1|;gi|40676074	K02183+K05857+K01099+K00901
Phagosome	16	914	0.142636	0.999991	ko04145	gi|400014481|gb|KA298273.1|;gi|399995671|gb|KA279491.1|;gi|400001105|gb|KA284917.1|;AT5G43060.1;gi|400006809|gb|KA290613.1|;gi|400005823|gb|KA289627.1|;gi|400000105|gb|KA283919.1|;gi|399998908|gb|KA282728.1|;gi|399996594|gb|KA280414.1|;gi|319855968|gb|HP7	K08057+K07897+K01365+K04392+K07374+K02153+K03661+K07375+K08054
MAPK signaling pathway - yeast	10	523	0.146243	0.999991	ko04011	AT1G26240.1;gi|406739000|gb|GAAC01033553.1|;gi|400001385|gb|KA285197.1|;AT1G13220.2;gi|319844902|gb|HP733597.1|;gi|319803248|gb|HP701157.1|;AT5G41140.1;AT5G41140.2;gi|406769069|gb|GAAC01003484.1|;AT3G51290.2	K09291+K04371+K01759+K09265+K11228+K07975
Vascular smooth muscle contraction	9	466	0.155486	0.999991	ko04270	gi|406739000|gb|GAAC01033553.1|;AT5G36250.1;gi|400016206|gb|KA299998.1|;gi|400009547|gb|KA293351.1|;gi|400008683|gb|KA292487.1|;gi|319868478|gb|HP757172.1|;gi|406733675|gb|GAAC01038878.1|;gi|319803248|gb|HP701157.1|;gi|406765599|gb|GAAC01006954.1|	K04371+K04345+K02183+K06269
Insulin signaling pathway	20	1212	0.165696	0.999991	ko04910	gi|406739000|gb|GAAC01033553.1|;AT5G36250.1;gi|400016206|gb|KA299998.1|;AT3G55150.1;gi|400009547|gb|KA293351.1|;gi|400008683|gb|KA292487.1|;gi|319868478|gb|HP757172.1|;gi|406733675|gb|GAAC01038878.1|;gi|319870616|gb|HP759310.1|;gi|319853881|gb|HP742576.1|	K04371+K04345+K02183+K07195+K07198+K07203+K06269+K00688+K07204+K07199+K03083
Gastric acid secretion	6	285	0.167936	0.999991	ko04971	AT5G36250.1;gi|400016206|gb|KA299998.1|;gi|400009547|gb|KA293351.1|;gi|400008683|gb|KA292487.1|;gi|319868478|gb|HP757172.1|;gi|406733675|gb|GAAC01038878.1|	K04345+K02183
Phototransduction - fly	5	230	0.180628	0.999991	ko04745	gi|400016206|gb|KA299998.1|;gi|400009547|gb|KA293351.1|;gi|400008683|gb|KA292487.1|;gi|319868478|gb|HP757172.1|;gi|406733675|gb|GAAC01038878.1|	K02183
Streptomycin biosynthesis	5	233	0.187206	0.999991	ko00521	gi|399996979|gb|KA280799.1|;gi|399995734|gb|KA279554.1|;gi|319841367|gb|HP730062.1|;AT5G59290.1;AT5G59290.2	K01915+K01755+K01710
Apoptosis	23	1449	0.189945	0.999991	ko04210	gi|319872295|gb|HP760989.1|;gi|406762075|gb|GAAC01010478.1|;AT5G28680.1;AT5G36250.1;gi|319867213|gb|HP755907.1|;gi|400004039|gb|KA287851.1|;gi|319869980|gb|HP758674.1|;gi|406725671|gb|GAAC01046861.1|;AT5G40340.1;gi|319840321|gb|HP729016.1|;gi|319845431|gb	K04728+K04733+K04345
Linoleic acid metabolism	4	175	0.193484	0.999991	ko00591	AT3G22400.1;AT5G04040.1;gi|399999052|gb|KA282870.1|;gi|319874460|gb|HP763154.1|	K15718+K14674+K00360+K00100
Oocyte meiosis	19	1174	0.194165	0.999991	ko04114	gi|319855135|gb|HP743830.1|;gi|406739000|gb|GAAC01033553.1|;AT5G36250.1;gi|319874063|gb|HP762757.1|;gi|400016206|gb|KA299998.1|;AT1G09720.1;AT1G13220.2;gi|400009547|gb|KA293351.1|;gi|400008683|gb|KA292487.1|;gi|319868478|gb|HP757172.1|;gi|406733675|gb|GAA	K03347+K04371+K04345+K03358+K02183+K06636+K06669+K04382+K02178+K06269+K11584+K03456
Chagas disease (American trypanosomiasis)	24	1532	0.200689	0.999991	ko05142	AT5G28680.1;gi|400014481|gb|KA298273.1|;gi|399995671|gb|KA279491.1|;gi|406739000|gb|GAAC01033553.1|;gi|319867213|gb|HP755907.1|;gi|400004039|gb|KA287851.1|;gi|406725671|gb|GAAC01046861.1|;gi|319840321|gb|HP729016.1|;gi|319883012|gb|HP770012.1|;gi|31980324	K04733+K08057+K04371+K04382+K03456
Isoflavonoid biosynthesis	4	179	0.20408	0.999991	ko00943	AT4G15360.1;AT3G16520.1;AT3G16520.3;AT3G16520.2	K13261+K13257+K13263
Rheumatoid arthritis	6	304	0.204728	0.999991	ko05323	AT5G43060.1;gi|400000105|gb|KA283919.1|;gi|399996594|gb|KA280414.1|;gi|319855968|gb|HP744663.1|;gi|406736182|gb|GAAC01036371.1|;gi|319854310|gb|HP743005.1|	K01365+K02153+K03661
Legionellosis	8	440	0.215283	0.999991	ko05134	gi|400003438|gb|KA287250.1|;gi|319848539|gb|HP737234.1|;AT3G53570.3;AT3G53570.1;AT3G53570.2;AT3G53570.4;AT4G36580.1;gi|319882455|gb|HP769455.1|	K07874+K13525+K08823
Glutamatergic synapse	10	576	0.218607	0.999991	ko04724	gi|406739000|gb|GAAC01033553.1|;AT5G36250.1;gi|319881534|gb|HP768720.1|;gi|406732824|gb|GAAC01039729.1|;gi|400001800|gb|KA285612.1|;gi|406731361|gb|GAAC01041192.1|;gi|399996979|gb|KA280799.1|;gi|399995734|gb|KA279554.1|;gi|319803248|gb|HP701157.1|;gi|4067	K04371+K04345+K01115+K14207+K01915
D-Alanine metabolism	1	19	0.219736	0.999991	ko00473	gi|319864216|gb|HP752910.1|	K02863
Various types of N-glycan biosynthesis	4	187	0.225756	0.999991	ko00513	gi|319853703|gb|HP742398.1|;gi|393715713|dbj|AB624237.1|;gi|406743978|gb|GAAC01028575.1|;gi|393716211|dbj|AB623955.1|	K12669+K12668+K03847
Cell cycle	18	1144	0.235226	0.999991	ko04110	gi|319855135|gb|HP743830.1|;gi|319872295|gb|HP760989.1|;gi|406762075|gb|GAAC01010478.1|;gi|319874063|gb|HP762757.1|;gi|400004313|gb|KA288125.1|;gi|319869980|gb|HP758674.1|;AT1G09720.1;AT1G13220.2;AT5G40340.1;gi|319845431|gb|HP734126.1|;gi|319874229|gb|HP7	K03347+K04728+K03358+K06067+K06636+K06669+K06627+K02178+K02603+K06638+K04683+K02540+K03083
Glycerophospholipid metabolism	15	935	0.237581	0.999991	ko00564	AT1G52440.1;gi|319881534|gb|HP768720.1|;gi|406732824|gb|GAAC01039729.1|;AT2G32260.1;gi|400003010|gb|KA286822.1|;AT5G04040.1;gi|400018262|gb|KA302054.1|;gi|399995956|gb|KA279776.1|;gi|406765432|gb|GAAC01007121.1|;gi|406725499|gb|GAAC01047033.1|;gi|40000712	K06130+K01115+K00968+K01058+K14674+K13508+K02867+K00894+K03885+K13510+K01078+K00901
Melanogenesis	9	521	0.238469	0.999991	ko04916	gi|406739000|gb|GAAC01033553.1|;AT5G36250.1;gi|400016206|gb|KA299998.1|;gi|400009547|gb|KA293351.1|;gi|400008683|gb|KA292487.1|;gi|319868478|gb|HP757172.1|;gi|406733675|gb|GAAC01038878.1|;gi|319803248|gb|HP701157.1|;gi|406754775|gb|GAAC01017778.1|	K04371+K04345+K02183+K03083
Pertussis	24	1581	0.244754	0.999991	ko05133	AT5G28680.1;gi|406739000|gb|GAAC01033553.1|;gi|319867213|gb|HP755907.1|;gi|400016206|gb|KA299998.1|;gi|400004039|gb|KA287851.1|;gi|406725671|gb|GAAC01046861.1|;gi|400009547|gb|KA293351.1|;gi|400008683|gb|KA292487.1|;gi|319868478|gb|HP757172.1|;gi|40673367	K04733+K04371+K02183
Pancreatic secretion	3	135	0.255878	0.999991	ko04972	gi|406727133|gb|GAAC01045399.1|;gi|400006809|gb|KA290613.1|;AT3G51290.2	K01176+K04392
Thyroid cancer	6	330	0.259128	0.999991	ko05216	AT1G26240.1;gi|406739000|gb|GAAC01033553.1|;AT1G13220.2;gi|319803248|gb|HP701157.1|;AT5G41140.1;AT5G41140.2	K09291+K04371
Circadian rhythm - plant	13	813	0.261054	0.999991	ko04712	gi|400003933|gb|KA287745.1|;gi|319867532|gb|HP756226.1|;gi|319873892|gb|HP762586.1|;gi|400012699|gb|KA296503.1|;gi|319803525|gb|HP701422.1|;gi|393716158|dbj|AB623902.1|;AT4G27310.1;gi|400020083|gb|KA303875.1|;gi|393715594|dbj|AB624118.1|;gi|198400320|gb|F	K12131+K12127+K12128+K12129+K12135+K12121+K12126+K12130+K00660+K12134+K12133+K12116
NF-kappa B signaling pathway	22	1458	0.265135	0.999991	ko04064	gi|319872295|gb|HP760989.1|;gi|406762075|gb|GAAC01010478.1|;AT5G28680.1;gi|319867213|gb|HP755907.1|;gi|400004039|gb|KA287851.1|;gi|319869980|gb|HP758674.1|;gi|406725671|gb|GAAC01046861.1|;AT5G40340.1;gi|319840321|gb|HP729016.1|;gi|319845431|gb|HP734126.1|	K04728+K04733
Steroid biosynthesis	6	333	0.265646	0.999991	ko00100	AT5G04040.1;gi|400003905|gb|KA287717.1|;gi|406758280|gb|GAAC01014273.1|;gi|399997822|gb|KA281642.1|;gi|400005522|gb|KA289326.1|;gi|393716219|dbj|AB623963.1|	K14674+K00222+K00559+K07748
Folate biosynthesis	6	340	0.281008	0.999991	ko00790	AT1G01290.1;AT1G01290.2;gi|399996979|gb|KA280799.1|;gi|399995734|gb|KA279554.1|;gi|319841367|gb|HP730062.1|;gi|406769920|gb|GAAC01002633.1|	K03639+K01915+K01755+K00763
Renal cell carcinoma	6	341	0.283219	0.999991	ko05211	gi|406739000|gb|GAAC01033553.1|;gi|400003715|gb|KA287527.1|;gi|400006809|gb|KA290613.1|;gi|319803248|gb|HP701157.1|;gi|406723432|gb|GAAC01049100.1|;AT3G51290.2	K04371+K03873+K04392
Wnt signaling pathway	13	833	0.288728	0.999991	ko04310	gi|319855135|gb|HP743830.1|;AT5G36250.1;gi|406733354|gb|GAAC01039199.1|;AT1G66620.1;gi|400006809|gb|KA290613.1|;gi|319883012|gb|HP770012.1|;gi|319851676|gb|HP740371.1|;gi|319841345|gb|HP730040.1|;gi|400002622|gb|KA286434.1|;gi|319848525|gb|HP737220.1|;gi|	K03347+K04345+K04506+K04392+K04382+K11584+K03456+K04505+K03083
Cardiac muscle contraction	3	146	0.294439	0.999991	ko04260	gi|400019742|gb|KA303534.1|;gi|399997236|gb|KA281056.1|;gi|406742865|gb|GAAC01029688.1|	K00413+K00417+K02267
NOD-like receptor signaling pathway	5	279	0.296647	0.999991	ko04621	gi|406739000|gb|GAAC01033553.1|;AT5G52640.1;gi|319803248|gb|HP701157.1|;gi|399997894|gb|KA281714.1|;gi|399995837|gb|KA279657.1|	K04371+K04079
Phosphonate and phosphinate metabolism	1	27	0.297152	0.999991	ko00440	AT2G32260.1	K00968
HTLV-I infection	16	1056	0.299498	0.999991	ko05166	gi|319872295|gb|HP760989.1|;gi|406762075|gb|GAAC01010478.1|;gi|400014481|gb|KA298273.1|;gi|399995671|gb|KA279491.1|;AT5G36250.1;gi|319874063|gb|HP762757.1|;gi|319869980|gb|HP758674.1|;AT5G40340.1;gi|319845431|gb|HP734126.1|;gi|400006603|gb|KA290407.1|;gi|	K04728+K08057+K04345+K03358+K08065+K02326+K15040+K00787+K08054+K03083+K06062
RNA transport	31	2151	0.300169	0.999991	ko03013	AT1G26240.1;gi|319867532|gb|HP756226.1|;gi|400011615|gb|KA295419.1|;gi|399999959|gb|KA283773.1|;AT1G22660.1;AT1G22660.2;gi|406722018|gb|GAAC01050514.1|;gi|400000860|gb|KA284674.1|;gi|393716158|dbj|AB623902.1|;gi|406770776|gb|GAAC01001777.1|;AT1G13220.2;AT	K09291+K03539+K03257+K13126+K00974+K03239+K14319+K03243+K03240+K14297+K03252+K12878+K03249+K14328+K14326+K14293+K07562
Long-term depression	5	281	0.301665	0.999991	ko04730	gi|406739000|gb|GAAC01033553.1|;gi|319883012|gb|HP770012.1|;gi|319803248|gb|HP701157.1|;gi|400002622|gb|KA286434.1|;gi|406767575|gb|GAAC01004978.1|	K04371+K04382+K03456
Prostate cancer	12	777	0.311076	0.999991	ko05215	gi|406739000|gb|GAAC01033553.1|;gi|319854354|gb|HP743049.1|;AT5G52640.1;gi|400011108|gb|KA294912.1|;gi|399995728|gb|KA279548.1|;gi|319853881|gb|HP742576.1|;gi|319803248|gb|HP701157.1|;gi|406765130|gb|GAAC01007423.1|;gi|406763445|gb|GAAC01009108.1|;gi|3999	K04371+K00799+K04079+K07203+K03083
Alcoholism	13	853	0.317234	0.999991	ko05034	gi|406739000|gb|GAAC01033553.1|;AT5G36250.1;gi|400016206|gb|KA299998.1|;gi|400004313|gb|KA288125.1|;AT3G18520.1;AT3G18520.2;gi|400009547|gb|KA293351.1|;gi|400008683|gb|KA292487.1|;gi|319868478|gb|HP757172.1|;gi|406733675|gb|GAAC01038878.1|;gi|319803248|gb	K04371+K04345+K02183+K06067+K11407+K06269+K11251
Long-term potentiation	9	570	0.322721	0.999991	ko04720	gi|406739000|gb|GAAC01033553.1|;AT5G36250.1;gi|400016206|gb|KA299998.1|;gi|400009547|gb|KA293351.1|;gi|400008683|gb|KA292487.1|;gi|319868478|gb|HP757172.1|;gi|406733675|gb|GAAC01038878.1|;gi|319803248|gb|HP701157.1|;gi|406765599|gb|GAAC01006954.1|	K04371+K04345+K02183+K06269
N-Glycan biosynthesis	6	359	0.323588	0.999991	ko00510	AT5G66450.1;gi|406731483|gb|GAAC01041070.1|;gi|319853703|gb|HP742398.1|;gi|393715713|dbj|AB624237.1|;gi|406743978|gb|GAAC01028575.1|;gi|393716211|dbj|AB623955.1|	K07252+K01231+K12669+K12668+K03847
Hepatitis C	6	363	0.332676	0.999991	ko05160	gi|406739000|gb|GAAC01033553.1|;gi|319883012|gb|HP770012.1|;gi|319803248|gb|HP701157.1|;gi|400002622|gb|KA286434.1|;gi|406767575|gb|GAAC01004978.1|;gi|406754775|gb|GAAC01017778.1|	K04371+K04382+K03456+K03083
Propanoate metabolism	10	651	0.339126	0.999991	ko00640	gi|406727566|gb|GAAC01044966.1|;gi|406721607|gb|GAAC01050925.1|;gi|406725499|gb|GAAC01047033.1|;gi|319867416|gb|HP756110.1|;gi|400007809|gb|KA291613.1|;gi|400004798|gb|KA288602.1|;gi|393716203|dbj|AB623947.1|;gi|406719746|gb|GAAC01052786.1|;AT1G80620.1;AT	K02906+K00232+K03885+K01578+K01719+K00128+K02956+K02160
Peptidoglycan biosynthesis	2	94	0.344944	0.999991	ko00550	gi|399995956|gb|KA279776.1|;gi|319864216|gb|HP752910.1|	K02867+K02863
Acute myeloid leukemia	5	299	0.347294	0.999991	ko05221	gi|406739000|gb|GAAC01033553.1|;gi|319874229|gb|HP762923.1|;gi|319853881|gb|HP742576.1|;gi|319803248|gb|HP701157.1|;gi|406763445|gb|GAAC01009108.1|	K04371+K06627+K07203
Transcriptional misregulation in cancer	8	515	0.353378	0.999991	ko05202	gi|319872295|gb|HP760989.1|;gi|406762075|gb|GAAC01010478.1|;gi|400004313|gb|KA288125.1|;gi|319869980|gb|HP758674.1|;AT5G40340.1;gi|319845431|gb|HP734126.1|;gi|319880406|gb|HP767964.1|;gi|319874229|gb|HP762923.1|	K04728+K06067+K12823+K06627
Amoebiasis	4	236	0.366658	0.999991	ko05146	AT5G36250.1;gi|400001105|gb|KA284917.1|;gi|400005823|gb|KA289627.1|;gi|399999180|gb|KA282994.1|	K04345+K07897+K03386
Tryptophan metabolism	7	450	0.367388	0.999991	ko00380	AT1G13430.1;AT2G14920.1;gi|406746299|gb|GAAC01026254.1|;gi|406721792|gb|GAAC01050740.1|;gi|400009982|gb|KA293786.1|;gi|400004798|gb|KA288602.1|;gi|406719746|gb|GAAC01052786.1|	K11821+K11817+K01568+K01501+K00128
TGF-beta signaling pathway	7	456	0.379993	0.999991	ko04350	gi|319855135|gb|HP743830.1|;gi|406739000|gb|GAAC01033553.1|;gi|319883012|gb|HP770012.1|;gi|319803248|gb|HP701157.1|;gi|400008485|gb|KA292289.1|;gi|400002622|gb|KA286434.1|;gi|406767575|gb|GAAC01004978.1|	K03347+K04371+K04382+K04683+K03456
Tuberculosis	29	2093	0.385149	0.999991	ko05152	AT5G28680.1;gi|406739000|gb|GAAC01033553.1|;gi|400001105|gb|KA284917.1|;gi|319867213|gb|HP755907.1|;gi|400016206|gb|KA299998.1|;gi|400004039|gb|KA287851.1|;gi|406725671|gb|GAAC01046861.1|;gi|400009547|gb|KA293351.1|;gi|400008683|gb|KA292487.1|;gi|31986847	K04733+K04371+K07897+K02183+K08065+K03661+K01078
Toll-like receptor signaling pathway	21	1494	0.385184	0.999991	ko04620	AT5G28680.1;gi|406739000|gb|GAAC01033553.1|;gi|319867213|gb|HP755907.1|;gi|400004039|gb|KA287851.1|;gi|406725671|gb|GAAC01046861.1|;gi|319840321|gb|HP729016.1|;gi|400006809|gb|KA290613.1|;gi|319803248|gb|HP701157.1|;gi|406770994|gb|GAAC01001559.1|;gi|4067	K04733+K04371+K04392
Taurine and hypotaurine metabolism	2	103	0.386789	0.999991	ko00430	gi|400007809|gb|KA291613.1|;gi|393716203|dbj|AB623947.1|	K01719
GABAergic synapse	6	387	0.387646	0.999991	ko04727	AT5G36250.1;gi|400001800|gb|KA285612.1|;gi|406731361|gb|GAAC01041192.1|;gi|399996979|gb|KA280799.1|;gi|399995734|gb|KA279554.1|;gi|399998115|gb|KA281935.1|	K04345+K14207+K01915+K15015
Pancreatic cancer	7	460	0.388405	0.999991	ko05212	gi|406739000|gb|GAAC01033553.1|;gi|319881534|gb|HP768720.1|;gi|406732824|gb|GAAC01039729.1|;gi|400006809|gb|KA290613.1|;gi|319803248|gb|HP701157.1|;gi|406764976|gb|GAAC01007577.1|;AT3G51290.2	K04371+K01115+K04392
Chemokine signaling pathway	6	389	0.39224	0.999991	ko04062	gi|406739000|gb|GAAC01033553.1|;AT5G36250.1;gi|400006809|gb|KA290613.1|;gi|319803248|gb|HP701157.1|;gi|406754775|gb|GAAC01017778.1|;AT3G51290.2	K04371+K04345+K04392+K03083
D-Glutamine and D-glutamate metabolism	1	39	0.399128	0.999991	ko00471	gi|399995956|gb|KA279776.1|	K02867
Fc epsilon RI signaling pathway	4	248	0.4017	0.999991	ko04664	gi|406739000|gb|GAAC01033553.1|;gi|400006809|gb|KA290613.1|;gi|319803248|gb|HP701157.1|;AT3G51290.2	K04371+K04392
Lipoic acid metabolism	1	40	0.406927	0.999991	ko00785	gi|400017666|gb|KA301458.1|	K03644
Shigellosis	8	543	0.407922	0.999991	ko05131	gi|406739000|gb|GAAC01033553.1|;gi|400018696|gb|KA302488.1|;gi|399997468|gb|KA281288.1|;gi|400006809|gb|KA290613.1|;gi|319882098|gb|HP769098.1|;gi|319803248|gb|HP701157.1|;gi|399997788|gb|KA281608.1|;AT3G51290.2	K04371+K06689+K00940+K04392
Sesquiterpenoid and triterpenoid biosynthesis	3	179	0.410467	0.999991	ko00909	gi|406761818|gb|GAAC01010735.1|;gi|400014287|gb|KA298091.1|;AT4G15360.1	K00511+K15814
Ubiquinone and other terpenoid-quinone biosynthesis	6	398	0.412891	0.999991	ko00130	AT2G16570.1;gi|406758250|gb|GAAC01014303.1|;gi|400003010|gb|KA286822.1|;AT4G32770.1;gi|406758853|gb|GAAC01013700.1|;gi|406748276|gb|GAAC01024277.1|	K00764+K03183+K01058+K09834+K09833
Nucleotide excision repair	10	706	0.433717	0.999991	ko03420	gi|400011737|gb|KA295541.1|;gi|319881955|gb|HP768955.1|;AT1G14460.1;AT5G22010.1;AT5G63950.1;AT5G58760.1;gi|400006603|gb|KA290407.1|;gi|400002062|gb|KA285874.1|;gi|319858535|gb|HP747229.1|;gi|399997966|gb|KA281786.1|	K10842+K10756+K10755+K10754+K10841+K10140+K02326+K03142+K10839
Gap junction	6	408	0.435746	0.999991	ko04540	gi|406739000|gb|GAAC01033553.1|;AT5G36250.1;gi|399998908|gb|KA282728.1|;gi|319848261|gb|HP736956.1|;gi|319803248|gb|HP701157.1|;gi|406726155|gb|GAAC01046377.1|	K04371+K04345+K07374+K07375
Arachidonic acid metabolism	2	114	0.436255	0.999991	ko00590	AT5G04040.1;gi|319885225|gb|HP772225.1|	K14674+K05309
ErbB signaling pathway	5	338	0.446535	0.999991	ko04012	gi|406739000|gb|GAAC01033553.1|;gi|319853881|gb|HP742576.1|;gi|319803248|gb|HP701157.1|;gi|406763445|gb|GAAC01009108.1|;gi|406754775|gb|GAAC01017778.1|	K04371+K07203+K03083
Epithelial cell signaling in Helicobacter pylori infection	4	270	0.464831	0.999991	ko05120	gi|400006809|gb|KA290613.1|;gi|319855968|gb|HP744663.1|;gi|406736182|gb|GAAC01036371.1|;AT3G51290.2	K04392+K02153+K03661
Alzheimer's disease	14	1030	0.467192	0.999991	ko05010	gi|406739000|gb|GAAC01033553.1|;gi|400016206|gb|KA299998.1|;gi|400019742|gb|KA303534.1|;gi|400009547|gb|KA293351.1|;gi|400008683|gb|KA292487.1|;gi|319868478|gb|HP757172.1|;gi|406733675|gb|GAAC01038878.1|;gi|400001071|gb|KA284883.1|;gi|399997236|gb|KA28105	K04371+K02183+K00413+K03953+K00417+K02267+K04505+K03083+K03942
Notch signaling pathway	3	198	0.474781	0.999991	ko04330	gi|400004313|gb|KA288125.1|;gi|319848525|gb|HP737220.1|;AT5G65630.1	K06067+K04505+K06062
Type II diabetes mellitus	5	350	0.476453	0.999991	ko04930	gi|406739000|gb|GAAC01033553.1|;gi|406766248|gb|GAAC01006305.1|;gi|319853881|gb|HP742576.1|;gi|319803248|gb|HP701157.1|;gi|406763445|gb|GAAC01009108.1|	K04371+K00873+K07203
Styrene degradation	1	50	0.479565	0.999991	ko00643	gi|400009982|gb|KA293786.1|	K01501
Inositol phosphate metabolism	9	662	0.489824	0.999991	ko00562	AT2G19800.1;AT3G08510.1;AT3G55940.1;AT3G08510.2;AT3G08510.3;AT5G04980.1;AT5G04980.2;gi|400002153|gb|KA285965.1|;gi|319861569|gb|HP750263.1|	K00469+K05857+K01099+K01078
Ribosome	31	2355	0.492457	0.999991	ko03010	gi|406727566|gb|GAAC01044966.1|;AT1G07320.1;AT1G07320.2;AT1G07320.3;AT1G07320.4;AT4G38590.1;AT4G38590.2;gi|400012165|gb|KA295969.1|;gi|400018041|gb|KA301833.1|;gi|400017836|gb|KA301628.1|;gi|400017024|gb|KA300816.1|;gi|400009033|gb|KA292837.1|;gi|40000062	K02906+K02926+K01190+K02977+K02882+K02881+K02894+K02900+K02901+K01893+K02934+K02867+K02896+K02913+K02951+K02953+K02932+K02863+K00566+K02956+K02918
Phosphotransferase system (PTS)	1	52	0.49299	0.999991	ko02060	gi|406762200|gb|GAAC01010353.1|	K02913
Basal transcription factors	5	357	0.493659	0.999991	ko03022	gi|400011737|gb|KA295541.1|;gi|319881955|gb|HP768955.1|;gi|319832554|gb|HP721937.1|;gi|319858535|gb|HP747229.1|;gi|406771863|gb|GAAC01000690.1|	K10842+K03130+K03142+K03139
Protein export	7	511	0.494657	0.999991	ko03060	gi|400007127|gb|KA290931.1|;gi|406727465|gb|GAAC01045067.1|;AT1G09080.1;AT1G09080.2;gi|319854758|gb|HP743453.1|;gi|399996406|gb|KA280226.1|;gi|319857365|gb|HP746059.1|	K01955+K09490+K03104+K09540
B cell receptor signaling pathway	5	364	0.51065	0.999991	ko04662	gi|406739000|gb|GAAC01033553.1|;gi|400006809|gb|KA290613.1|;gi|319803248|gb|HP701157.1|;gi|406754775|gb|GAAC01017778.1|;AT3G51290.2	K04371+K04392+K03083
Colorectal cancer	5	364	0.51065	0.999991	ko05210	gi|406739000|gb|GAAC01033553.1|;gi|400006809|gb|KA290613.1|;gi|319803248|gb|HP701157.1|;gi|406754775|gb|GAAC01017778.1|;AT3G51290.2	K04371+K04392+K03083
Mismatch repair	9	678	0.518288	0.999991	ko03430	gi|406734951|gb|GAAC01037602.1|;gi|319859846|gb|HP748540.1|;AT1G14460.1;AT5G22010.1;gi|400002062|gb|KA285874.1|;gi|319849400|gb|HP738095.1|;gi|406763822|gb|GAAC01008731.1|;AT5G59290.1;AT5G59290.2	K12524+K04567+K10756+K10755+K10754+K00549+K01710
DNA replication	9	683	0.527079	0.999991	ko03030	gi|406734951|gb|GAAC01037602.1|;AT1G14460.1;AT5G22010.1;gi|400006603|gb|KA290407.1|;gi|400002062|gb|KA285874.1|;gi|319849400|gb|HP738095.1|;gi|400003646|gb|KA287458.1|;AT5G59290.1;AT5G59290.2	K12524+K10756+K10755+K10754+K02326+K00549+K02540+K01710
Natural killer cell mediated cytotoxicity	4	293	0.528105	0.999991	ko04650	gi|406739000|gb|GAAC01033553.1|;gi|400006809|gb|KA290613.1|;gi|319803248|gb|HP701157.1|;AT3G51290.2	K04371+K04392
Leukocyte transendothelial migration	2	136	0.528167	0.999991	ko04670	gi|400006809|gb|KA290613.1|;AT3G51290.2	K04392
Salmonella infection	6	451	0.531377	0.999991	ko05132	gi|406739000|gb|GAAC01033553.1|;gi|400001105|gb|KA284917.1|;gi|400006809|gb|KA290613.1|;gi|400005823|gb|KA289627.1|;gi|319803248|gb|HP701157.1|;AT3G51290.2	K04371+K07897+K04392
Chronic myeloid leukemia	3	216	0.532566	0.999991	ko05220	gi|406739000|gb|GAAC01033553.1|;gi|400004313|gb|KA288125.1|;gi|319803248|gb|HP701157.1|	K04371+K06067
Selenocompound metabolism	5	374	0.534509	0.999991	ko00450	gi|399997694|gb|KA281514.1|;gi|406727809|gb|GAAC01044744.1|;gi|319865962|gb|HP754656.1|;gi|319849400|gb|HP738095.1|;gi|406724790|gb|GAAC01047742.1|	K01874+K03671+K00549
Leishmaniasis	19	1489	0.561021	0.999991	ko05140	AT5G28680.1;gi|406739000|gb|GAAC01033553.1|;gi|319867213|gb|HP755907.1|;gi|400004039|gb|KA287851.1|;gi|406725671|gb|GAAC01046861.1|;gi|319840321|gb|HP729016.1|;gi|319803248|gb|HP701157.1|;gi|406770994|gb|GAAC01001559.1|;gi|406719770|gb|GAAC01052762.1|;AT1	K04733+K04371
Axon guidance	5	387	0.564705	0.999991	ko04360	gi|406739000|gb|GAAC01033553.1|;gi|400006809|gb|KA290613.1|;gi|319803248|gb|HP701157.1|;gi|406754775|gb|GAAC01017778.1|;AT3G51290.2	K04371+K04392+K03083
Aminoacyl-tRNA biosynthesis	10	784	0.564911	0.999991	ko00970	gi|406719741|gb|GAAC01052791.1|;gi|399997694|gb|KA281514.1|;gi|319859846|gb|HP748540.1|;AT1G07320.1;AT1G07320.2;AT1G07320.3;AT1G07320.4;gi|400000420|gb|KA284234.1|;gi|406728307|gb|GAAC01044246.1|;gi|406763822|gb|GAAC01008731.1|	K02433+K01874+K04567+K02926+K01893+K01868
Two-component system	12	943	0.566571	0.999991	ko02020	AT1G58290.1;gi|400019742|gb|KA303534.1|;gi|399998756|gb|KA282576.1|;gi|399996979|gb|KA280799.1|;gi|399995734|gb|KA279554.1|;gi|319874460|gb|HP763154.1|;gi|319845622|gb|HP734317.1|;gi|319841367|gb|HP730062.1|;gi|406725499|gb|GAAC01047033.1|;gi|400004798|gb	K02492+K00413+K00031+K01915+K00100+K03319+K01755+K03885+K00128
Tetracycline biosynthesis	1	65	0.572202	0.999991	ko00253	AT5G15530.1	K02160
Cocaine addiction	1	66	0.577757	0.999991	ko05030	AT5G36250.1	K04345
Cytosolic DNA-sensing pathway	5	393	0.578301	0.999991	ko04623	gi|400001811|gb|KA285623.1|;gi|319856591|gb|HP745285.1|;gi|406723200|gb|GAAC01049332.1|;gi|319865864|gb|HP754558.1|;gi|400003778|gb|KA287590.1|	K03018+K03013+K03021
mRNA surveillance pathway	18	1436	0.591351	0.999991	ko03015	gi|399999959|gb|KA283773.1|;AT3G56860.3;AT3G56860.1;AT3G56860.2;AT3G56860.4;AT3G56860.5;gi|319828773|gb|HP718156.1|;gi|319883012|gb|HP770012.1|;gi|406765599|gb|GAAC01006954.1|;gi|406763130|gb|GAAC01009423.1|;gi|406753518|gb|GAAC01019035.1|;gi|319841345|gb	K13126+K14411+K14401+K04382+K06269+K14328+K14396+K11584+K14326+K03456+K14405
VEGF signaling pathway	4	318	0.592458	0.999991	ko04370	gi|406739000|gb|GAAC01033553.1|;gi|400006809|gb|KA290613.1|;gi|319803248|gb|HP701157.1|;AT3G51290.2	K04371+K04392
Anthocyanin biosynthesis	1	70	0.599263	0.999991	ko00942	gi|393716209|dbj|AB623953.1|	K12930
Non-homologous end-joining	1	71	0.604467	0.999991	ko03450	AT1G13220.2	K10866
Terpenoid backbone biosynthesis	7	568	0.60561	0.999991	ko00900	gi|406768870|gb|GAAC01003683.1|;gi|400006895|gb|KA290699.1|;gi|319845431|gb|HP734126.1|;gi|406747588|gb|GAAC01024965.1|;gi|429503499|gb|JX647700.1|;gi|319864216|gb|HP752910.1|;gi|345748130|gb|JN584161.1|	K00021+K15892+K05356+K00787+K00088+K02863
Methane metabolism	8	649	0.605903	0.999991	ko00680	gi|400018843|gb|KA302635.1|;gi|399997262|gb|KA281082.1|;gi|399996025|gb|KA279845.1|;gi|319874460|gb|HP763154.1|;gi|399998359|gb|KA282179.1|;gi|406720667|gb|GAAC01051865.1|;gi|400007809|gb|KA291613.1|;gi|393716203|dbj|AB623947.1|	K01689+K00100+K01647+K01719
Glucosinolate biosynthesis	2	161	0.619583	0.999991	ko00966	AT1G13430.1;AT2G14920.1	K11821
mTOR signaling pathway	7	576	0.620141	0.999991	ko04150	gi|406739000|gb|GAAC01033553.1|;gi|319870616|gb|HP759310.1|;gi|319853881|gb|HP742576.1|;gi|319803248|gb|HP701157.1|;gi|406763445|gb|GAAC01009108.1|;gi|319826629|gb|HP716391.1|;gi|406758444|gb|GAAC01014109.1|	K04371+K07198+K07203+K07204
Bacterial invasion of epithelial cells	4	337	0.637729	0.999991	ko05100	gi|399997468|gb|KA281288.1|;gi|400006809|gb|KA290613.1|;gi|400001178|gb|KA284990.1|;AT3G51290.2	K00940+K04392+K01528
Retrograde endocannabinoid signaling	4	341	0.646831	0.999991	ko04723	gi|406739000|gb|GAAC01033553.1|;AT5G36250.1;gi|319803248|gb|HP701157.1|;gi|399998115|gb|KA281935.1|	K04371+K04345+K15015
Spliceosome	23	1886	0.647378	0.999991	ko03040	gi|319849210|gb|HP737905.1|;gi|319805312|gb|HP701560.1|;gi|406719928|gb|GAAC01052604.1|;gi|319856551|gb|HP745245.1|;gi|319869452|gb|HP758146.1|;AT3G50690.1;AT4G38590.1;AT5G09860.1;AT5G09860.2;gi|319880406|gb|HP767964.1|;gi|406761888|gb|GAAC01010665.1|;gi|	K12854+K12662+K12843+K12863+K11092+K12855+K12878+K12823+K12870+K12850+K12866+K12849+K12900+K12891+K11984+K12886+K12813
Taste transduction	1	80	0.648363	0.999991	ko04742	AT5G36250.1	K04345
Bisphenol degradation	7	594	0.651729	0.999991	ko00363	gi|400006246|gb|KA290050.1|;AT3G26210.1;gi|319874460|gb|HP763154.1|;gi|406750221|gb|GAAC01022332.1|;AT4G15360.1;gi|400000364|gb|KA284178.1|;AT1G64900.1	K00517+K00100+K00120
Morphine addiction	2	171	0.652127	0.999991	ko05032	AT5G36250.1;gi|399998115|gb|KA281935.1|	K04345+K15015
Sulfur metabolism	5	428	0.65281	0.999991	ko00920	AT1G13430.1;AT2G14920.1;gi|399999052|gb|KA282870.1|;AT2G01140.1;AT3G13110.1	K01014+K00360+K01623+K00640
Carbohydrate digestion and absorption	1	81	0.65293	0.999991	ko04973	gi|406727133|gb|GAAC01045399.1|	K01176
Vitamin digestion and absorption	1	82	0.657437	0.999991	ko04977	gi|319847792|gb|HP736487.1|	K14611
Toxoplasmosis	22	1818	0.659328	0.999991	ko05145	AT5G28680.1;gi|406739000|gb|GAAC01033553.1|;gi|319867213|gb|HP755907.1|;gi|400004039|gb|KA287851.1|;gi|406725671|gb|GAAC01046861.1|;gi|319840321|gb|HP729016.1|;gi|319803248|gb|HP701157.1|;gi|406770994|gb|GAAC01001559.1|;gi|406758957|gb|GAAC01013596.1|;gi|	K04733+K04371+K13412
Protein digestion and absorption	2	176	0.667549	0.999991	ko04974	gi|400001800|gb|KA285612.1|;gi|406731361|gb|GAAC01041192.1|	K14207
Measles	20	1666	0.668331	0.999991	ko05162	AT5G28680.1;AT1G74770.1;gi|319867213|gb|HP755907.1|;gi|400004039|gb|KA287851.1|;gi|406725671|gb|GAAC01046861.1|;gi|319840321|gb|HP729016.1|;gi|406770994|gb|GAAC01001559.1|;gi|406738388|gb|GAAC01034165.1|;gi|406754775|gb|GAAC01017778.1|;gi|406719770|gb|GAA	K04733+K10144+K14753+K03083
Endocytosis	13	1101	0.671805	0.999991	ko04144	gi|399999809|gb|KA283623.1|;AT2G38830.1;gi|400001105|gb|KA284917.1|;gi|319881534|gb|HP768720.1|;gi|406732824|gb|GAAC01039729.1|;gi|400005823|gb|KA289627.1|;gi|399996675|gb|KA280495.1|;gi|399995785|gb|KA279605.1|;gi|319841605|gb|HP730300.1|;gi|400001178|gb	K12192+K12183+K07897+K01115+K12191+K12197+K12489+K01528+K12471+K12486
Aldosterone-regulated sodium reabsorption	2	181	0.682413	0.999991	ko04960	gi|406739000|gb|GAAC01033553.1|;gi|319803248|gb|HP701157.1|	K04371
Cholinergic synapse	3	272	0.686731	0.999991	ko04725	gi|406739000|gb|GAAC01033553.1|;AT5G36250.1;gi|319803248|gb|HP701157.1|	K04371+K04345
Basal cell carcinoma	1	89	0.687392	0.999991	ko05217	gi|406754775|gb|GAAC01017778.1|	K03083
Nicotine addiction	1	91	0.69546	0.999991	ko05033	gi|399998115|gb|KA281935.1|	K15015
Riboflavin metabolism	3	279	0.703051	0.999991	ko00740	gi|319855612|gb|HP744307.1|;gi|393715535|dbj|AB624059.1|;gi|319861569|gb|HP750263.1|	K14652+K01187+K01078
Bacterial secretion system	3	280	0.705328	0.999991	ko03070	gi|400007127|gb|KA290931.1|;gi|406727465|gb|GAAC01045067.1|;gi|319857365|gb|HP746059.1|	K01955
Glycosphingolipid biosynthesis - ganglio series	2	191	0.710506	0.999991	ko00604	AT4G38590.1;AT4G38590.2	K12309
Dorso-ventral axis formation	2	192	0.713198	0.999991	ko04320	gi|406739000|gb|GAAC01033553.1|;gi|319803248|gb|HP701157.1|	K04371
MAPK signaling pathway - fly	2	192	0.713198	0.999991	ko04013	gi|406739000|gb|GAAC01033553.1|;gi|319803248|gb|HP701157.1|	K04371
Bladder cancer	2	193	0.715868	0.999991	ko05219	gi|406739000|gb|GAAC01033553.1|;gi|319803248|gb|HP701157.1|	K04371
Metabolism of xenobiotics by cytochrome P450	4	375	0.717963	0.999991	ko00980	gi|319854354|gb|HP743049.1|;gi|400011108|gb|KA294912.1|;gi|399995728|gb|KA279548.1|;gi|406765130|gb|GAAC01007423.1|	K00799
Limonene and pinene degradation	31	2618	0.723018	0.999991	ko00903	AT5G28680.1;gi|400006246|gb|KA290050.1|;gi|319847604|gb|HP736299.1|;gi|400004039|gb|KA287851.1|;gi|319881273|gb|HP768535.1|;gi|319835921|gb|HP725304.1|;AT3G26210.1;gi|319874460|gb|HP763154.1|;gi|319870616|gb|HP759310.1|;gi|319803248|gb|HP701157.1|;gi|4067	K00924+K00517+K00100+K00128+K00120
Drug metabolism - cytochrome P450	4	379	0.725593	0.999991	ko00982	gi|319854354|gb|HP743049.1|;gi|400011108|gb|KA294912.1|;gi|399995728|gb|KA279548.1|;gi|406765130|gb|GAAC01007423.1|	K00799
Fat digestion and absorption	1	101	0.732784	0.999991	ko04975	gi|319856551|gb|HP745245.1|	K05641
beta-Alanine metabolism	4	387	0.740389	0.999991	ko00410	gi|406721607|gb|GAAC01050925.1|;gi|319867416|gb|HP756110.1|;gi|400004798|gb|KA288602.1|;gi|406719746|gb|GAAC01052786.1|	K00232+K01578+K00128
Glutathione metabolism	9	827	0.746142	0.999991	ko00480	gi|400018498|gb|KA302290.1|;gi|400015172|gb|KA298964.1|;gi|319854354|gb|HP743049.1|;gi|400011108|gb|KA294912.1|;gi|399998756|gb|KA282576.1|;gi|399995728|gb|KA279548.1|;gi|406771988|gb|GAAC01000565.1|;gi|406765130|gb|GAAC01007423.1|;gi|400000364|gb|KA28417	K00434+K00799+K00031+K10808+K00020
Adipocytokine signaling pathway	5	481	0.748452	0.999991	ko04920	gi|319870616|gb|HP759310.1|;gi|319853881|gb|HP742576.1|;gi|406763445|gb|GAAC01009108.1|;gi|319875038|gb|HP763732.1|;gi|406762246|gb|GAAC01010307.1|	K07198+K07203+K07199
Prion diseases	5	481	0.748452	0.999991	ko05020	gi|406739000|gb|GAAC01033553.1|;AT5G36250.1;AT1G09080.1;AT1G09080.2;gi|319803248|gb|HP701157.1|	K04371+K04345+K09490
Nitrogen metabolism	7	657	0.749184	0.999991	ko00910	gi|400019742|gb|KA303534.1|;gi|399997468|gb|KA281288.1|;gi|399999052|gb|KA282870.1|;gi|399996979|gb|KA280799.1|;gi|399995734|gb|KA279554.1|;gi|400009982|gb|KA293786.1|;AT4G27450.1	K00413+K00940+K00360+K01915+K01501+K01953
Flagellar assembly	1	107	0.752946	0.999991	ko02040	AT1G51310.1	K00566
Nicotinate and nicotinamide metabolism	1	107	0.752946	0.999991	ko00760	gi|406769920|gb|GAAC01002633.1|	K00763
Serotonergic synapse	3	306	0.75992	0.999991	ko04726	gi|406739000|gb|GAAC01033553.1|;AT5G36250.1;gi|319803248|gb|HP701157.1|	K04371+K04345
Homologous recombination	8	755	0.763775	0.999991	ko03440	gi|406734951|gb|GAAC01037602.1|;AT1G13220.2;AT5G15140.1;gi|319849400|gb|HP738095.1|;AT1G10930.1;gi|406719686|gb|GAAC01052846.1|;AT5G59290.1;AT5G59290.2	K12524+K10866+K01785+K00549+K10901+K00602+K01710
Sphingolipid metabolism	5	492	0.765627	0.999991	ko00600	AT4G38590.1;AT4G38590.2;gi|319868658|gb|HP757352.1|;gi|406772522|gb|GAAC01000031.1|;gi|406769586|gb|GAAC01002967.1|	K12309+K01190+K04711+K00654+K04708
Biosynthesis of unsaturated fatty acids	3	309	0.76566	0.999991	ko01040	gi|406721607|gb|GAAC01050925.1|;gi|431831908|gb|JX943516.1|;gi|319866780|gb|HP755474.1|	K00232+K10257+K10244
Bacterial chemotaxis	3	310	0.767548	0.999991	ko02030	gi|400004798|gb|KA288602.1|;gi|406719746|gb|GAAC01052786.1|;AT1G51310.1	K00128+K00566
Aminobenzoate degradation	31	2682	0.768654	0.999991	ko00627	AT5G28680.1;gi|400006246|gb|KA290050.1|;gi|319847604|gb|HP736299.1|;gi|400004039|gb|KA287851.1|;gi|319881273|gb|HP768535.1|;gi|319838028|gb|HP727411.1|;gi|319835921|gb|HP725304.1|;AT3G26210.1;gi|319870616|gb|HP759310.1|;gi|319803248|gb|HP701157.1|;gi|4067	K00924+K00517+K01512+K01501+K00120+K01078
RNA degradation	15	1359	0.770714	0.999991	ko03018	gi|406762075|gb|GAAC01010478.1|;gi|399999959|gb|KA283773.1|;gi|319873552|gb|HP762246.1|;gi|319845431|gb|HP734126.1|;gi|400018843|gb|KA302635.1|;gi|400006360|gb|KA290164.1|;gi|399997262|gb|KA281082.1|;gi|399996025|gb|KA279845.1|;gi|319820514|gb|HP710276.1|	K12619+K13126+K12603+K01689+K12617+K14442+K12616+K03514
Viral myocarditis	2	217	0.77391	0.999991	ko05416	gi|400006809|gb|KA290613.1|;AT3G51290.2	K04392
Endometrial cancer	3	316	0.778619	0.999991	ko05213	gi|406739000|gb|GAAC01033553.1|;gi|319803248|gb|HP701157.1|;gi|406754775|gb|GAAC01017778.1|	K04371+K03083
Melanoma	2	220	0.780387	0.999991	ko05218	gi|406739000|gb|GAAC01033553.1|;gi|319803248|gb|HP701157.1|	K04371
Chloroalkane and chloroalkene degradation	4	412	0.782716	0.999991	ko00625	gi|319874460|gb|HP763154.1|;gi|400004798|gb|KA288602.1|;gi|400000364|gb|KA284178.1|;gi|406719746|gb|GAAC01052786.1|	K00100+K00128+K00120
Arginine and proline metabolism	9	861	0.786012	0.999991	ko00330	gi|399996979|gb|KA280799.1|;gi|399995734|gb|KA279554.1|;gi|319841367|gb|HP730062.1|;gi|400004798|gb|KA288602.1|;gi|319845929|gb|HP734624.1|;gi|406761296|gb|GAAC01011257.1|;gi|406719746|gb|GAAC01052786.1|;AT5G49820.1;AT5G39080.1	K01915+K01755+K00128+K00620+K14329
Non-small cell lung cancer	2	223	0.786701	0.999991	ko05223	gi|406739000|gb|GAAC01033553.1|;gi|319803248|gb|HP701157.1|	K04371
Hypertrophic cardiomyopathy (HCM)	3	321	0.787509	0.999991	ko05410	gi|319870616|gb|HP759310.1|;gi|319875038|gb|HP763732.1|;gi|406762246|gb|GAAC01010307.1|	K07198+K07199
Circadian rhythm - fly	1	121	0.794279	0.999991	ko04711	gi|406754775|gb|GAAC01017778.1|	K03083
T cell receptor signaling pathway	3	325	0.794407	0.999991	ko04660	gi|406739000|gb|GAAC01033553.1|;gi|319803248|gb|HP701157.1|;gi|406754775|gb|GAAC01017778.1|	K04371+K03083
Stilbenoid, diarylheptanoid and gingerol biosynthesis	8	782	0.795708	0.999991	ko00945	gi|400006246|gb|KA290050.1|;gi|399998213|gb|KA282033.1|;AT4G15390.1;AT3G26210.1;gi|406750221|gb|GAAC01022332.1|;AT4G15360.1;AT1G64900.1;AT5G39080.1	K00517+K00487+K13065
Polycyclic aromatic hydrocarbon degradation	6	604	0.796136	0.999991	ko00624	gi|400006246|gb|KA290050.1|;AT3G26210.1;gi|406750221|gb|GAAC01022332.1|;AT4G15360.1;gi|400000364|gb|KA284178.1|;AT1G64900.1	K00517+K00120
Ethylbenzene degradation	22	1979	0.797149	0.999991	ko00642	AT5G28680.1;gi|319847604|gb|HP736299.1|;gi|400004039|gb|KA287851.1|;gi|319881273|gb|HP768535.1|;gi|319835921|gb|HP725304.1|;gi|319870616|gb|HP759310.1|;gi|319803248|gb|HP701157.1|;gi|406770994|gb|GAAC01001559.1|;gi|406761738|gb|GAAC01010815.1|;gi|40676694	K00924
PPAR signaling pathway	4	422	0.798036	0.999991	ko03320	gi|406721607|gb|GAAC01050925.1|;gi|400017407|gb|KA301199.1|;gi|406746731|gb|GAAC01025822.1|;gi|399995751|gb|KA279571.1|	K00232+K08770
Pathogenic Escherichia coli infection	5	515	0.79864	0.999991	ko05130	gi|399999959|gb|KA283773.1|;gi|400003137|gb|KA286949.1|;gi|399998908|gb|KA282728.1|;gi|319848261|gb|HP736956.1|;gi|406726155|gb|GAAC01046377.1|	K11294+K07374+K07375
Vitamin B6 metabolism	2	231	0.802761	0.999991	ko00750	gi|406728307|gb|GAAC01044246.1|;AT1G80620.1	K01868+K02956
Fc gamma R-mediated phagocytosis	8	789	0.803438	0.999991	ko04666	gi|406739000|gb|GAAC01033553.1|;gi|319881534|gb|HP768720.1|;gi|406732824|gb|GAAC01039729.1|;gi|400006809|gb|KA290613.1|;gi|319803248|gb|HP701157.1|;gi|400001178|gb|KA284990.1|;gi|406764976|gb|GAAC01007577.1|;AT3G51290.2	K04371+K01115+K04392+K01528
Benzoate degradation	23	2076	0.806471	0.999991	ko00362	AT5G28680.1;gi|319847604|gb|HP736299.1|;gi|400004039|gb|KA287851.1|;gi|319881273|gb|HP768535.1|;gi|319835921|gb|HP725304.1|;gi|319874460|gb|HP763154.1|;gi|319870616|gb|HP759310.1|;gi|319803248|gb|HP701157.1|;gi|406770994|gb|GAAC01001559.1|;gi|406761738|gb	K00924+K00100
Alanine, aspartate and glutamate metabolism	9	881	0.807228	0.999991	ko00250	AT2G16570.1;gi|400007127|gb|KA290931.1|;gi|406727465|gb|GAAC01045067.1|;gi|399996979|gb|KA280799.1|;gi|399995734|gb|KA279554.1|;gi|319841367|gb|HP730062.1|;gi|319864216|gb|HP752910.1|;gi|319857365|gb|HP746059.1|;AT4G27450.1	K00764+K01955+K01915+K01755+K02863+K01953
Flavone and flavonol biosynthesis	4	432	0.812472	0.999991	ko00944	gi|400006246|gb|KA290050.1|;gi|319860633|gb|HP749327.1|;gi|393716209|dbj|AB623953.1|;gi|406760805|gb|GAAC01011748.1|	K05280+K10757+K15787+K13496
Photosynthesis - antenna proteins	3	337	0.813985	0.999991	ko00196	gi|400000748|gb|KA284562.1|;gi|399995627|gb|KA279447.1|;gi|400019736|gb|KA303528.1|	K08915+K08914
RIG-I-like receptor signaling pathway	1	129	0.814717	0.999991	ko04622	gi|319846698|gb|HP735393.1|	K11594
Lysine biosynthesis	2	238	0.815923	0.999991	ko00300	gi|406734951|gb|GAAC01037602.1|;AT5G13280.1	K12524+K00928
Pyruvate metabolism	13	1248	0.823065	0.999991	ko00620	gi|400001385|gb|KA285197.1|;gi|319838028|gb|HP727411.1|;gi|406766248|gb|GAAC01006305.1|;gi|406727566|gb|GAAC01044966.1|;gi|400019337|gb|KA303129.1|;gi|406725499|gb|GAAC01047033.1|;gi|399998359|gb|KA282179.1|;gi|406720667|gb|GAAC01051865.1|;gi|400007809|gb	K01759+K01512+K00873+K02906+K00026+K03885+K01647+K01719+K00128+K02160
Parkinson's disease	6	633	0.830307	0.999991	ko05012	gi|400019742|gb|KA303534.1|;gi|400001071|gb|KA284883.1|;gi|399997236|gb|KA281056.1|;gi|319852186|gb|HP740881.1|;gi|406742865|gb|GAAC01029688.1|;AT5G08530.1	K00413+K03953+K00417+K15040+K02267+K03942
SNARE interactions in vesicular transport	3	349	0.831959	0.999991	ko04130	gi|319872888|gb|HP761582.1|;gi|319848256|gb|HP736951.1|;gi|406767825|gb|GAAC01004728.1|	K08515+K08486+K08495
Diterpenoid biosynthesis	2	251	0.838296	0.999991	ko00904	gi|406733930|gb|GAAC01038623.1|;gi|406726701|gb|GAAC01045831.1|	K05282+K04125
Hedgehog signaling pathway	2	256	0.846224	0.999991	ko04340	AT5G36250.1;gi|406754775|gb|GAAC01017778.1|	K04345+K03083
Adherens junction	4	461	0.84961	0.999991	ko04520	gi|406739000|gb|GAAC01033553.1|;gi|400006809|gb|KA290613.1|;gi|319803248|gb|HP701157.1|;AT3G51290.2	K04371+K04392
Amyotrophic lateral sclerosis (ALS)	2	260	0.852311	0.999991	ko05014	gi|400006809|gb|KA290613.1|;AT3G51290.2	K04392
Glycosaminoglycan degradation	2	261	0.853798	0.999991	ko00531	AT4G38590.1;AT4G38590.2	K12309
Endocrine and other factor-regulated calcium reabsorption	2	263	0.856731	0.999991	ko04961	AT5G36250.1;gi|400001178|gb|KA284990.1|	K04345+K01528
Carbon fixation pathways in prokaryotes	2	266	0.86103	0.999991	ko00720	gi|399998756|gb|KA282576.1|;AT5G15530.1	K00031+K02160
Glycolysis / Gluconeogenesis	12	1214	0.863771	0.999991	ko00010	gi|406766248|gb|GAAC01006305.1|;AT5G15140.1;gi|400018843|gb|KA302635.1|;gi|400005546|gb|KA289350.1|;gi|399997262|gb|KA281082.1|;gi|399996025|gb|KA279845.1|;gi|319841367|gb|HP730062.1|;gi|406762200|gb|GAAC01010353.1|;gi|406721792|gb|GAAC01050740.1|;gi|4000	K00873+K01785+K01689+K01792+K01755+K02913+K01568+K00128+K01623
Flavonoid biosynthesis	11	1132	0.868954	0.999991	ko00941	gi|400006246|gb|KA290050.1|;gi|319860633|gb|HP749327.1|;AT3G19000.1;AT3G19000.2;gi|400017382|gb|KA301174.1|;gi|406724536|gb|GAAC01047996.1|;gi|399998213|gb|KA282033.1|;AT4G15390.1;gi|400020083|gb|KA303875.1|;gi|400018064|gb|KA301856.1|;AT5G39080.1	K05280+K00475+K05278+K00487+K13065+K00660+K13082
Influenza A	23	2182	0.86952	0.999991	ko05164	AT5G28680.1;gi|406739000|gb|GAAC01033553.1|;gi|319867213|gb|HP755907.1|;gi|400004039|gb|KA287851.1|;gi|406725671|gb|GAAC01046861.1|;AT3G19910.1;gi|319840321|gb|HP729016.1|;gi|319803248|gb|HP701157.1|;gi|406770994|gb|GAAC01001559.1|;gi|406753518|gb|GAAC010	K04733+K04371+K14297+K14396+K00787+K03083
Zeatin biosynthesis	4	482	0.872448	0.999991	ko00908	gi|319850053|gb|HP738748.1|;gi|319845431|gb|HP734126.1|;gi|406764977|gb|GAAC01007576.1|;gi|406760805|gb|GAAC01011748.1|	K00791+K10760+K13496
Drug metabolism - other enzymes	1	160	0.87649	0.999991	ko00983	gi|429503499|gb|JX647700.1|	K00088
Circadian rhythm - mammal	1	160	0.87649	0.999991	ko04710	gi|319855135|gb|HP743830.1|	K03347
Focal adhesion	6	683	0.878314	0.999991	ko04510	gi|406739000|gb|GAAC01033553.1|;gi|400006809|gb|KA290613.1|;gi|319803248|gb|HP701157.1|;gi|406765599|gb|GAAC01006954.1|;gi|406754775|gb|GAAC01017778.1|;AT3G51290.2	K04371+K04392+K06269+K03083
Cutin, suberine and wax biosynthesis	3	390	0.882517	0.999991	ko00073	AT4G15390.1;AT3G48710.1;gi|400000012|gb|KA283826.1|	K15400
Citrate cycle (TCA cycle)	6	692	0.885619	0.999991	ko00020	gi|400019337|gb|KA303129.1|;gi|400018044|gb|KA301836.1|;gi|399998756|gb|KA282576.1|;gi|406769622|gb|GAAC01002931.1|;gi|399998359|gb|KA282179.1|;gi|406720667|gb|GAAC01051865.1|	K00026+K01648+K00031+K01647
Naphthalene degradation	2	286	0.886793	0.999991	ko00626	gi|319874460|gb|HP763154.1|;gi|400000364|gb|KA284178.1|	K00100+K00120
Histidine metabolism	2	292	0.893613	0.999991	ko00340	gi|400004798|gb|KA288602.1|;gi|406719746|gb|GAAC01052786.1|	K00128
Dilated cardiomyopathy	1	173	0.895812	0.999991	ko05414	AT5G36250.1	K04345
Synaptic vesicle cycle	5	614	0.9008	0.999991	ko04721	gi|319855968|gb|HP744663.1|;gi|319848256|gb|HP736951.1|;gi|406736182|gb|GAAC01036371.1|;gi|400001178|gb|KA284990.1|;gi|399998115|gb|KA281935.1|	K02153+K08486+K03661+K01528+K15015
Lysine degradation	2	299	0.901087	0.999991	ko00310	gi|400004798|gb|KA288602.1|;gi|406719746|gb|GAAC01052786.1|	K00128
Glycerolipid metabolism	6	713	0.901231	0.999991	ko00561	gi|400003010|gb|KA286822.1|;AT5G04040.1;gi|400018262|gb|KA302054.1|;gi|400004798|gb|KA288602.1|;gi|406719746|gb|GAAC01052786.1|;gi|406760741|gb|GAAC01011812.1|	K01058+K14674+K13508+K00128+K00901
Fructose and mannose metabolism	30	2871	0.907097	0.999991	ko00051	AT5G28680.1;AT2G16570.1;gi|400017537|gb|KA301329.1|;gi|319847604|gb|HP736299.1|;gi|400004039|gb|KA287851.1|;gi|319881273|gb|HP768535.1|;AT4G38590.1;AT4G38590.2;gi|319835921|gb|HP725304.1|;gi|319874460|gb|HP763154.1|;gi|319870616|gb|HP759310.1|;gi|31980324	K00924+K00764+K01711+K01190+K00100+K00847+K00088+K01623
Cysteine and methionine metabolism	8	922	0.911547	0.999991	ko00270	gi|406734951|gb|GAAC01037602.1|;gi|406722018|gb|GAAC01050514.1|;gi|319849400|gb|HP738095.1|;gi|406720922|gb|GAAC01051610.1|;AT5G13280.1;gi|399995663|gb|KA279483.1|;AT2G01140.1;AT3G13110.1	K12524+K03239+K00549+K16054+K00928+K00789+K01623+K00640
Valine, leucine and isoleucine degradation	4	530	0.913679	0.999991	ko00280	gi|406721607|gb|GAAC01050925.1|;gi|400004798|gb|KA288602.1|;gi|400000364|gb|KA284178.1|;gi|406719746|gb|GAAC01052786.1|	K00232+K00128+K00020
Peroxisome	6	732	0.913744	0.999991	ko04146	gi|319856824|gb|HP745518.1|;gi|406721607|gb|GAAC01050925.1|;gi|400009792|gb|KA293596.1|;gi|399998756|gb|KA282576.1|;gi|406771493|gb|GAAC01001060.1|;gi|319867416|gb|HP756110.1|	K13346+K00232+K04564+K00031+K13338+K01578
Fatty acid elongation	1	192	0.918753	0.999991	ko00062	gi|319866780|gb|HP755474.1|	K10249+K10244
MAPK signaling pathway	6	742	0.91976	0.999991	ko04010	gi|319857812|gb|HP746506.1|;gi|406739000|gb|GAAC01033553.1|;AT5G36250.1;gi|400006809|gb|KA290613.1|;gi|319803248|gb|HP701157.1|;AT3G51290.2	K04460+K04371+K04345+K04392
Pyrimidine metabolism	43	4028	0.921982	0.999991	ko00240	gi|399998388|gb|KA282208.1|;gi|399997858|gb|KA281678.1|;gi|406734951|gb|GAAC01037602.1|;AT5G28680.1;gi|319847604|gb|HP736299.1|;gi|400007127|gb|KA290931.1|;gi|400004039|gb|KA287851.1|;gi|400001811|gb|KA285623.1|;gi|319881273|gb|HP768535.1|;gi|319838028|gb	K03676+K12524+K00924+K01955+K03018+K01512+K03671+K03013+K00940+K02326+K00549+K10808+K03021
Brassinosteroid biosynthesis	1	197	0.923901	0.999991	ko00905	gi|406737432|gb|GAAC01035121.1|	K12638+K09589
Collecting duct acid secretion	1	199	0.925868	0.999991	ko04966	gi|319855968|gb|HP744663.1|	K02153
Butanoate metabolism	2	348	0.941146	0.999991	ko00650	gi|406727566|gb|GAAC01044966.1|;gi|319874460|gb|HP763154.1|	K02906+K00100
Ribosome biogenesis in eukaryotes	10	1178	0.941368	0.999991	ko03008	gi|319867532|gb|HP756226.1|;gi|406762075|gb|GAAC01010478.1|;gi|319859891|gb|HP748585.1|;gi|393716158|dbj|AB623902.1|;gi|406759805|gb|GAAC01012748.1|;gi|393716197|dbj|AB623941.1|;gi|319857904|gb|HP746598.1|;gi|319845431|gb|HP734126.1|;gi|399996714|gb|KA280	K03539+K12619+K14569+K14537+K14546+K07562+K14573
Galactose metabolism	6	805	0.94986	0.999991	ko00052	AT4G38590.1;AT4G38590.2;gi|399995956|gb|KA279776.1|;gi|319841367|gb|HP730062.1|;gi|393715535|dbj|AB624059.1|;AT1G51310.1	K12309+K01190+K02867+K01755+K01187+K00566
Phenylalanine, tyrosine and tryptophan biosynthesis	4	601	0.953038	0.999991	ko00400	AT4G38590.1;AT4G38590.2;gi|406727589|gb|GAAC01044943.1|;AT2G01140.1	K01190+K05359+K01623
Huntington's disease	11	1321	0.956289	0.999991	ko05016	gi|400004313|gb|KA288125.1|;gi|319856591|gb|HP745285.1|;gi|406723200|gb|GAAC01049332.1|;gi|400019742|gb|KA303534.1|;gi|400009792|gb|KA293596.1|;gi|400001071|gb|KA284883.1|;gi|399997236|gb|KA281056.1|;gi|319852186|gb|HP740881.1|;gi|406742865|gb|GAAC0102968	K06067+K03013+K00413+K04564+K03953+K00417+K15040+K02267+K03942
Thiamine metabolism	1	252	0.962971	0.999991	ko00730	gi|406766248|gb|GAAC01006305.1|	K00873
Phenylalanine metabolism	4	636	0.965623	0.999991	ko00360	gi|400018328|gb|KA302120.1|;gi|399995773|gb|KA279593.1|;gi|399998213|gb|KA282033.1|;gi|399996064|gb|KA279884.1|	K00430+K00487+K10775
Tight junction	3	522	0.966067	0.999991	ko04530	gi|319883012|gb|HP770012.1|;gi|400002622|gb|KA286434.1|;gi|406767575|gb|GAAC01004978.1|	K04382+K03456
Vibrio cholerae infection	3	527	0.967697	0.999991	ko05110	AT5G36250.1;gi|319855968|gb|HP744663.1|;gi|406736182|gb|GAAC01036371.1|	K04345+K02153+K03661
One carbon pool by folate	2	415	0.971688	0.999991	ko00670	gi|406769920|gb|GAAC01002633.1|;gi|406719686|gb|GAAC01052846.1|	K00763+K00602
Carotenoid biosynthesis	3	557	0.976024	0.999991	ko00906	gi|319841569|gb|HP730264.1|;gi|406746299|gb|GAAC01026254.1|;gi|400012224|gb|KA296028.1|	K06444+K09842+K09839
Lysosome	11	1414	0.976082	0.999991	ko04142	AT5G43060.1;gi|400004039|gb|KA287851.1|;AT2G20790.1;AT4G38590.1;AT4G38590.2;gi|400000105|gb|KA283919.1|;gi|399996594|gb|KA280414.1|;gi|406736182|gb|GAAC01036371.1|;gi|400003998|gb|KA287810.1|;gi|319854310|gb|HP743005.1|;AT1G47240.1	K01365+K12385+K12398+K12309+K03661+K01373+K12347
ABC transporters	15	1807	0.976425	0.999991	ko02010	gi|319856551|gb|HP745245.1|;gi|319881273|gb|HP768535.1|;gi|406758250|gb|GAAC01014303.1|;gi|400017836|gb|KA301628.1|;gi|400007177|gb|KA290981.1|;gi|399996979|gb|KA280799.1|;gi|399995734|gb|KA279554.1|;gi|406770994|gb|GAAC01001559.1|;gi|406769920|gb|GAAC010	K05681+K05641+K05658+K03183+K02881+K05657+K01915+K00763+K01647+K08679+K01710
Fatty acid metabolism	3	559	0.976499	0.999991	ko00071	gi|406721607|gb|GAAC01050925.1|;gi|400004798|gb|KA288602.1|;gi|406719746|gb|GAAC01052786.1|	K00232+K00128
Systemic lupus erythematosus	1	290	0.977495	0.999991	ko05322	gi|319841789|gb|HP730484.1|	K11251
RNA polymerase	5	806	0.979368	0.999991	ko03020	gi|400001811|gb|KA285623.1|;gi|319856591|gb|HP745285.1|;gi|406723200|gb|GAAC01049332.1|;gi|319865864|gb|HP754558.1|;gi|400003778|gb|KA287590.1|	K03018+K03013+K03021
Regulation of actin cytoskeleton	5	812	0.980421	0.999991	ko04810	gi|406739000|gb|GAAC01033553.1|;gi|400006809|gb|KA290613.1|;gi|319803248|gb|HP701157.1|;gi|406765599|gb|GAAC01006954.1|;AT3G51290.2	K04371+K04392+K06269
Regulation of autophagy	2	452	0.981264	0.999991	ko04140	gi|319870616|gb|HP759310.1|;AT1G51350.1	K07198+K08332
Herpes simplex infection	6	935	0.982303	0.999991	ko05168	gi|319855135|gb|HP743830.1|;AT2G39795.1;gi|319832554|gb|HP721937.1|;gi|406765599|gb|GAAC01006954.1|;AT3G55460.1;gi|319840673|gb|HP729368.1|	K03347+K15414+K03130+K06269+K12891+K12886
Bile secretion	6	936	0.98245	0.999991	ko04976	gi|406768870|gb|GAAC01003683.1|;gi|319856551|gb|HP745245.1|;AT5G36250.1;gi|319881273|gb|HP768535.1|;gi|406770994|gb|GAAC01001559.1|;gi|345748130|gb|JN584161.1|	K00021+K05681+K04345+K05658
Tyrosine metabolism	22	2522	0.982466	0.999991	ko00350	AT5G28680.1;gi|319847604|gb|HP736299.1|;gi|400004039|gb|KA287851.1|;gi|319881273|gb|HP768535.1|;gi|319835921|gb|HP725304.1|;gi|319870616|gb|HP759310.1|;gi|319803248|gb|HP701157.1|;gi|406770994|gb|GAAC01001559.1|;gi|406761738|gb|GAAC01010815.1|;gi|40676694	K00924
Base excision repair	3	590	0.982815	0.999991	ko03410	gi|399997694|gb|KA281514.1|;AT5G23420.1;gi|400006603|gb|KA290407.1|	K01874+K10802+K02326
Pentose and glucuronate interconversions	5	832	0.983581	0.999991	ko00040	gi|400005546|gb|KA289350.1|;gi|400004798|gb|KA288602.1|;gi|406719746|gb|GAAC01052786.1|;AT1G48100.1;AT5G09760.1	K01792+K00128+K01184+K01051
Phenylpropanoid biosynthesis	10	1380	0.984982	0.999991	ko00940	gi|400018328|gb|KA302120.1|;gi|399995773|gb|KA279593.1|;gi|399998213|gb|KA282033.1|;AT4G15390.1;gi|399996064|gb|KA279884.1|;gi|319821354|gb|HP711116.1|;gi|406721583|gb|GAAC01050949.1|;AT1G15950.1;AT3G18080.1;AT5G39080.1	K00430+K00487+K13065+K10775+K09755+K09753+K05350
Proteasome	2	484	0.986944	0.999991	ko03050	gi|400002651|gb|KA286463.1|;AT4G36580.1	K03037+K03065
Purine metabolism	25	2906	0.989944	0.999991	ko00230	gi|399998388|gb|KA282208.1|;gi|399997858|gb|KA281678.1|;gi|406734951|gb|GAAC01037602.1|;gi|319885706|gb|HP772706.1|;gi|406766582|gb|GAAC01005971.1|;AT2G16570.1;gi|319881829|gb|HP768881.1|;gi|400001811|gb|KA285623.1|;gi|406766248|gb|GAAC01006305.1|;gi|3198	K03676+K12524+K01537+K00764+K03018+K00873+K03013+K00940+K02326+K00549+K10808+K00856+K00088+K03021+K02863+K00602+K00640
Starch and sucrose metabolism	16	2129	0.994257	0.999991	ko00500	AT1G60140.1;gi|400015586|gb|KA299378.1|;gi|319849028|gb|HP737723.1|;gi|406728361|gb|GAAC01044192.1|;gi|406727133|gb|GAAC01045399.1|;AT2G36390.1;AT1G48930.1;gi|319841367|gb|HP730062.1|;gi|393715535|dbj|AB624059.1|;gi|406772047|gb|GAAC01000506.1|;gi|4067622	K16055+K00703+K01176+K00700+K01179+K01755+K01187+K00847+K02913+K00688+K01184+K08679+K05350+K01051
Oxidative phosphorylation	8	1309	0.995006	0.999991	ko00190	gi|400019742|gb|KA303534.1|;gi|400001071|gb|KA284883.1|;gi|399997236|gb|KA281056.1|;gi|319855968|gb|HP744663.1|;gi|406742865|gb|GAAC01029688.1|;gi|406736182|gb|GAAC01036371.1|;gi|406725499|gb|GAAC01047033.1|;AT5G08530.1	K00413+K03953+K00417+K02153+K02267+K03661+K03885+K03942
Fanconi anemia pathway	6	1083	0.995085	0.999991	ko03460	gi|400007693|gb|KA291497.1|;gi|319859375|gb|HP748069.1|;gi|406728740|gb|GAAC01043813.1|;AT1G10930.1;gi|319839703|gb|HP728398.1|;gi|406755231|gb|GAAC01017322.1|	K02350+K15078+K10901
Fatty acid biosynthesis	2	572	0.995245	0.999991	ko00061	gi|406725499|gb|GAAC01047033.1|;AT5G15530.1	K03885+K02160
Glyoxylate and dicarboxylate metabolism	5	974	0.995522	0.999991	ko00630	gi|400019337|gb|KA303129.1|;gi|399996979|gb|KA280799.1|;gi|399995734|gb|KA279554.1|;gi|399998359|gb|KA282179.1|;gi|406720667|gb|GAAC01051865.1|	K00026+K01915+K01647
Glycine, serine and threonine metabolism	5	984	0.995926	0.999991	ko00260	gi|406734951|gb|GAAC01037602.1|;gi|319874460|gb|HP763154.1|;gi|406772047|gb|GAAC01000506.1|;gi|406725499|gb|GAAC01047033.1|;AT5G13280.1	K12524+K00100+K00847+K03885+K00928
Amino sugar and nucleotide sugar metabolism	9	1446	0.99597	0.999991	ko00520	gi|400017537|gb|KA301329.1|;AT4G38590.1;AT4G38590.2;AT1G48930.1;gi|319841367|gb|HP730062.1|;gi|406772047|gb|GAAC01000506.1|;AT3G23820.1;AT5G59290.1;AT5G59290.2	K01711+K01190+K01179+K01755+K00847+K08679+K12449
Microbial metabolism in diverse environments	62	6662	0.99841	0.999991	ko01120	gi|406734951|gb|GAAC01037602.1|;AT5G28680.1;gi|400006246|gb|KA290050.1|;AT1G13430.1;AT2G14920.1;gi|319847604|gb|HP736299.1|;gi|400004039|gb|KA287851.1|;gi|319881273|gb|HP768535.1|;gi|319838028|gb|HP727411.1|;gi|406766248|gb|GAAC01006305.1|;AT5G15140.1;gi|	K12524+K00924+K00517+K01014+K01512+K00873+K01785+K01689+K01648+K01792+K00360+K00031+K01915+K00100+K01755+K00847+K03885+K01647+K00928+K01501+K01719+K00616+K00128+K00120+K01623+K00640+K02160+K01953+K01078
Other glycan degradation	3	818	0.998466	0.999991	ko00511	AT4G38590.1;AT4G38590.2;gi|400005622|gb|KA289426.1|	K12309+K01190+K00616
Photosynthesis	1	497	0.998513	0.999991	ko00195	gi|399996582|gb|KA280402.1|	K02717
Cyanoamino acid metabolism	2	688	0.998781	0.999991	ko00460	gi|400009982|gb|KA293786.1|;AT3G18080.1	K01501+K05350
Pentose phosphate pathway	3	860	0.999034	0.999991	ko00030	gi|400005622|gb|KA289426.1|;gi|400000364|gb|KA284178.1|;AT2G01140.1	K00616+K00020+K01623
Epstein-Barr virus infection	11	1867	0.999198	0.999991	ko05169	AT5G36250.1;gi|400004313|gb|KA288125.1|;gi|400001811|gb|KA285623.1|;gi|319856591|gb|HP745285.1|;gi|406723200|gb|GAAC01049332.1|;gi|400002651|gb|KA286463.1|;gi|319874229|gb|HP762923.1|;gi|319865864|gb|HP754558.1|;gi|400003778|gb|KA287590.1|;gi|406754775|gb	K04345+K06067+K03018+K03013+K03037+K06627+K03021+K03083+K03065
Carbon fixation in photosynthetic organisms	3	937	0.99959	0.999991	ko00710	gi|406766248|gb|GAAC01006305.1|;gi|400019337|gb|KA303129.1|;AT2G01140.1	K00873+K00026+K01623
Metabolic pathways	220	21067	0.99996	0.999991	ko01100	gi|399998388|gb|KA282208.1|;gi|399997858|gb|KA281678.1|;gi|319850053|gb|HP738748.1|;gi|406734951|gb|GAAC01037602.1|;AT1G58290.1;gi|400000748|gb|KA284562.1|;gi|399995627|gb|KA279447.1|;gi|319854669|gb|HP743364.1|;gi|406719741|gb|GAAC01052791.1|;gi|40676887	K03676+K00791+K12524+K02492+K08915+K05283+K02433+K00021+K00924+K05280+K00517+K00475+K00764+K02350+K01711+K03639+K00430+K05278+K03239+K00703+K00423+K08914+K01955+K03018+K00487+K01115+K01512+K00873+K03183+K01231+K02906+K01176+K00968+K00700+K05857+K03857+K12
Biosynthesis of secondary metabolites	98	10963	0.999991	0.999991	ko01110	gi|319850053|gb|HP738748.1|;gi|406734951|gb|GAAC01037602.1|;AT1G58290.1;gi|406768870|gb|GAAC01003683.1|;gi|400006246|gb|KA290050.1|;gi|319860633|gb|HP749327.1|;AT3G19000.1;AT3G19000.2;AT1G13430.1;AT2G14920.1;AT2G16570.1;gi|400018328|gb|KA302120.1|;gi|4000	K00791+K12524+K02492+K00021+K05280+K00517+K00475+K11821+K00764+K00430+K05278+K00487+K00873+K03183+K01190+K13065+K01785+K01058+K01179+K01772+K00940+K00511+K00026+K09834+K10760+K05356+K00660+K01689+K13082+K01648+K01792+K00222+K00031+K01915+K10775+K00100+K00
T1
#Pathway	Sample1 (799)	Sample2 (75081)	Pvalue	Qvalue	Pathway ID	Genes	KOs
Plant-pathogen interaction	88	4447	2.16927e-08	5.48825e-06	ko04626	AT2G24130.1;gi|319841095|gb|HP729790.1|;gi|400008818|gb|KA292622.1|;gi|406739000|gb|GAAC01033553.1|;AT3G05990.1;gi|400014493|gb|KA298285.1|;gi|319843118|gb|HP731813.1|;gi|406763660|gb|GAAC01008893.1|;AT1G51480.1;AT3G46730.1;AT4G09430.1;AT5G47250.1;AT5G437	K13428+K13420+K13458+K13422+K04371+K13457+K13460+K13459+K13456+K13448+K13430+K04079+K13417+K13413+K13416+K13429+K13414+K13412+K13424+K13423+K13425+K13447+K13426
Porphyrin and chlorophyll metabolism	15	483	0.000258131	0.0326535	ko00860	AT1G58290.1;AT5G13630.1;AT5G13630.2;gi|319823032|gb|HP712794.1|;gi|400002322|gb|KA286134.1|;gi|319843961|gb|HP732656.1|;AT5G14220.1;AT5G14220.2;gi|400014559|gb|KA298351.1|;gi|400007809|gb|KA291613.1|;gi|319881580|gb|HP768754.1|;gi|319881488|gb|HP768686.1|	K02492+K03403+K01772+K02259+K00231+K01719+K03404+K13545+K00522
Mineral absorption	9	251	0.00162051	0.126543	ko04978	AT3G06130.1;gi|400015574|gb|KA299366.1|;gi|400009145|gb|KA292949.1|;gi|400002793|gb|KA286605.1|;gi|319861268|gb|HP749962.1|;AT1G47240.1;AT3G56090.1;AT5G02600.2;AT5G02600.1	K07213+K14686+K12347+K00522
Plant hormone signal transduction	63	4060	0.00200714	0.126543	ko04075	AT1G10850.1;AT5G67200.1;gi|469469379|gb|KC344278.1|;gi|319845872|gb|HP734567.1|;gi|319843309|gb|HP732004.1|;AT1G77850.1;AT2G28350.1;AT4G30080.1;AT5G37020.1;AT5G37020.2;gi|319877873|gb|HP766567.1|;gi|319846345|gb|HP735040.1|;gi|406769275|gb|GAAC01003278.1|	K13415+K14486+K14494+K13422+K14485+K14516+K14503+K14487+K13416+K14489+K14431+K14491+K14502+K14432+K14499+K14497+K14505+K14510
Selenocompound metabolism	11	374	0.00250085	0.126543	ko00450	gi|125975943|gb|EF218619.1|;gi|452114161|gb|KC179760.1|;gi|90856222|gb|DQ444464.1|;gi|406767208|gb|GAAC01005345.1|;AT3G22890.1;AT4G14680.1;AT5G43780.1;gi|400003938|gb|KA287750.1|;AT2G17420.1;AT2G41680.1;AT3G01120.1	K13811+K03671+K00384+K01739
Sulfur metabolism	11	428	0.00677179	0.285544	ko00920	AT1G13430.1;AT2G14920.1;gi|125975943|gb|EF218619.1|;gi|452114161|gb|KC179760.1|;gi|90856222|gb|DQ444464.1|;gi|406767208|gb|GAAC01005345.1|;AT3G22890.1;AT4G14680.1;AT5G43780.1;gi|400000657|gb|KA284471.1|;AT3G01120.1	K01014+K13811+K00366+K01739
Prostate cancer	16	777	0.0101721	0.367647	ko05215	gi|406739000|gb|GAAC01033553.1|;gi|400013428|gb|KA297232.1|;gi|400010748|gb|KA294552.1|;gi|319858863|gb|HP747557.1|;gi|319814910|gb|HP704672.1|;gi|399997180|gb|KA281000.1|;gi|400002777|gb|KA286589.1|;gi|399997894|gb|KA281714.1|;gi|399996194|gb|KA280014.1|	K04371+K00799+K04498+K04079+K06276+K03083+K01110
Fat digestion and absorption	4	101	0.0231075	0.730776	ko04975	gi|319856551|gb|HP745245.1|;AT5G48230.2;AT5G48230.1;gi|319861586|gb|HP750280.1|	K05641+K00626+K01047
Two-component system	17	943	0.0262948	0.739176	ko02020	AT1G58290.1;gi|406730860|gb|GAAC01041693.1|;AT5G48230.2;AT5G48230.1;gi|400002322|gb|KA286134.1|;gi|319843961|gb|HP732656.1|;gi|400004798|gb|KA288602.1|;gi|399999527|gb|KA283341.1|;gi|319845622|gb|HP734317.1|;gi|406719746|gb|GAAC01052786.1|;AT1G34380.1;AT1	K02492+K03885+K00626+K02259+K00128+K00627+K03319+K02335+K00384+K01739
Spliceosome	29	1886	0.0330072	0.831885	ko03040	gi|319849210|gb|HP737905.1|;gi|319864070|gb|HP752764.1|;gi|319805312|gb|HP701560.1|;gi|406719928|gb|GAAC01052604.1|;gi|319856551|gb|HP745245.1|;AT2G18510.1;gi|319840673|gb|HP729368.1|;AT1G32490.1;AT1G32490.2;gi|400014087|gb|KA297891.1|;gi|400007235|gb|KA2	K12854+K12849+K12662+K12843+K12831+K12886+K12813+K12828+K12866+K12881+K12855+K12811+K12818+K11984+K12825+K12900+K12891+K12896
Glycosylphosphatidylinositol(GPI)-anchor biosynthesis	9	417	0.0361689	0.831885	ko00563	gi|319856960|gb|HP745654.1|;gi|406762614|gb|GAAC01009939.1|;gi|400003984|gb|KA287796.1|;gi|399997370|gb|KA281190.1|;gi|406758965|gb|GAAC01013588.1|;gi|406725592|gb|GAAC01046940.1|;AT4G19460.1;AT5G17600.1;AT5G41440.1	K05283+K03857
Chagas disease (American trypanosomiasis)	24	1532	0.0411305	0.867168	ko05142	AT5G28680.1;gi|400014481|gb|KA298273.1|;gi|399995671|gb|KA279491.1|;gi|406739000|gb|GAAC01033553.1|;gi|400017313|gb|KA301105.1|;gi|406722421|gb|GAAC01050111.1|;AT4G34440.1;AT5G38560.1;AT2G40270.2;AT2G40270.1;gi|319874056|gb|HP762750.1|;gi|319839642|gb|HP7	K04733+K08057+K04371+K04382
Endometrial cancer	7	316	0.0538639	0.974651	ko05213	gi|406739000|gb|GAAC01033553.1|;gi|319882757|gb|HP769757.1|;gi|406766551|gb|GAAC01006002.1|;gi|406754775|gb|GAAC01017778.1|;AT2G25050.1;AT2G25050.2;AT3G19420.1	K04371+K06276+K03083+K01110
Antigen processing and presentation	10	520	0.0539333	0.974651	ko04612	gi|400014481|gb|KA298273.1|;gi|399995671|gb|KA279491.1|;AT5G43060.1;gi|400017313|gb|KA301105.1|;gi|406722421|gb|GAAC01050111.1|;gi|399998984|gb|KA282804.1|;gi|399997894|gb|KA281714.1|;gi|399996194|gb|KA280014.1|;gi|399995837|gb|KA279657.1|;gi|319879565|gb	K08057+K01365+K08054+K04079
Pathways in cancer	21	1359	0.0597269	1	ko05200	gi|406739000|gb|GAAC01033553.1|;gi|400013428|gb|KA297232.1|;gi|400010748|gb|KA294552.1|;gi|319858863|gb|HP747557.1|;gi|319814910|gb|HP704672.1|;AT4G32620.1;AT4G32620.2;gi|319843722|gb|HP732417.1|;gi|406721039|gb|GAAC01051493.1|;gi|399997180|gb|KA281000.1|	K04371+K00799+K08737+K09291+K06228+K04498+K04079+K08775+K03083+K01110+K04392
Lipoic acid metabolism	2	40	0.06766	1	ko00785	gi|400017666|gb|KA301458.1|;gi|399999192|gb|KA283006.1|	K03644
Small cell lung cancer	3	104	0.099848	1	ko05222	AT2G25050.1;AT2G25050.2;AT3G19420.1	K01110
Phosphotransferase system (PTS)	2	52	0.105982	1	ko02060	AT1G74260.1;AT5G15870.1	K01952+K01057
Neurotrophin signaling pathway	25	1805	0.112307	1	ko04722	AT5G28680.1;gi|406739000|gb|GAAC01033553.1|;AT4G34440.1;AT5G38560.1;AT2G40270.2;AT2G40270.1;gi|400014829|gb|KA298621.1|;gi|319875494|gb|HP764188.1|;gi|319874056|gb|HP762750.1|;gi|319848525|gb|HP737220.1|;gi|319839642|gb|HP728337.1|;gi|406754775|gb|GAAC010	K04733+K04371+K12462+K04505+K03083+K04392
Synthesis and degradation of ketone bodies	2	59	0.130436	1	ko00072	AT5G48230.2;AT5G48230.1	K00626
Vasopressin-regulated water reabsorption	4	188	0.141799	1	ko04962	AT5G36250.1;gi|400014829|gb|KA298621.1|;gi|319875494|gb|HP764188.1|;gi|406733636|gb|GAAC01038917.1|	K04345+K12462
NF-kappa B signaling pathway	20	1458	0.152136	1	ko04064	AT5G28680.1;AT4G34440.1;AT5G38560.1;AT2G40270.2;AT2G40270.1;gi|319874056|gb|HP762750.1|;gi|319839642|gb|HP728337.1|;gi|406761224|gb|GAAC01011329.1|;gi|406723328|gb|GAAC01049204.1|;gi|406719770|gb|GAAC01052762.1|;AT1G34300.1;AT1G10620.1;AT1G49270.1;AT1G261	K04733+K03115
Notch signaling pathway	4	198	0.161562	1	ko04330	gi|400002777|gb|KA286589.1|;gi|319848525|gb|HP737220.1|;AT1G17790.1;AT5G65630.1	K04498+K04505+K06062
Circadian rhythm - plant	12	813	0.162306	1	ko04712	gi|400003933|gb|KA287745.1|;gi|319867532|gb|HP756226.1|;gi|319873892|gb|HP762586.1|;gi|400012699|gb|KA296503.1|;gi|400015797|gb|KA299589.1|;gi|400003049|gb|KA286861.1|;gi|406761224|gb|GAAC01011329.1|;gi|406723328|gb|GAAC01049204.1|;AT1G75540.1;AT5G58010.1	K12131+K12127+K12128+K12129+K12135+K12121+K12126+K12116+K03115
PPAR signaling pathway	7	422	0.166197	1	ko03320	gi|406721607|gb|GAAC01050925.1|;gi|400017407|gb|KA301199.1|;gi|406746731|gb|GAAC01025822.1|;gi|399995751|gb|KA279571.1|;gi|319882757|gb|HP769757.1|;gi|406766551|gb|GAAC01006002.1|;gi|406725993|gb|GAAC01046539.1|	K00232+K08770+K06276+K00029
Dioxin degradation	1	17	0.166316	1	ko00621	gi|399999255|gb|KA283069.1|	K00963
Glutathione metabolism	12	827	0.175875	1	ko00480	gi|400013428|gb|KA297232.1|;gi|400010748|gb|KA294552.1|;gi|319858863|gb|HP747557.1|;gi|319814910|gb|HP704672.1|;gi|399996947|gb|KA280767.1|;gi|399997180|gb|KA281000.1|;gi|400014976|gb|KA298768.1|;AT4G08390.1;AT4G08390.2;AT4G08390.3;AT4G08390.4;AT5G15870.1	K00799+K00797+K00033+K00434+K01057
Ascorbate and aldarate metabolism	9	586	0.176251	1	ko00053	gi|319871024|gb|HP759718.1|;AT2G19800.1;gi|400004798|gb|KA288602.1|;gi|406719746|gb|GAAC01052786.1|;AT4G08390.1;AT4G08390.2;AT4G08390.3;AT4G08390.4;AT5G15870.1	K00423+K00469+K00128+K00434+K01057
Toll-like receptor signaling pathway	20	1494	0.177459	1	ko04620	AT5G28680.1;gi|406739000|gb|GAAC01033553.1|;AT4G34440.1;AT5G38560.1;AT2G40270.2;AT2G40270.1;gi|319874056|gb|HP762750.1|;gi|319839642|gb|HP728337.1|;gi|406719770|gb|GAAC01052762.1|;AT1G34300.1;AT1G10620.1;AT1G49270.1;AT1G26150.1;AT1G68690.1;AT2G18470.1;AT3	K04733+K04371+K04392
Measles	22	1666	0.179229	1	ko05162	AT5G28680.1;AT4G34440.1;AT5G38560.1;AT2G40270.2;AT2G40270.1;gi|319874056|gb|HP762750.1|;gi|319839642|gb|HP728337.1|;gi|406761224|gb|GAAC01011329.1|;gi|406754775|gb|GAAC01017778.1|;gi|406723328|gb|GAAC01049204.1|;gi|406719770|gb|GAAC01052762.1|;AT1G34300.1	K04733+K03115+K03083+K10151
D-Alanine metabolism	1	19	0.183969	1	ko00473	gi|319864216|gb|HP752910.1|	K02863
Focal adhesion	10	683	0.195847	1	ko04510	gi|406739000|gb|GAAC01033553.1|;gi|400003906|gb|KA287718.1|;gi|319882757|gb|HP769757.1|;gi|406766551|gb|GAAC01006002.1|;gi|406754775|gb|GAAC01017778.1|;AT2G25050.1;AT2G25050.2;AT3G19420.1;AT3G51290.2;AT5G10440.1	K04371+K00889+K06276+K03083+K01110+K04392+K10151
MAPK signaling pathway - yeast	8	523	0.197091	1	ko04011	gi|406739000|gb|GAAC01033553.1|;gi|400001385|gb|KA285197.1|;gi|319843722|gb|HP732417.1|;gi|406721039|gb|GAAC01051493.1|;gi|406769069|gb|GAAC01003484.1|;AT2G03060.1;AT2G03060.2;AT3G51290.2	K04371+K01759+K09291+K11228+K09265+K07975
Herpes simplex infection	13	935	0.20149	1	ko05168	gi|319855135|gb|HP743830.1|;gi|319832554|gb|HP721937.1|;gi|400001238|gb|KA285050.1|;gi|319840416|gb|HP729111.1|;gi|406726188|gb|GAAC01046344.1|;gi|319840673|gb|HP729368.1|;gi|400002777|gb|KA286589.1|;gi|399999091|gb|KA282905.1|;gi|406761224|gb|GAAC0101132	K03347+K03130+K03006+K12886+K04498+K12881+K03115+K12891+K12896
Histidine metabolism	5	292	0.201957	1	ko00340	gi|400004798|gb|KA288602.1|;gi|406719746|gb|GAAC01052786.1|;AT4G14910.1;AT4G14910.2;AT4G14910.3	K00128+K01693
Tryptophan metabolism	7	450	0.206215	1	ko00380	AT1G13430.1;AT2G14920.1;AT5G48230.2;AT5G48230.1;gi|400009982|gb|KA293786.1|;gi|400004798|gb|KA288602.1|;gi|406719746|gb|GAAC01052786.1|	K11821+K00626+K01501+K00128
Melanoma	4	220	0.208149	1	ko05218	gi|406739000|gb|GAAC01033553.1|;AT2G25050.1;AT2G25050.2;AT3G19420.1	K04371+K01110
Apoptosis	19	1449	0.208403	1	ko04210	AT5G28680.1;AT5G36250.1;AT4G34440.1;AT5G38560.1;AT2G40270.2;AT2G40270.1;gi|319874056|gb|HP762750.1|;gi|319839642|gb|HP728337.1|;gi|406719770|gb|GAAC01052762.1|;AT1G34300.1;AT1G10620.1;AT1G49270.1;AT1G26150.1;AT1G68690.1;AT2G18470.1;AT3G24550.1;AT4G25160.1	K04733+K04345
Osteoclast differentiation	5	308	0.232373	1	ko04380	gi|406739000|gb|GAAC01033553.1|;gi|399996163|gb|KA279983.1|;gi|319880369|gb|HP767927.1|;gi|406721338|gb|GAAC01051194.1|;AT3G51290.2	K04371+K14380+K04392
Cutin, suberine and wax biosynthesis	6	390	0.237679	1	ko00073	AT3G48710.1;gi|400008384|gb|KA292188.1|;gi|400003593|gb|KA287405.1|;gi|400000012|gb|KA283826.1|;AT4G15400.1;gi|406720988|gb|GAAC01051544.1|	K15400+K13407
Influenza A	27	2182	0.238401	1	ko05164	AT5G28680.1;gi|406739000|gb|GAAC01033553.1|;AT4G34440.1;AT5G38560.1;AT2G40270.2;AT2G40270.1;gi|400002777|gb|KA286589.1|;gi|399999319|gb|KA283133.1|;gi|319876131|gb|HP764825.1|;gi|319874056|gb|HP762750.1|;gi|319839642|gb|HP728337.1|;gi|406754775|gb|GAAC010	K04733+K04371+K04498+K14396+K14297+K03083+K14404
Leishmaniasis	19	1489	0.24225	1	ko05140	AT5G28680.1;gi|406739000|gb|GAAC01033553.1|;AT4G34440.1;AT5G38560.1;AT2G40270.2;AT2G40270.1;gi|319874056|gb|HP762750.1|;gi|319839642|gb|HP728337.1|;gi|406719770|gb|GAAC01052762.1|;AT1G34300.1;AT1G10620.1;AT1G49270.1;AT1G26150.1;AT1G68690.1;AT2G18470.1;AT3	K04733+K04371
Basal cell carcinoma	2	89	0.244676	1	ko05217	gi|319852277|gb|HP740972.1|;gi|406754775|gb|GAAC01017778.1|	K06228+K03083
Nicotine addiction	2	91	0.252545	1	ko05033	gi|399998115|gb|KA281935.1|;gi|406720061|gb|GAAC01052471.1|	K15015
Jak-STAT signaling pathway	2	92	0.256482	1	ko04630	gi|400002777|gb|KA286589.1|;AT5G10440.1	K04498+K10151
Propanoate metabolism	9	651	0.260195	1	ko00640	gi|406730860|gb|GAAC01041693.1|;gi|406721607|gb|GAAC01050925.1|;AT5G48230.2;AT5G48230.1;gi|400007809|gb|KA291613.1|;gi|400004798|gb|KA288602.1|;gi|393716203|dbj|AB623947.1|;gi|406719746|gb|GAAC01052786.1|;AT1G80620.1	K03885+K00232+K00626+K01719+K00128+K02956
Morphine addiction	3	171	0.274353	1	ko05032	AT5G36250.1;gi|399998115|gb|KA281935.1|;gi|406720061|gb|GAAC01052471.1|	K04345+K15015
Wnt signaling pathway	11	833	0.276625	1	ko04310	gi|319855135|gb|HP743830.1|;AT5G36250.1;gi|319841345|gb|HP730040.1|;gi|400002777|gb|KA286589.1|;gi|319848525|gb|HP737220.1|;gi|406767575|gb|GAAC01004978.1|;gi|406761224|gb|GAAC01011329.1|;gi|406754775|gb|GAAC01017778.1|;gi|406723328|gb|GAAC01049204.1|;AT3	K03347+K04345+K11584+K04498+K04505+K04382+K03115+K03083+K04392+K10151
Protein digestion and absorption	3	176	0.288756	1	ko04974	gi|400001800|gb|KA285612.1|;gi|406731361|gb|GAAC01041192.1|;gi|406720061|gb|GAAC01052471.1|	K14207+K14209
Benzoate degradation	25	2076	0.292372	1	ko00362	AT5G28680.1;AT5G48230.2;AT5G48230.1;gi|319835921|gb|HP725304.1|;gi|400005683|gb|KA289487.1|;AT2G40270.2;AT2G40270.1;gi|400000568|gb|KA284382.1|;gi|399999255|gb|KA283069.1|;gi|319877834|gb|HP766528.1|;gi|319855077|gb|HP743772.1|;gi|406761738|gb|GAAC0101081	K00924+K00626+K00963
Isoflavonoid biosynthesis	3	179	0.297425	1	ko00943	AT3G16520.1;AT3G16520.3;AT3G16520.2	K13263
Toxoplasmosis	22	1818	0.299751	1	ko05145	AT5G28680.1;gi|406739000|gb|GAAC01033553.1|;AT4G34440.1;AT5G38560.1;AT2G40270.2;AT2G40270.1;gi|319874056|gb|HP762750.1|;gi|319861586|gb|HP750280.1|;gi|319839642|gb|HP728337.1|;gi|406758957|gb|GAAC01013596.1|;gi|406719770|gb|GAAC01052762.1|;AT1G34300.1;AT1	K04733+K04371+K01047+K13412
Taurine and hypotaurine metabolism	2	103	0.299753	1	ko00430	gi|400007809|gb|KA291613.1|;gi|393716203|dbj|AB623947.1|	K01719
Aldosterone-regulated sodium reabsorption	3	181	0.303212	1	ko04960	gi|406739000|gb|GAAC01033553.1|;gi|319882757|gb|HP769757.1|;gi|406766551|gb|GAAC01006002.1|	K04371+K06276
Tight junction	7	522	0.322001	1	ko04530	gi|406767575|gb|GAAC01004978.1|;gi|406761224|gb|GAAC01011329.1|;gi|406723328|gb|GAAC01049204.1|;AT2G25050.1;AT2G25050.2;AT3G19420.1;AT5G01850.1	K04382+K03115+K01110+K04424
Aminoacyl-tRNA biosynthesis	10	784	0.325859	1	ko00970	AT5G48230.2;AT5G48230.1;gi|400014976|gb|KA298768.1|;gi|400001245|gb|KA285057.1|;gi|319860696|gb|HP749390.1|;gi|406765601|gb|GAAC01006952.1|;gi|406763822|gb|GAAC01008731.1|;gi|406758835|gb|GAAC01013718.1|;gi|406758245|gb|GAAC01014308.1|;AT3G07420.1	K00626+K00033+K02935+K01892+K01881+K04567+K01872+K01893
Pertussis	19	1581	0.327475	1	ko05133	AT5G28680.1;gi|406739000|gb|GAAC01033553.1|;AT4G34440.1;AT5G38560.1;AT2G40270.2;AT2G40270.1;gi|319874056|gb|HP762750.1|;gi|319839642|gb|HP728337.1|;gi|406719770|gb|GAAC01052762.1|;AT1G34300.1;AT1G10620.1;AT1G49270.1;AT1G26150.1;AT1G68690.1;AT2G18470.1;AT3	K04733+K04371
Protein processing in endoplasmic reticulum	26	2220	0.336947	1	ko04141	gi|319855135|gb|HP743830.1|;gi|400014481|gb|KA298273.1|;gi|400003540|gb|KA287352.1|;gi|399995671|gb|KA279491.1|;gi|400018696|gb|KA302488.1|;gi|400002292|gb|KA286104.1|;gi|400017313|gb|KA301105.1|;gi|406722421|gb|GAAC01050111.1|;gi|400006349|gb|KA290153.1|	K03347+K08057+K10661+K06689+K13993+K08054+K04079+K09540+K09518+K08288+K10082+K07151+K13525
NOD-like receptor signaling pathway	4	279	0.345783	1	ko04621	gi|406739000|gb|GAAC01033553.1|;gi|399997894|gb|KA281714.1|;gi|399996194|gb|KA280014.1|;gi|399995837|gb|KA279657.1|	K04371+K04079
Colorectal cancer	5	364	0.346291	1	ko05210	gi|406739000|gb|GAAC01033553.1|;AT4G32620.1;AT4G32620.2;gi|406754775|gb|GAAC01017778.1|;AT3G51290.2	K04371+K08737+K03083+K04392
Regulation of autophagy	6	452	0.350474	1	ko04140	gi|400005683|gb|KA289487.1|;gi|400000568|gb|KA284382.1|;gi|406730277|gb|GAAC01042276.1|;AT1G51350.1;AT2G05810.1;AT2G05810.2	K07198+K08339+K08332
Metabolism of xenobiotics by cytochrome P450	5	375	0.369322	1	ko00980	gi|400013428|gb|KA297232.1|;gi|400010748|gb|KA294552.1|;gi|319858863|gb|HP747557.1|;gi|319814910|gb|HP704672.1|;gi|399997180|gb|KA281000.1|	K00799
Ribosome biogenesis in eukaryotes	14	1178	0.375408	1	ko03008	gi|319867532|gb|HP756226.1|;gi|319863087|gb|HP751781.1|;gi|393716197|dbj|AB623941.1|;gi|400015100|gb|KA298892.1|;gi|400013369|gb|KA297173.1|;gi|400001943|gb|KA285755.1|;gi|399996714|gb|KA280534.1|;gi|319851255|gb|HP739950.1|;gi|406761224|gb|GAAC01011329.1	K03539+K14548+K14537+K07179+K14546+K07562+K03115+K14573
Drug metabolism - cytochrome P450	5	379	0.377704	1	ko00982	gi|400013428|gb|KA297232.1|;gi|400010748|gb|KA294552.1|;gi|319858863|gb|HP747557.1|;gi|319814910|gb|HP704672.1|;gi|399997180|gb|KA281000.1|	K00799
Polyketide sugar unit biosynthesis	2	126	0.388323	1	ko00523	AT5G59290.1;AT5G59290.2	K01710
Lysine degradation	4	299	0.393743	1	ko00310	AT5G48230.2;AT5G48230.1;gi|400004798|gb|KA288602.1|;gi|406719746|gb|GAAC01052786.1|	K00626+K00128
GABAergic synapse	5	387	0.394456	1	ko04727	AT5G36250.1;gi|400001800|gb|KA285612.1|;gi|406731361|gb|GAAC01041192.1|;gi|399998115|gb|KA281935.1|;gi|406720061|gb|GAAC01052471.1|	K04345+K14207+K15015
RIG-I-like receptor signaling pathway	2	129	0.399542	1	ko04622	gi|319846698|gb|HP735393.1|;gi|406730277|gb|GAAC01042276.1|	K11594+K08339
Terpenoid backbone biosynthesis	7	568	0.400912	1	ko00900	gi|406768870|gb|GAAC01003683.1|;AT5G48230.2;AT5G48230.1;gi|400001984|gb|KA285796.1|;gi|429503499|gb|JX647700.1|;gi|319864216|gb|HP752910.1|;gi|345748130|gb|JN584161.1|	K00021+K00626+K03526+K00088+K02863
Styrene degradation	1	50	0.4144	1	ko00643	gi|400009982|gb|KA293786.1|	K01501
mTOR signaling pathway	7	576	0.414704	1	ko04150	gi|406739000|gb|GAAC01033553.1|;gi|400005683|gb|KA289487.1|;gi|319826629|gb|HP716391.1|;gi|406758444|gb|GAAC01014109.1|;gi|400000568|gb|KA284382.1|;gi|319882757|gb|HP769757.1|;gi|406766551|gb|GAAC01006002.1|	K04371+K07198+K07204+K06276
Pancreatic secretion	2	135	0.421681	1	ko04972	gi|319861586|gb|HP750280.1|;AT3G51290.2	K01047+K04392
Non-small cell lung cancer	3	223	0.423921	1	ko05223	gi|406739000|gb|GAAC01033553.1|;gi|319882757|gb|HP769757.1|;gi|406766551|gb|GAAC01006002.1|	K04371+K06276
RNA transport	24	2151	0.435582	1	ko03013	gi|319867532|gb|HP756226.1|;gi|400011615|gb|KA295419.1|;gi|399999959|gb|KA283773.1|;gi|319843722|gb|HP732417.1|;gi|406721039|gb|GAAC01051493.1|;gi|400016752|gb|KA300544.1|;gi|400008155|gb|KA291959.1|;gi|400001943|gb|KA285755.1|;gi|399999091|gb|KA282905.1|	K03539+K03257+K13126+K09291+K14319+K07562+K12881+K03251+K14297+K14321+K14306+K14317
Limonene and pinene degradation	29	2618	0.439202	1	ko00903	AT5G28680.1;gi|400006246|gb|KA290050.1|;gi|406737913|gb|GAAC01034640.1|;gi|319835921|gb|HP725304.1|;AT3G26210.1;gi|400005683|gb|KA289487.1|;AT2G40270.2;AT2G40270.1;gi|400004798|gb|KA288602.1|;gi|400002777|gb|KA286589.1|;gi|400000568|gb|KA284382.1|;gi|3198	K00924+K00517+K00128
Purine metabolism	32	2906	0.446921	1	ko00230	gi|399998388|gb|KA282208.1|;gi|399997858|gb|KA281678.1|;gi|406734951|gb|GAAC01037602.1|;gi|214011110|gb|EU849079.1|;gi|214011104|gb|EU849076.1|;gi|319885706|gb|HP772706.1|;gi|406766582|gb|GAAC01005971.1|;gi|125975943|gb|EF218619.1|;gi|452114161|gb|KC17976	K03676+K12524+K03010+K01537+K13811+K03013+K00088+K03006+K01952+K03021+K02863+K00939+K01872+K00602+K02335+K00764
Ethylbenzene degradation	22	1979	0.447614	1	ko00642	AT5G28680.1;gi|319835921|gb|HP725304.1|;gi|400005683|gb|KA289487.1|;AT2G40270.2;AT2G40270.1;gi|400000568|gb|KA284382.1|;gi|319877834|gb|HP766528.1|;gi|319855077|gb|HP743772.1|;gi|406761738|gb|GAAC01010815.1|;gi|406754775|gb|GAAC01017778.1|;gi|406727450|gb	K00924
Pyruvate metabolism	14		0.458232	1	ko00620	gi|400001385|gb|KA285197.1|;gi|406730860|gb|GAAC01041693.1|;AT5G48230.2;AT5G48230.1;gi|400019337|gb|KA303129.1|;gi|400007809|gb|KA291613.1|;gi|400004798|gb|KA288602.1|;gi|399999527|gb|KA283341.1|;gi|399999255|gb|KA283069.1|;gi|393716203|dbj|AB623947.1|;gi	K01759+K03885+K00626+K00026+K01719+K00128+K00627+K00963+K00161+K00029
RNA polymerase	9	806	0.488345	1	ko03020	gi|214011110|gb|EU849079.1|;gi|214011104|gb|EU849076.1|;gi|319856591|gb|HP745285.1|;gi|406723200|gb|GAAC01049332.1|;gi|319865864|gb|HP754558.1|;gi|400001238|gb|KA285050.1|;gi|319840416|gb|HP729111.1|;gi|406726188|gb|GAAC01046344.1|;gi|400003778|gb|KA28759	K03010+K03013+K03006+K03021
Retrograde endocannabinoid signaling	4	341	0.491913	1	ko04723	gi|406739000|gb|GAAC01033553.1|;AT5G36250.1;gi|399998115|gb|KA281935.1|;gi|406720061|gb|GAAC01052471.1|	K04371+K04345+K15015
Fc epsilon RI signaling pathway	3	248	0.492471	1	ko04664	gi|406739000|gb|GAAC01033553.1|;gi|319861586|gb|HP750280.1|;AT3G51290.2	K04371+K01047+K04392
p53 signaling pathway	5	435	0.493198	1	ko04115	AT2G25050.1;AT2G25050.2;AT3G19420.1;AT5G10440.1;AT5G23730.1	K01110+K10151+K10143
Valine, leucine and isoleucine degradation	6	530	0.4959	1	ko00280	gi|406721607|gb|GAAC01050925.1|;AT5G48230.2;AT5G48230.1;gi|400014976|gb|KA298768.1|;gi|400004798|gb|KA288602.1|;gi|406719746|gb|GAAC01052786.1|	K00232+K00626+K00033+K00128
Legionellosis	5	440	0.503179	1	ko05134	AT3G53570.3;AT3G53570.1;AT3G53570.2;AT3G53570.4;AT4G36580.1	K08823+K13525
Cocaine addiction	1	66	0.506599	1	ko05030	AT5G36250.1	K04345
Butanoate metabolism	4	348	0.50767	1	ko00650	AT5G48230.2;AT5G48230.1;gi|399999255|gb|KA283069.1|;gi|406745317|gb|GAAC01027236.1|	K00626+K00963+K00161
Phagosome	10	914	0.508502	1	ko04145	gi|319841614|gb|HP730309.1|;gi|400014481|gb|KA298273.1|;gi|399995671|gb|KA279491.1|;gi|400001105|gb|KA284917.1|;AT5G43060.1;gi|400017313|gb|KA301105.1|;gi|406722421|gb|GAAC01050111.1|;gi|399998984|gb|KA282804.1|;gi|319879565|gb|HP767123.1|;AT3G51290.2	K00921+K08057+K07897+K01365+K08054+K04392
Glucosinolate biosynthesis	2	161	0.512298	1	ko00966	AT1G13430.1;AT2G14920.1	K11821
Hedgehog signaling pathway	3	256	0.513554	1	ko04340	AT5G36250.1;gi|319852277|gb|HP740972.1|;gi|406754775|gb|GAAC01017778.1|	K04345+K06228+K03083
Pyrimidine metabolism	43	4028	0.513822	1	ko00240	gi|399998388|gb|KA282208.1|;gi|399997858|gb|KA281678.1|;gi|406734951|gb|GAAC01037602.1|;gi|214011110|gb|EU849079.1|;gi|214011104|gb|EU849076.1|;AT5G28680.1;gi|319856591|gb|HP745285.1|;gi|406723200|gb|GAAC01049332.1|;gi|400003938|gb|KA287750.1|;gi|31983592	K03676+K12524+K03010+K00924+K03013+K03671+K03006+K03021+K00939+K01955+K02335+K00384+K01718
TGF-beta signaling pathway	5	456	0.534576	1	ko04350	gi|319855135|gb|HP743830.1|;gi|406739000|gb|GAAC01033553.1|;gi|400008485|gb|KA292289.1|;gi|400002777|gb|KA286589.1|;gi|406767575|gb|GAAC01004978.1|	K03347+K04371+K04683+K04498+K04382
Glycosphingolipid biosynthesis - globo series	1	73	0.542233	1	ko00603	gi|406767813|gb|GAAC01004740.1|	K01988
Carotenoid biosynthesis	6	557	0.543972	1	ko00906	gi|400012224|gb|KA296028.1|;gi|400001971|gb|KA285783.1|;gi|319845474|gb|HP734169.1|;AT4G25700.1;AT4G25700.2;AT5G36110.1	K09839+K09843+K15746
Adherens junction	5	461	0.544202	1	ko04520	gi|406739000|gb|GAAC01033553.1|;gi|400002777|gb|KA286589.1|;gi|406761224|gb|GAAC01011329.1|;gi|406723328|gb|GAAC01049204.1|;AT3G51290.2	K04371+K04498+K03115+K04392
Fatty acid metabolism	6	559	0.547454	1	ko00071	gi|406721607|gb|GAAC01050925.1|;AT5G48230.2;AT5G48230.1;gi|400004798|gb|KA288602.1|;gi|399999255|gb|KA283069.1|;gi|406719746|gb|GAAC01052786.1|	K00232+K00626+K00128+K00963
Homologous recombination	8	755	0.55335	1	ko03440	gi|406734951|gb|GAAC01037602.1|;gi|319862405|gb|HP751099.1|;gi|406719686|gb|GAAC01052846.1|;AT1G34380.1;AT1G05490.1;AT1G34380.2;AT5G59290.1;AT5G59290.2	K12524+K08775+K00602+K02335+K10875+K01710
Aminobenzoate degradation	28	2682	0.568044	1	ko00627	AT5G28680.1;gi|400006246|gb|KA290050.1|;gi|406737913|gb|GAAC01034640.1|;gi|319835921|gb|HP725304.1|;AT3G26210.1;gi|400005683|gb|KA289487.1|;AT2G40270.2;AT2G40270.1;gi|400009982|gb|KA293786.1|;gi|400002777|gb|KA286589.1|;gi|400000568|gb|KA284382.1|;gi|3198	K00924+K00517+K01501
HTLV-I infection	11	1056	0.569963	1	ko05166	gi|400014481|gb|KA298273.1|;gi|399995671|gb|KA279491.1|;AT5G36250.1;gi|400017313|gb|KA301105.1|;gi|406722421|gb|GAAC01050111.1|;gi|400002777|gb|KA286589.1|;gi|399998984|gb|KA282804.1|;gi|406754775|gb|GAAC01017778.1|;AT1G17790.1;AT5G65630.1;AT5G10440.1	K08057+K04345+K04498+K08054+K03083+K06062+K10151
Taste transduction	1	80	0.575296	1	ko04742	AT5G36250.1	K04345
Long-term depression	3	281	0.576252	1	ko04730	gi|406739000|gb|GAAC01033553.1|;gi|319861586|gb|HP750280.1|;gi|406767575|gb|GAAC01004978.1|	K04371+K01047+K04382
beta-Alanine metabolism	4	387	0.59099	1	ko00410	gi|406721607|gb|GAAC01050925.1|;gi|399996947|gb|KA280767.1|;gi|400004798|gb|KA288602.1|;gi|406719746|gb|GAAC01052786.1|	K00232+K00797+K00128
Chemokine signaling pathway	4	389	0.595035	1	ko04062	gi|406739000|gb|GAAC01033553.1|;AT5G36250.1;gi|406754775|gb|GAAC01017778.1|;AT3G51290.2	K04371+K04345+K03083+K04392
Base excision repair	6	590	0.599796	1	ko03410	gi|319803282|gb|HP701191.1|;gi|406763234|gb|GAAC01009319.1|;gi|399995725|gb|KA279545.1|;gi|400000828|gb|KA284642.1|;AT1G34380.1;AT1G34380.2	K10802+K02335
Ubiquitin mediated proteolysis	16	1567	0.601127	1	ko04120	gi|319855135|gb|HP743830.1|;AT1G10850.1;AT5G67200.1;gi|319864822|gb|HP753516.1|;gi|406762848|gb|GAAC01009705.1|;gi|400018696|gb|KA302488.1|;gi|319841213|gb|HP729908.1|;AT5G35390.1;gi|406768647|gb|GAAC01003906.1|;gi|399997788|gb|KA281608.1|;gi|319862263|gb	K03347+K10576+K10581+K06689+K10592+K10590+K10143
Cytosolic DNA-sensing pathway	4	393	0.603053	1	ko04623	gi|319856591|gb|HP745285.1|;gi|406723200|gb|GAAC01049332.1|;gi|319865864|gb|HP754558.1|;gi|400003778|gb|KA287590.1|	K03013+K03021
Fatty acid elongation	2	192	0.607399	1	ko00062	gi|406720253|gb|GAAC01052279.1|;gi|319866780|gb|HP755474.1|	K15397+K10249+K10244
Glioma	4	403	0.622672	1	ko05214	gi|406739000|gb|GAAC01033553.1|;AT2G25050.1;AT2G25050.2;AT3G19420.1	K04371+K01110
Serotonergic synapse	3	306	0.633638	1	ko04726	gi|406739000|gb|GAAC01033553.1|;AT5G36250.1;gi|319861586|gb|HP750280.1|	K04371+K04345+K01047
Peptidoglycan biosynthesis	1	94	0.634438	1	ko00550	gi|319864216|gb|HP752910.1|	K02863
Tuberculosis	21	2093	0.638418	1	ko05152	AT5G28680.1;gi|406739000|gb|GAAC01033553.1|;gi|400001105|gb|KA284917.1|;AT4G34440.1;AT5G38560.1;AT2G40270.2;AT2G40270.1;gi|400002777|gb|KA286589.1|;gi|319874056|gb|HP762750.1|;gi|319839642|gb|HP728337.1|;gi|406719770|gb|GAAC01052762.1|;AT1G34300.1;AT1G106	K04733+K04371+K07897+K04498
Ether lipid metabolism	3	311	0.644444	1	ko00565	gi|400007128|gb|KA290932.1|;gi|319875532|gb|HP764226.1|;gi|319861586|gb|HP750280.1|	K13510+K01047
VEGF signaling pathway	3	318	0.65919	1	ko04370	gi|406739000|gb|GAAC01033553.1|;gi|319861586|gb|HP750280.1|;AT3G51290.2	K04371+K01047+K04392
Thyroid cancer	3	330	0.68343	1	ko05216	gi|406739000|gb|GAAC01033553.1|;gi|319843722|gb|HP732417.1|;gi|406721039|gb|GAAC01051493.1|	K04371+K09291
Shigellosis	5	543	0.686498	1	ko05131	gi|406739000|gb|GAAC01033553.1|;gi|400018696|gb|KA302488.1|;gi|399997788|gb|KA281608.1|;gi|406730277|gb|GAAC01042276.1|;AT3G51290.2	K04371+K06689+K08339+K04392
alpha-Linolenic acid metabolism	4	448	0.703079	1	ko00592	gi|399996744|gb|KA280564.1|;gi|406721607|gb|GAAC01050925.1|;gi|429503492|gb|JX647695.1|;gi|319861586|gb|HP750280.1|	K08241+K00232+K01047
Renal cell carcinoma	3	341	0.7045	1	ko05211	gi|406739000|gb|GAAC01033553.1|;gi|400002777|gb|KA286589.1|;AT3G51290.2	K04371+K04498+K04392
Arachidonic acid metabolism	1	114	0.704945	1	ko00590	gi|319861586|gb|HP750280.1|	K01047
Inositol phosphate metabolism	6	662	0.707509	1	ko00562	gi|319841614|gb|HP730309.1|;AT2G19800.1;gi|400003906|gb|KA287718.1|;AT2G25050.1;AT2G25050.2;AT3G19420.1	K00921+K00469+K00889+K01110
Streptomycin biosynthesis	2	233	0.710599	1	ko00521	AT5G59290.1;AT5G59290.2	K01710
Fanconi anemia pathway	10	1083	0.716776	1	ko03460	gi|400007693|gb|KA291497.1|;gi|319859375|gb|HP748069.1|;gi|406728740|gb|GAAC01043813.1|;AT5G44750.1;AT5G44750.2;gi|319842972|gb|HP731667.1|;gi|319862405|gb|HP751099.1|;gi|406726836|gb|GAAC01045696.1|;AT2G22410.1;AT5G17790.1	K02350+K15078+K03515+K08775
Amoebiasis	2	236	0.717179	1	ko05146	AT5G36250.1;gi|400001105|gb|KA284917.1|	K04345+K07897
Progesterone-mediated oocyte maturation	5	564	0.717651	1	ko04914	gi|406739000|gb|GAAC01033553.1|;AT5G36250.1;gi|399997894|gb|KA281714.1|;gi|399996194|gb|KA280014.1|;gi|399995837|gb|KA279657.1|	K04371+K04345+K04079
Valine, leucine and isoleucine biosynthesis	3	352	0.724482	1	ko00290	gi|319862405|gb|HP751099.1|;gi|319818076|gb|HP707838.1|;gi|406745317|gb|GAAC01027236.1|	K01754+K00161
Circadian rhythm - fly	1	121	0.726268	1	ko04711	gi|406754775|gb|GAAC01017778.1|	K03083
Stilbenoid, diarylheptanoid and gingerol biosynthesis	7	782	0.7271	1	ko00945	gi|400006246|gb|KA290050.1|;gi|406737913|gb|GAAC01034640.1|;AT3G26210.1;gi|400002777|gb|KA286589.1|;AT4G15400.1;AT5G39080.1;gi|406720988|gb|GAAC01051544.1|	K00517+K09754+K13065
Mismatch repair	6	678	0.728546	1	ko03430	gi|406734951|gb|GAAC01037602.1|;AT4G32620.1;AT4G32620.2;gi|406763822|gb|GAAC01008731.1|;AT5G59290.1;AT5G59290.2	K12524+K08737+K04567+K01710
Glutamatergic synapse	5	576	0.734436	1	ko04724	gi|406739000|gb|GAAC01033553.1|;AT5G36250.1;gi|400001800|gb|KA285612.1|;gi|406731361|gb|GAAC01041192.1|;gi|319861586|gb|HP750280.1|	K04371+K04345+K14207+K01047
DNA replication	6	683	0.734898	1	ko03030	gi|406734951|gb|GAAC01037602.1|;gi|400003646|gb|KA287458.1|;AT1G34380.1;AT1G34380.2;AT5G59290.1;AT5G59290.2	K12524+K02540+K02335+K01710
Hepatitis C	3	363	0.743392	1	ko05160	gi|406739000|gb|GAAC01033553.1|;gi|406767575|gb|GAAC01004978.1|;gi|406754775|gb|GAAC01017778.1|	K04371+K04382+K03083
B cell receptor signaling pathway	3	364	0.745059	1	ko04662	gi|406739000|gb|GAAC01033553.1|;gi|406754775|gb|GAAC01017778.1|;AT3G51290.2	K04371+K03083+K04392
Other types of O-glycan biosynthesis	1	128	0.746051	1	ko00514	AT3G48980.1	K13667
Prion diseases	4	481	0.753669	1	ko05020	gi|406739000|gb|GAAC01033553.1|;AT5G36250.1;gi|400002717|gb|KA286529.1|;AT1G53300.1	K04371+K04345+K09553
Cell cycle - Caulobacter	1	132	0.756707	1	ko04112	AT1G33360.1	K03544
Bisphenol degradation	5	594	0.758232	1	ko00363	gi|400006246|gb|KA290050.1|;gi|406737913|gb|GAAC01034640.1|;AT3G26210.1;gi|400002777|gb|KA286589.1|;gi|406720988|gb|GAAC01051544.1|	K00517
Sulfur relay system	1	133	0.759301	1	ko04122	gi|319867145|gb|HP755839.1|	K14169
Cell cycle - yeast	11	1237	0.765698	1	ko04111	gi|319855135|gb|HP743830.1|;gi|406739000|gb|GAAC01033553.1|;AT4G09430.1;AT5G17680.1;gi|406721039|gb|GAAC01051493.1|;gi|400003646|gb|KA287458.1|;gi|399997903|gb|KA281723.1|;gi|319834486|gb|HP723869.1|;gi|406767575|gb|GAAC01004978.1|;AT1G77720.1;AT5G46470.1	K03347+K04371+K06685+K06674+K02540+K04382+K08866
Leukocyte transendothelial migration	1	136	0.766918	1	ko04670	AT3G51290.2	K04392
Glycosaminoglycan degradation	2	261	0.767239	1	ko00531	gi|319856934|gb|HP745628.1|;gi|406739040|gb|GAAC01033513.1|	K07964
Polycyclic aromatic hydrocarbon degradation	5	604	0.770744	1	ko00624	gi|400006246|gb|KA290050.1|;gi|406737913|gb|GAAC01034640.1|;AT3G26210.1;gi|400002777|gb|KA286589.1|;gi|406720988|gb|GAAC01051544.1|	K00517
Carbon fixation pathways in prokaryotes	2	266	0.776275	1	ko00720	AT5G48230.2;AT5G48230.1	K00626
Axon guidance	3	387	0.781051	1	ko04360	gi|406739000|gb|GAAC01033553.1|;gi|406754775|gb|GAAC01017778.1|;AT3G51290.2	K04371+K03083+K04392
Cholinergic synapse	2	272	0.786712	1	ko04725	gi|406739000|gb|GAAC01033553.1|;AT5G36250.1	K04371+K04345
Ubiquinone and other terpenoid-quinone biosynthesis	3	398	0.796726	1	ko00130	gi|399996068|gb|KA279888.1|;AT1G64970.1;AT4G34740.1	K03183+K05928+K00764
MAPK signaling pathway	6	742	0.801913	1	ko04010	gi|406739000|gb|GAAC01033553.1|;AT5G36250.1;gi|319861586|gb|HP750280.1|;AT3G51290.2;AT5G01850.1;AT5G09420.1	K04371+K04345+K01047+K04392+K04424+K04460
Tyrosine metabolism	23	2522	0.802064	1	ko00350	AT5G28680.1;gi|319835921|gb|HP725304.1|;gi|400005683|gb|KA289487.1|;AT2G40270.2;AT2G40270.1;gi|400000568|gb|KA284382.1|;gi|399999255|gb|KA283069.1|;gi|319877834|gb|HP766528.1|;gi|319855077|gb|HP743772.1|;gi|406761738|gb|GAAC01010815.1|;gi|406754775|gb|GAA	K00924+K00963
Melanogenesis	4	521	0.805772	1	ko04916	gi|406739000|gb|GAAC01033553.1|;AT5G36250.1;gi|400002777|gb|KA286589.1|;gi|406754775|gb|GAAC01017778.1|	K04371+K04345+K04498+K03083
Chloroalkane and chloroalkene degradation	3	412	0.81531	1	ko00625	gi|400004798|gb|KA288602.1|;gi|399999255|gb|KA283069.1|;gi|406719746|gb|GAAC01052786.1|	K00128+K00963
Drug metabolism - other enzymes	1	160	0.819792	1	ko00983	gi|429503499|gb|JX647700.1|	K00088
Circadian rhythm - mammal	1	160	0.819792	1	ko04710	gi|319855135|gb|HP743830.1|	K03347
Natural killer cell mediated cytotoxicity	2	293	0.819933	1	ko04650	gi|406739000|gb|GAAC01033553.1|;AT3G51290.2	K04371+K04392
Fructose and mannose metabolism	26	2871	0.824985	1	ko00051	AT5G28680.1;gi|400017537|gb|KA301329.1|;gi|319835921|gb|HP725304.1|;gi|400005683|gb|KA289487.1|;AT2G40270.2;AT2G40270.1;gi|429503499|gb|JX647700.1|;AT1G74260.1;gi|400000568|gb|KA284382.1|;gi|319877834|gb|HP766528.1|;gi|319855077|gb|HP743772.1|;gi|40676173	K00924+K01711+K00088+K01952+K00764
Insulin signaling pathway	10	1212	0.830911	1	ko04910	gi|406739000|gb|GAAC01033553.1|;AT5G36250.1;gi|400005683|gb|KA289487.1|;gi|319826629|gb|HP716391.1|;gi|406758444|gb|GAAC01014109.1|;gi|400000568|gb|KA284382.1|;gi|319882757|gb|HP769757.1|;gi|406766551|gb|GAAC01006002.1|;gi|406754775|gb|GAAC01017778.1|;AT3	K04371+K04345+K07198+K07204+K06276+K03083+K07195
Huntington's disease	11	1321	0.831875	1	ko05016	gi|214011110|gb|EU849079.1|;gi|214011104|gb|EU849076.1|;gi|319856591|gb|HP745285.1|;gi|406723200|gb|GAAC01049332.1|;gi|319865864|gb|HP754558.1|;gi|400001238|gb|KA285050.1|;gi|319840416|gb|HP729111.1|;gi|406726188|gb|GAAC01046344.1|;gi|400002777|gb|KA28658	K03010+K03013+K03006+K04498+K11644+K03942
Rheumatoid arthritis	2	304	0.835418	1	ko05323	AT5G43060.1;gi|319879565|gb|HP767123.1|	K01365
Dopaminergic synapse	4	551	0.83867	1	ko04728	AT5G36250.1;gi|319841345|gb|HP730040.1|;gi|406767575|gb|GAAC01004978.1|;gi|406754775|gb|GAAC01017778.1|	K04345+K11584+K04382+K03083
Epstein-Barr virus infection	16	1867	0.841218	1	ko05169	gi|214011110|gb|EU849079.1|;gi|214011104|gb|EU849076.1|;AT5G36250.1;gi|319856591|gb|HP745285.1|;gi|406723200|gb|GAAC01049332.1|;gi|319865864|gb|HP754558.1|;gi|400001238|gb|KA285050.1|;gi|319840416|gb|HP729111.1|;gi|406726188|gb|GAAC01046344.1|;gi|40000377	K03010+K04345+K03013+K03006+K03021+K04498+K03115+K03083+K03065+K14317
Biosynthesis of unsaturated fatty acids	2	309	0.842051	1	ko01040	gi|406721607|gb|GAAC01050925.1|;gi|319866780|gb|HP755474.1|	K00232+K10244
Dilated cardiomyopathy	1	173	0.84324	1	ko05414	AT5G36250.1	K04345
Bacterial chemotaxis	2	310	0.843348	1	ko02030	gi|400004798|gb|KA288602.1|;gi|406719746|gb|GAAC01052786.1|	K00128
Linoleic acid metabolism	1	175	0.846566	1	ko00591	gi|319861586|gb|HP750280.1|	K01047
Sesquiterpenoid and triterpenoid biosynthesis	1	179	0.853009	1	ko00909	AT4G37760.1	K00511
Hypertrophic cardiomyopathy (HCM)	2	321	0.85699	1	ko05410	gi|400005683|gb|KA289487.1|;gi|400000568|gb|KA284382.1|	K07198
Salmonella infection	3	451	0.859623	1	ko05132	gi|406739000|gb|GAAC01033553.1|;gi|400001105|gb|KA284917.1|;AT3G51290.2	K04371+K07897+K04392
T cell receptor signaling pathway	2	325	0.861676	1	ko04660	gi|406739000|gb|GAAC01033553.1|;gi|406754775|gb|GAAC01017778.1|	K04371+K03083
Various types of N-glycan biosynthesis	1	187	0.865095	1	ko00513	gi|406719694|gb|GAAC01052838.1|	K07151
Pancreatic cancer	3	460	0.868421	1	ko05212	gi|406739000|gb|GAAC01033553.1|;gi|319862405|gb|HP751099.1|;AT3G51290.2	K04371+K08775+K04392
Bile secretion	7	936	0.8703	1	ko04976	gi|406768870|gb|GAAC01003683.1|;gi|319856551|gb|HP745245.1|;AT5G36250.1;gi|319828722|gb|HP718105.1|;gi|345748130|gb|JN584161.1|;AT3G62700.1;AT5G54590.2	K00021+K05681+K04345+K05658+K05666
Steroid biosynthesis	2	333	0.870628	1	ko00100	gi|400005522|gb|KA289326.1|;gi|393716219|dbj|AB623963.1|	K07748
Phosphatidylinositol signaling system	5	705	0.870677	1	ko04070	gi|319841614|gb|HP730309.1|;gi|400003906|gb|KA287718.1|;AT2G25050.1;AT2G25050.2;AT3G19420.1	K00921+K00889+K01110
Dorso-ventral axis formation	1	192	0.872139	1	ko04320	gi|406739000|gb|GAAC01033553.1|	K04371
MAPK signaling pathway - fly	1	192	0.872139	1	ko04013	gi|406739000|gb|GAAC01033553.1|	K04371
Bladder cancer	1	193	0.873503	1	ko05219	gi|406739000|gb|GAAC01033553.1|	K04371
Vascular smooth muscle contraction	3	466	0.874013	1	ko04270	gi|406739000|gb|GAAC01033553.1|;AT5G36250.1;gi|319861586|gb|HP750280.1|	K04371+K04345+K01047
ErbB signaling pathway	2	338	0.875949	1	ko04012	gi|406739000|gb|GAAC01033553.1|;gi|406754775|gb|GAAC01017778.1|	K04371+K03083
Olfactory transduction	1	195	0.876188	1	ko04740	AT5G36250.1	K04345
Pentose and glucuronate interconversions	6	832	0.877865	1	ko00040	AT4G12390.1;gi|400004798|gb|KA288602.1|;gi|399999255|gb|KA283069.1|;gi|406719746|gb|GAAC01052786.1|;AT1G48100.1;AT5G09760.1	K01051+K00128+K00963+K01184
Brassinosteroid biosynthesis	1	197	0.878816	1	ko00905	AT5G36110.1	K09588
Basal transcription factors	2	357	0.894379	1	ko03022	gi|319832554|gb|HP721937.1|;gi|319858778|gb|HP747472.1|	K03130+K03135
N-Glycan biosynthesis	2	359	0.896164	1	ko00510	AT5G66450.1;gi|406719694|gb|GAAC01052838.1|	K07252+K07151
Arginine and proline metabolism	6	861	0.896431	1	ko00330	gi|399996947|gb|KA280767.1|;gi|400004798|gb|KA288602.1|;gi|319845929|gb|HP734624.1|;gi|406761296|gb|GAAC01011257.1|;gi|406719746|gb|GAAC01052786.1|;AT5G39080.1	K00797+K00128+K00620+K14329
mRNA surveillance pathway	11	1436	0.898074	1	ko03015	gi|399999959|gb|KA283773.1|;gi|319841345|gb|HP730040.1|;gi|400008155|gb|KA291959.1|;gi|399999319|gb|KA283133.1|;gi|399999091|gb|KA282905.1|;gi|406767575|gb|GAAC01004978.1|;gi|406762620|gb|GAAC01009933.1|;gi|406719732|gb|GAAC01052800.1|;AT1G58470.1;AT2G467	K13126+K11584+K14396+K12881+K04382+K14411+K14404+K14405
Chronic myeloid leukemia	1	216	0.901164	1	ko05220	gi|406739000|gb|GAAC01033553.1|	K04371
Viral myocarditis	1	217	0.902218	1	ko05416	AT3G51290.2	K04392
Salivary secretion	1	223	0.908315	1	ko04970	AT5G36250.1	K04345
Vitamin B6 metabolism	1	231	0.915858	1	ko00750	AT1G80620.1	K02956
Nitrogen metabolism	4	657	0.919824	1	ko00910	gi|400009982|gb|KA293786.1|;gi|400000657|gb|KA284471.1|;AT3G01500.2;AT3G01500.3	K01501+K00366+K01673
Lysine biosynthesis	1	238	0.921948	1	ko00300	gi|406734951|gb|GAAC01037602.1|	K12524
Cysteine and methionine metabolism	6	922	0.927734	1	ko00270	gi|406734951|gb|GAAC01037602.1|;gi|399996947|gb|KA280767.1|;gi|399995663|gb|KA279483.1|;gi|319862405|gb|HP751099.1|;gi|319818076|gb|HP707838.1|;AT3G01120.1	K12524+K00797+K00789+K01754+K01739
Gap junction	2	408	0.932005	1	ko04540	gi|406739000|gb|GAAC01033553.1|;AT5G36250.1	K04371+K04345
Diterpenoid biosynthesis	1	251	0.932114	1	ko00904	gi|406733930|gb|GAAC01038623.1|	K05282
One carbon pool by folate	2	415	0.93605	1	ko00670	gi|399999255|gb|KA283069.1|;gi|406719686|gb|GAAC01052846.1|	K00963+K00602
Citrate cycle (TCA cycle)	4	692	0.937173	1	ko00020	gi|400019337|gb|KA303129.1|;gi|399999527|gb|KA283341.1|;gi|406745317|gb|GAAC01027236.1|;AT3G25860.1	K00026+K00627+K00161
Amyotrophic lateral sclerosis (ALS)	1	260	0.938366	1	ko05014	AT3G51290.2	K04392
GnRH signaling pathway	3	563	0.939264	1	ko04912	gi|406739000|gb|GAAC01033553.1|;AT5G36250.1;gi|319861586|gb|HP750280.1|	K04371+K04345+K01047
Endocrine and other factor-regulated calcium reabsorption	1	263	0.940319	1	ko04961	AT5G36250.1	K04345
Long-term potentiation	3	570	0.942483	1	ko04720	gi|406739000|gb|GAAC01033553.1|;AT5G36250.1;gi|400002777|gb|KA286589.1|	K04371+K04345+K04498
Epithelial cell signaling in Helicobacter pylori infection	1	270	0.944641	1	ko05120	AT3G51290.2	K04392
Flavone and flavonol biosynthesis	2	432	0.944946	1	ko00944	gi|400006246|gb|KA290050.1|;gi|319860633|gb|HP749327.1|	K05280
Endocytosis	7	1101	0.948535	1	ko04144	AT2G38830.1;gi|400001105|gb|KA284917.1|;AT3G59290.1;gi|399999809|gb|KA283623.1|;gi|400003906|gb|KA287718.1|;gi|319857177|gb|HP745871.1|;AT4G26750.1	K12183+K07897+K12471+K12192+K00889+K12486+K12199
Bacterial secretion system	1	280	0.950277	1	ko03070	gi|319857365|gb|HP746059.1|	K01955
Glycine, serine and threonine metabolism	6	984	0.950702	1	ko00260	gi|406734951|gb|GAAC01037602.1|;gi|406730860|gb|GAAC01041693.1|;gi|400006448|gb|KA290252.1|;gi|319862405|gb|HP751099.1|;gi|319818076|gb|HP707838.1|;AT3G01120.1	K12524+K03885+K15634+K01754+K01739
Gastric acid secretion	1	285	0.952877	1	ko04971	AT5G36250.1	K04345
Naphthalene degradation	1	286	0.95338	1	ko00626	gi|399999255|gb|KA283069.1|	K00963
Phenylpropanoid biosynthesis	9	1380	0.95814	1	ko00940	gi|406737913|gb|GAAC01034640.1|;gi|400018328|gb|KA302120.1|;gi|400004176|gb|KA287988.1|;gi|406731424|gb|GAAC01041129.1|;AT1G15950.1;AT3G18080.1;AT3G28200.1;AT4G15400.1;AT5G39080.1	K09754+K00430+K00083+K09753+K05350+K13065
Acute myeloid leukemia	1	299	0.959456	1	ko05221	gi|406739000|gb|GAAC01033553.1|	K04371
Cell cycle	7	1144	0.96028	1	ko04110	gi|319855135|gb|HP743830.1|;gi|400008485|gb|KA292289.1|;gi|400003646|gb|KA287458.1|;gi|400002777|gb|KA286589.1|;gi|406754775|gb|GAAC01017778.1|;AT1G77720.1;AT5G10440.1	K03347+K04683+K02540+K04498+K03083+K08866+K10151
Adipocytokine signaling pathway	2	481	0.964457	1	ko04920	gi|400005683|gb|KA289487.1|;gi|400000568|gb|KA284382.1|	K07198
Proteasome	2	484	0.965406	1	ko03050	gi|406757268|gb|GAAC01015285.1|;AT4G36580.1	K02737+K03065
Phenylalanine metabolism	3	636	0.965926	1	ko00360	gi|400018328|gb|KA302120.1|;gi|406731424|gb|GAAC01041129.1|;AT3G28200.1	K00430
Meiosis - yeast	4	778	0.966274	1	ko04113	AT5G36250.1;gi|319841345|gb|HP730040.1|;gi|400003646|gb|KA287458.1|;gi|406767575|gb|GAAC01004978.1|	K04345+K11584+K02540+K04382
Fc gamma R-mediated phagocytosis	4	789	0.96892	1	ko04666	gi|406739000|gb|GAAC01033553.1|;gi|400003906|gb|KA287718.1|;gi|319861586|gb|HP750280.1|;AT3G51290.2	K04371+K00889+K01047+K04392
Methane metabolism	3	649	0.969327	1	ko00680	gi|400007809|gb|KA291613.1|;gi|400006448|gb|KA290252.1|;gi|393716203|dbj|AB623947.1|	K01719+K15634
ABC transporters	12	1807	0.971	1	ko02010	gi|319856551|gb|HP745245.1|;gi|319828722|gb|HP718105.1|;gi|399999527|gb|KA283341.1|;gi|399996068|gb|KA279888.1|;AT1G34380.1;AT1G34380.2;AT3G25860.1;AT3G23820.1;AT3G62700.1;AT5G59290.1;AT5G54590.2;AT5G59290.2	K05681+K05641+K05658+K00627+K03183+K02335+K08679+K05666+K01710
Glycerophospholipid metabolism	5	935	0.971117	1	ko00564	AT1G52440.1;gi|406730860|gb|GAAC01041693.1|;gi|400007128|gb|KA290932.1|;gi|319875532|gb|HP764226.1|;gi|319861586|gb|HP750280.1|	K06130+K03885+K13510+K01047
Protein export	2	511	0.972915	1	ko03060	gi|399996406|gb|KA280226.1|;gi|319857365|gb|HP746059.1|	K09540+K01955
Bacterial invasion of epithelial cells	1	337	0.973047	1	ko05100	AT3G51290.2	K04392
Photosynthesis - antenna proteins	1	337	0.973047	1	ko00196	gi|399995652|gb|KA279472.1|	K08912
Amphetamine addiction	1	338	0.973335	1	ko05031	AT5G36250.1	K04345
Regulation of actin cytoskeleton	4	812	0.97384	1	ko04810	gi|319841614|gb|HP730309.1|;gi|406739000|gb|GAAC01033553.1|;gi|400003906|gb|KA287718.1|;AT3G51290.2	K00921+K04371+K00889+K04392
Transcriptional misregulation in cancer	2	515	0.973884	1	ko05202	gi|319882170|gb|HP769170.1|;AT5G10440.1	K11644+K10151
Glycolysis / Gluconeogenesis	7	1214	0.974313	1	ko00010	gi|400006448|gb|KA290252.1|;gi|400004798|gb|KA288602.1|;gi|399999527|gb|KA283341.1|;gi|399999255|gb|KA283069.1|;gi|406745317|gb|GAAC01027236.1|;gi|406719746|gb|GAAC01052786.1|;AT3G25860.1	K15634+K00128+K00627+K00963+K00161
Type II diabetes mellitus	1	350	0.976562	1	ko04930	gi|406739000|gb|GAAC01033553.1|	K04371
Vibrio cholerae infection	2	527	0.976595	1	ko05110	AT5G36250.1;gi|319805654|gb|HP701582.1|	K04345+K10949
Cyanoamino acid metabolism	3	688	0.977704	1	ko00460	gi|400009982|gb|KA293786.1|;AT2G35780.1;AT3G18080.1	K01501+K08249+K05350
Glyoxylate and dicarboxylate metabolism	5	974	0.978072	1	ko00630	AT5G48230.2;AT5G48230.1;gi|400019337|gb|KA303129.1|;gi|400010033|gb|KA293837.1|;gi|399999255|gb|KA283069.1|	K00626+K00026+K02876+K00963
Ribosome	16	2355	0.980308	1	ko03010	gi|400012165|gb|KA295969.1|;gi|400001984|gb|KA285796.1|;gi|399996947|gb|KA280767.1|;gi|400017689|gb|KA301481.1|;gi|400017445|gb|KA301237.1|;gi|400010033|gb|KA293837.1|;gi|400001245|gb|KA285057.1|;gi|399999527|gb|KA283341.1|;gi|399996757|gb|KA280577.1|;gi|	K02977+K03526+K00797+K02953+K02876+K02935+K00627+K02932+K02863+K01892+K02956+K01893
Nucleotide excision repair	3	706	0.980789	1	ko03420	gi|399999255|gb|KA283069.1|;AT1G34380.1;AT1G34380.2	K00963+K02335
Glycerolipid metabolism	3	713	0.981876	1	ko00561	gi|400004798|gb|KA288602.1|;gi|406719746|gb|GAAC01052786.1|;AT4G19460.1	K00128+K06119
Microbial metabolism in diverse environments	55	6662	0.982647	1	ko01120	gi|406734951|gb|GAAC01037602.1|;AT5G28680.1;gi|400006246|gb|KA290050.1|;AT1G13430.1;AT2G14920.1;gi|406737913|gb|GAAC01034640.1|;gi|406730860|gb|GAAC01041693.1|;gi|125975943|gb|EF218619.1|;gi|452114161|gb|KC179760.1|;gi|90856222|gb|DQ444464.1|;gi|406767208	K12524+K00924+K00517+K01014+K03885+K13811+K00626+K00033+K01501+K01719+K15634+K00128+K00366+K00627+K00963+K01872+K00161+K00029+K01057
Alzheimer's disease	5	1030	0.985367	1	ko05010	gi|406739000|gb|GAAC01033553.1|;gi|319848525|gb|HP737220.1|;gi|406761838|gb|GAAC01010715.1|;gi|406754775|gb|GAAC01017778.1|;AT5G08530.1	K04371+K04505+K01408+K03083+K03942
Synaptic vesicle cycle	2	614	0.989541	1	ko04721	gi|399998115|gb|KA281935.1|;gi|406720061|gb|GAAC01052471.1|	K15015
Calcium signaling pathway	1	434	0.990503	1	ko04020	AT5G36250.1	K04345
Flavonoid biosynthesis	5	1132	0.993164	1	ko00941	gi|400006246|gb|KA290050.1|;gi|319860633|gb|HP749327.1|;gi|406737913|gb|GAAC01034640.1|;AT4G15400.1;AT5G39080.1	K05280+K09754+K13065
Zeatin biosynthesis	1	482	0.994336	1	ko00908	gi|319850053|gb|HP738748.1|	K00791
Oocyte meiosis	5	1174	0.995045	1	ko04114	gi|319855135|gb|HP743830.1|;gi|406739000|gb|GAAC01033553.1|;AT5G36250.1;gi|319841345|gb|HP730040.1|;gi|406767575|gb|GAAC01004978.1|	K03347+K04371+K04345+K11584+K04382
Photosynthesis	1	497	0.995181	1	ko00195	AT1G03600.1	K08902
Starch and sucrose metabolism	12	2129	0.995293	1	ko00500	gi|400016560|gb|KA300352.1|;AT4G12390.1;gi|400015586|gb|KA299378.1|;gi|319849028|gb|HP737723.1|;gi|406728361|gb|GAAC01044192.1|;AT1G48930.1;gi|399999255|gb|KA283069.1|;AT1G48100.1;AT3G23820.1;AT3G18080.1;AT5G09760.1;AT5G37180.1	K16055+K01051+K00703+K01179+K00963+K01184+K08679+K05350+K00695
Alanine, aspartate and glutamate metabolism	3	881	0.995695	1	ko00250	gi|319864216|gb|HP752910.1|;gi|319857365|gb|HP746059.1|;AT4G34740.1	K02863+K01955+K00764
Pathogenic Escherichia coli infection	1	515	0.99603	1	ko05130	gi|399999959|gb|KA283773.1|	K11294
RNA degradation	6	1359	0.996322	1	ko03018	gi|399999959|gb|KA283773.1|;gi|319820062|gb|HP709824.1|;gi|406767136|gb|GAAC01005417.1|;gi|400008155|gb|KA291959.1|;gi|406758797|gb|GAAC01013756.1|;AT2G45620.1	K13126+K12616+K12598+K03514
Fatty acid biosynthesis	1	572	0.997852	1	ko00061	gi|406730860|gb|GAAC01041693.1|	K03885
Amino sugar and nucleotide sugar metabolism	6	1446	0.998093	1	ko00520	gi|400017537|gb|KA301329.1|;AT1G48930.1;gi|399999255|gb|KA283069.1|;AT3G23820.1;AT5G59290.1;AT5G59290.2	K01711+K01179+K00963+K08679+K12449
Galactose metabolism	2	805	0.998308	1	ko00052	gi|399999255|gb|KA283069.1|;gi|319869232|gb|HP757926.1|	K00963+K06617
Phenylalanine, tyrosine and tryptophan biosynthesis	1	601	0.998429	1	ko00400	gi|406727589|gb|GAAC01044943.1|	K05359
Parkinson's disease	1	633	0.998888	1	ko05012	AT5G08530.1	K03942
Alcoholism	2	853	0.998939	1	ko05034	gi|406739000|gb|GAAC01033553.1|;AT5G36250.1	K04371+K04345
Pentose phosphate pathway	2	860	0.999009	1	ko00030	gi|400014976|gb|KA298768.1|;AT5G15870.1	K00033+K01057
Carbon fixation in photosynthetic organisms	2	937	0.999534	1	ko00710	gi|400019337|gb|KA303129.1|;gi|406725993|gb|GAAC01046539.1|	K00026+K00029
Oxidative phosphorylation	4	1309	0.999557	1	ko00190	gi|406730860|gb|GAAC01041693.1|;gi|400002322|gb|KA286134.1|;gi|319843961|gb|HP732656.1|;AT5G08530.1	K03885+K02259+K03942
Peroxisome	1	732	0.999618	1	ko04146	gi|406721607|gb|GAAC01050925.1|	K00232
Lysosome	4	1414	0.999825	1	ko04142	AT5G43060.1;gi|400003998|gb|KA287810.1|;gi|319879565|gb|HP767123.1|;AT1G47240.1	K01365+K01373+K12347
Biosynthesis of secondary metabolites	75	10963	0.999996	1	ko01110	gi|319850053|gb|HP738748.1|;gi|406734951|gb|GAAC01037602.1|;AT1G58290.1;gi|406768870|gb|GAAC01003683.1|;gi|400006246|gb|KA290050.1|;gi|319860633|gb|HP749327.1|;AT1G13430.1;AT2G14920.1;gi|406737913|gb|GAAC01034640.1|;gi|406730860|gb|GAAC01041693.1|;AT5G136	K00791+K12524+K02492+K00021+K05280+K00517+K11821+K09754+K03885+K03403+K00626+K01179+K01772+K03526+K00026+K02259+K00231+K05359+K00088+K15397+K01952+K00430+K00033+K09839+K02876+K01719+K15634+K00128+K00083+K00627+K00963+K03183+K00789+K03404+K02863+K01754+K00
Metabolic pathways	155	21067	1	1	ko01100	gi|399998388|gb|KA282208.1|;gi|399997858|gb|KA281678.1|;gi|319850053|gb|HP738748.1|;gi|406734951|gb|GAAC01037602.1|;AT1G58290.1;gi|214011110|gb|EU849079.1|;gi|214011104|gb|EU849076.1|;gi|406768870|gb|GAAC01003683.1|;AT5G28680.1;gi|400006246|gb|KA290050.1|	K03676+K00791+K12524+K02492+K03010+K00021+K00924+K05280+K00517+K09754+K02350+K01711+K01051+K03885+K13811+K03403+K00703+K00423+K00232+K03013+K00626+K01179+K01772+K03526+K00026+K02259+K00231+K05283+K05359+K00088+K07964+K00797+K03006+K01952+K00430+K03644+K00
T1 vs T2
#Pathway	Sample1 (416)	Sample2 (75081)	Pvalue	Qvalue	Pathway ID	Genes	KOs
Plant-pathogen interaction	46	4447	4.03614e-05	0.00823373	ko04626	AT5G65320.1;gi|319867213|gb|HP755907.1|;gi|399997633|gb|KA281453.1|;gi|400016514|gb|KA300306.1|;gi|400015797|gb|KA299589.1|;gi|399997894|gb|KA281714.1|;gi|399995837|gb|KA279657.1|;gi|319872163|gb|HP760857.1|;gi|319869115|gb|HP757809.1|;gi|319863670|gb|HP7	K13422+K13430+K13448+K04079+K13428+K13413+K13416+K13420+K13429+K13414+K13412+K13457+K13417+K13424+K13423+K13447
Porphyrin and chlorophyll metabolism	10	483	0.000420043	0.0428444	ko00860	AT5G13630.1;AT5G13630.2;AT5G14220.1;AT5G14220.2;gi|400007809|gb|KA291613.1|;gi|319881580|gb|HP768754.1|;gi|393716203|dbj|AB623947.1|;gi|400006407|gb|KA290211.1|;gi|400020039|gb|KA303831.1|;gi|399997138|gb|KA280958.1|	K03403+K00231+K01719+K03404+K00510+K13606
Sulfur metabolism	9	428	0.000722643	0.0491397	ko00920	gi|125975943|gb|EF218619.1|;gi|452114161|gb|KC179760.1|;gi|90856222|gb|DQ444464.1|;gi|406767208|gb|GAAC01005345.1|;AT3G22890.1;AT4G14680.1;AT5G43780.1;AT2G01140.1;AT3G13110.1	K13811+K01623+K00640
Ascorbate and aldarate metabolism	10	586	0.00179461	0.0915253	ko00053	gi|400001361|gb|KA285173.1|;gi|319848765|gb|HP737460.1|;gi|406768447|gb|GAAC01004106.1|;gi|406763252|gb|GAAC01009301.1|;AT2G29130.1;AT2G38080.1;AT5G60020.1;AT2G19800.1;gi|400004798|gb|KA288602.1|;gi|406719746|gb|GAAC01052786.1|	K00423+K00469+K00128
Mineral absorption	6	251	0.00292959	0.119527	ko04978	gi|400015574|gb|KA299366.1|;gi|400009145|gb|KA292949.1|;gi|400002793|gb|KA286605.1|;gi|319861268|gb|HP749962.1|;AT1G47240.1;gi|400006407|gb|KA290211.1|	K14686+K07213+K12347+K00510
Selenocompound metabolism	7	374	0.00518526	0.176299	ko00450	gi|125975943|gb|EF218619.1|;gi|452114161|gb|KC179760.1|;gi|90856222|gb|DQ444464.1|;gi|406767208|gb|GAAC01005345.1|;AT3G22890.1;AT4G14680.1;AT5G43780.1	K13811
Apoptosis	16	1449	0.00770818	0.207739	ko04210	gi|400002380|gb|KA286192.1|;gi|319864908|gb|HP753602.1|;gi|319867213|gb|HP755907.1|;gi|406719770|gb|GAAC01052762.1|;AT1G34300.1;AT1G10620.1;AT1G68690.1;AT2G18470.1;AT4G23210.1;AT4G25160.1;AT4G11470.1;AT4G23210.2;AT4G23210.3;AT5G61350.1;gi|406760386|gb|GAA	K04733+K04728
NF-kappa B signaling pathway	16	1458	0.00814661	0.207739	ko04064	gi|400002380|gb|KA286192.1|;gi|319864908|gb|HP753602.1|;gi|319867213|gb|HP755907.1|;gi|406719770|gb|GAAC01052762.1|;AT1G34300.1;AT1G10620.1;AT1G68690.1;AT2G18470.1;AT4G23210.1;AT4G25160.1;AT4G11470.1;AT4G23210.2;AT4G23210.3;AT5G61350.1;gi|406760386|gb|GAA	K04733+K04728
Plant hormone signal transduction	34	4060	0.0116329	0.245774	ko04075	AT5G65320.1;gi|400002380|gb|KA286192.1|;gi|406766797|gb|GAAC01005756.1|;gi|400015797|gb|KA299589.1|;gi|400002338|gb|KA286150.1|;gi|319863670|gb|HP752364.1|;gi|319862263|gb|HP750957.1|;gi|319854873|gb|HP743568.1|;gi|319846128|gb|HP734823.1|;gi|406766223|gb	K13422+K13415+K14431+K14503+K13416+K14489+K14491+K14502+K14499+K14432+K14494+K14485+K14486+K14484+K14497
Chagas disease (American trypanosomiasis)	16	1532	0.0125566	0.245774	ko05142	gi|400002380|gb|KA286192.1|;gi|319864908|gb|HP753602.1|;gi|319867213|gb|HP755907.1|;gi|400002622|gb|KA286434.1|;gi|406767575|gb|GAAC01004978.1|;gi|406719770|gb|GAAC01052762.1|;AT1G34300.1;AT1G10620.1;AT1G68690.1;AT2G18470.1;AT4G23210.1;AT4G25160.1;AT4G114	K04733+K03456+K04382
Protein processing in endoplasmic reticulum	21	2220	0.0132525	0.245774	ko04141	gi|319858007|gb|HP746701.1|;gi|319854180|gb|HP742875.1|;gi|319854093|gb|HP742788.1|;gi|406772026|gb|GAAC01000527.1|;gi|406721983|gb|GAAC01050549.1|;gi|400002292|gb|KA286104.1|;gi|400009180|gb|KA292984.1|;gi|400006349|gb|KA290153.1|;gi|400002296|gb|KA28610	K09580+K14005+K13993+K08288+K08054+K04079+K06689+K09540+K10661+K12669+K13525
Toll-like receptor signaling pathway	15	1494	0.0209783	0.356632	ko04620	gi|400002380|gb|KA286192.1|;gi|319864908|gb|HP753602.1|;gi|319867213|gb|HP755907.1|;gi|406719770|gb|GAAC01052762.1|;AT1G34300.1;AT1G10620.1;AT1G68690.1;AT2G18470.1;AT3G51290.2;AT4G23210.1;AT4G25160.1;AT4G11470.1;AT4G23210.2;AT4G23210.3;AT5G61350.1	K04733+K04392
Neurotrophin signaling pathway	17	1805	0.0251508	0.388705	ko04722	gi|400002380|gb|KA286192.1|;gi|319864908|gb|HP753602.1|;gi|319867213|gb|HP755907.1|;gi|319848525|gb|HP737220.1|;gi|406754775|gb|GAAC01017778.1|;gi|406719770|gb|GAAC01052762.1|;AT1G34300.1;AT1G10620.1;AT1G68690.1;AT2G18470.1;AT3G51290.2;AT4G23210.1;AT4G251	K04733+K04505+K03083+K04392
Toxoplasmosis	17	1818	0.0266758	0.388705	ko05145	gi|400002380|gb|KA286192.1|;gi|319864908|gb|HP753602.1|;gi|319867213|gb|HP755907.1|;gi|406758957|gb|GAAC01013596.1|;gi|406719770|gb|GAAC01052762.1|;AT1G34300.1;AT1G10620.1;AT1G68690.1;AT2G18470.1;AT4G23650.1;AT4G23210.1;AT4G25160.1;AT4G11470.1;AT4G23210.2	K04733+K13412
Propanoate metabolism	8	651	0.0300595	0.408809	ko00640	gi|406721607|gb|GAAC01050925.1|;gi|400007809|gb|KA291613.1|;gi|400004798|gb|KA288602.1|;gi|393716203|dbj|AB623947.1|;gi|406719746|gb|GAAC01052786.1|;AT1G80620.1;AT5G15530.1;gi|319871709|gb|HP760403.1|	K00232+K01719+K00128+K02956+K02160+K00224
Limonene and pinene degradation	22	2618	0.036586	0.409116	ko00903	gi|400008482|gb|KA292286.1|;gi|319864908|gb|HP753602.1|;gi|319847604|gb|HP736299.1|;gi|400004798|gb|KA288602.1|;gi|400000364|gb|KA284178.1|;gi|406766940|gb|GAAC01005613.1|;gi|406754775|gb|GAAC01017778.1|;gi|406719746|gb|GAAC01052786.1|;AT1G64900.1;AT3G496	K00924+K00128+K00120+K00517
Legionellosis	6	440	0.0370866	0.409116	ko05134	AT3G53570.3;AT3G53570.1;AT3G53570.2;AT3G53570.4;AT4G36580.1;gi|319882455|gb|HP769455.1|	K08823+K13525
Sulfur relay system	3	133	0.038184	0.409116	ko04122	AT1G01290.1;AT1G01290.2;AT1G51310.1	K03639+K00566
alpha-Linolenic acid metabolism	6	448	0.0398944	0.409116	ko00592	gi|400003010|gb|KA286822.1|;gi|406721607|gb|GAAC01050925.1|;gi|429503492|gb|JX647695.1|;gi|411012943|gb|JX647690.1|;gi|145952323|gb|EF526217.1|;gi|411012945|gb|JX647691.1|	K01058+K00232+K08241
Leishmaniasis	14	1489	0.0401094	0.409116	ko05140	gi|400002380|gb|KA286192.1|;gi|319864908|gb|HP753602.1|;gi|319867213|gb|HP755907.1|;gi|406719770|gb|GAAC01052762.1|;AT1G34300.1;AT1G10620.1;AT1G68690.1;AT2G18470.1;AT4G23210.1;AT4G25160.1;AT4G11470.1;AT4G23210.2;AT4G23210.3;AT5G61350.1	K04733
Measles	15	1666	0.0470028	0.456598	ko05162	gi|400002380|gb|KA286192.1|;gi|319864908|gb|HP753602.1|;gi|319867213|gb|HP755907.1|;gi|406754775|gb|GAAC01017778.1|;gi|406719770|gb|GAAC01052762.1|;AT1G34300.1;AT1G10620.1;AT1G68690.1;AT2G18470.1;AT4G23210.1;AT4G25160.1;AT4G11470.1;AT4G23210.2;AT4G23210.3	K04733+K03083
Ethylbenzene degradation	17	1979	0.0517451	0.479818	ko00642	gi|400008482|gb|KA292286.1|;gi|319864908|gb|HP753602.1|;gi|319847604|gb|HP736299.1|;gi|406766940|gb|GAAC01005613.1|;gi|406754775|gb|GAAC01017778.1|;AT3G49670.1;AT3G22800.1;AT3G53570.3;AT3G23750.1;AT3G53570.1;AT3G53570.2;AT3G53570.4;AT4G25160.1;AT4G23210.2	K00924
Pertussis	14	1581	0.0598424	0.530776	ko05133	gi|400002380|gb|KA286192.1|;gi|319864908|gb|HP753602.1|;gi|319867213|gb|HP755907.1|;gi|406719770|gb|GAAC01052762.1|;AT1G34300.1;AT1G10620.1;AT1G68690.1;AT2G18470.1;AT4G23210.1;AT4G25160.1;AT4G11470.1;AT4G23210.2;AT4G23210.3;AT5G61350.1	K04733
Aminobenzoate degradation	21	2682	0.0729876	0.59649	ko00627	gi|400008482|gb|KA292286.1|;gi|319864908|gb|HP753602.1|;gi|319847604|gb|HP736299.1|;gi|400009982|gb|KA293786.1|;gi|400000364|gb|KA284178.1|;gi|406766940|gb|GAAC01005613.1|;gi|406754775|gb|GAAC01017778.1|;AT1G64900.1;AT3G49670.1;AT3G22800.1;AT3G53570.3;AT3	K00924+K01501+K00120+K00517
Benzoate degradation	17	2076	0.0730992	0.59649	ko00362	gi|400008482|gb|KA292286.1|;gi|319864908|gb|HP753602.1|;gi|319847604|gb|HP736299.1|;gi|406766940|gb|GAAC01005613.1|;gi|406754775|gb|GAAC01017778.1|;AT3G49670.1;AT3G22800.1;AT3G53570.3;AT3G23750.1;AT3G53570.1;AT3G53570.2;AT3G53570.4;AT4G25160.1;AT4G23210.2	K00924
Isoflavonoid biosynthesis	3	179	0.0780637	0.612499	ko00943	AT3G16520.1;AT3G16520.3;AT3G16520.2	K13263
Ether lipid metabolism	4	311	0.0957376	0.723351	ko00565	gi|400007128|gb|KA290932.1|;gi|319875532|gb|HP764226.1|;gi|406764976|gb|GAAC01007577.1|;gi|319853510|gb|HP742205.1|	K13510+K01115
D-Alanine metabolism	1	19	0.100196	0.73	ko00473	gi|319864216|gb|HP752910.1|	K02863
Taurine and hypotaurine metabolism	2	103	0.111865	0.78691	ko00430	gi|400007809|gb|KA291613.1|;gi|393716203|dbj|AB623947.1|	K01719
RNA degradation	11	1359	0.137771	0.936843	ko03018	gi|319851065|gb|HP739760.1|;AT2G39740.1;AT4G37910.1;gi|400008155|gb|KA291959.1|;AT2G45620.1;AT2G23350.1;gi|406733618|gb|GAAC01038935.1|;AT5G18230.1;AT5G18230.2;gi|319845431|gb|HP734126.1|;gi|319874970|gb|HP763664.1|	K03514+K04043+K13126+K03678+K12580+K12619
Polyketide sugar unit biosynthesis	2	126	0.154771	0.999349	ko00523	AT5G59290.1;AT5G59290.2	K01710
Tuberculosis	15	2093	0.18933	0.999349	ko05152	gi|400002380|gb|KA286192.1|;gi|319864908|gb|HP753602.1|;AT4G37910.1;gi|319867213|gb|HP755907.1|;gi|406719770|gb|GAAC01052762.1|;AT1G34300.1;AT1G10620.1;AT1G68690.1;AT2G18470.1;AT4G23210.1;AT4G25160.1;AT4G11470.1;AT4G23210.2;AT4G23210.3;AT5G61350.1	K04733+K04043
Lipoic acid metabolism	1	40	0.199326	0.999349	ko00785	gi|400017666|gb|KA301458.1|	K03644
Glycosylphosphatidylinositol(GPI)-anchor biosynthesis	4	417	0.201996	0.999349	ko00563	gi|319854669|gb|HP743364.1|;gi|400003984|gb|KA287796.1|;gi|319871703|gb|HP760397.1|;gi|406758965|gb|GAAC01013588.1|	K05283
Arginine and proline metabolism	7	861	0.203622	0.999349	ko00330	gi|400004798|gb|KA288602.1|;gi|319845929|gb|HP734624.1|;gi|406761296|gb|GAAC01011257.1|;gi|406719746|gb|GAAC01052786.1|;AT5G49820.1;AT5G39080.1;gi|400019306|gb|KA303098.1|	K00128+K00620+K14329+K01840
Influenza A	15	2182	0.233051	0.999349	ko05164	gi|400002380|gb|KA286192.1|;gi|319864908|gb|HP753602.1|;gi|319867213|gb|HP755907.1|;gi|406754775|gb|GAAC01017778.1|;gi|406719770|gb|GAAC01052762.1|;AT1G34300.1;AT1G10620.1;AT1G68690.1;AT2G18470.1;AT4G23210.1;AT4G25160.1;AT4G11470.1;AT4G23210.2;AT4G23210.3	K04733+K03083
Tyrosine metabolism	17	2522	0.238289	0.999349	ko00350	gi|400008482|gb|KA292286.1|;gi|319864908|gb|HP753602.1|;gi|319847604|gb|HP736299.1|;gi|406766940|gb|GAAC01005613.1|;gi|406754775|gb|GAAC01017778.1|;AT3G49670.1;AT3G22800.1;AT3G53570.3;AT3G23750.1;AT3G53570.1;AT3G53570.2;AT3G53570.4;AT4G25160.1;AT4G23210.2	K00924
Styrene degradation	1	50	0.242624	0.999349	ko00643	gi|400009982|gb|KA293786.1|	K01501
Osteoclast differentiation	3	308	0.244122	0.999349	ko04380	gi|399996163|gb|KA279983.1|;gi|319880369|gb|HP767927.1|;AT3G51290.2	K14380+K04392
Fructose and mannose metabolism	19	2871	0.246126	0.999349	ko00051	gi|400008482|gb|KA292286.1|;gi|319864908|gb|HP753602.1|;gi|319847604|gb|HP736299.1|;gi|406766940|gb|GAAC01005613.1|;gi|406754775|gb|GAAC01017778.1|;AT2G01140.1;AT3G49670.1;AT3G22800.1;AT3G53570.3;AT3G23750.1;AT3G53570.1;AT3G53570.2;AT3G53570.4;AT4G25160.1	K00924+K01623+K01840
Bacterial chemotaxis	3	310	0.247065	0.999349	ko02030	gi|400004798|gb|KA288602.1|;gi|406719746|gb|GAAC01052786.1|;AT1G51310.1	K00128+K00566
Cell cycle - yeast	9	1237	0.250423	0.999349	ko04111	gi|319866189|gb|HP754883.1|;gi|406723171|gb|GAAC01049361.1|;AT4G19520.1;gi|406721039|gb|GAAC01051493.1|;gi|400003646|gb|KA287458.1|;gi|400002622|gb|KA286434.1|;gi|319834486|gb|HP723869.1|;gi|406767575|gb|GAAC01004978.1|;AT5G66130.1	K06675+K06685+K06674+K02540+K03456+K04382+K06662
Protein digestion and absorption	2	176	0.255064	0.999349	ko04974	gi|400001800|gb|KA285612.1|;gi|406731361|gb|GAAC01041192.1|	K14207
Phenylalanine metabolism	5	636	0.278428	0.999349	ko00360	gi|400018328|gb|KA302120.1|;gi|399995773|gb|KA279593.1|;gi|399996294|gb|KA280114.1|;gi|319863597|gb|HP752291.1|;gi|406745235|gb|GAAC01027318.1|	K00430
Bacterial invasion of epithelial cells	3	337	0.287251	0.999349	ko05100	gi|400001178|gb|KA284990.1|;AT3G51290.2;gi|399997468|gb|KA281288.1|	K01528+K04392+K00940
Notch signaling pathway	2	198	0.300035	0.999349	ko04330	gi|319848525|gb|HP737220.1|;AT5G65630.1	K04505+K06062
Tetracycline biosynthesis	1	65	0.30323	0.999349	ko00253	AT5G15530.1	K02160
RNA transport	14	2151	0.307843	0.999349	ko03013	AT1G22660.1;AT1G22660.2;gi|406722018|gb|GAAC01050514.1|;gi|319843722|gb|HP732417.1|;gi|406721039|gb|GAAC01051493.1|;gi|400016752|gb|KA300544.1|;gi|400008155|gb|KA291959.1|;gi|399996714|gb|KA280534.1|;gi|319850819|gb|HP739514.1|;gi|406762342|gb|GAAC0101021	K00974+K03239+K09291+K14319+K13126+K07562+K12878
Microbial metabolism in diverse environments	40	6662	0.320574	0.999349	ko01120	gi|400008482|gb|KA292286.1|;gi|319864908|gb|HP753602.1|;gi|319847604|gb|HP736299.1|;gi|125975943|gb|EF218619.1|;gi|452114161|gb|KC179760.1|;gi|90856222|gb|DQ444464.1|;gi|406767208|gb|GAAC01005345.1|;AT3G22890.1;AT4G14680.1;AT5G43780.1;gi|400009982|gb|KA29	K00924+K13811+K01501+K01719+K00616+K00128+K00120+K00517+K01623+K00640+K02160+K00224+K01206
Antigen processing and presentation	4	520	0.325991	0.999349	ko04612	gi|399998984|gb|KA282804.1|;gi|399997894|gb|KA281714.1|;gi|399995837|gb|KA279657.1|;gi|319854310|gb|HP743005.1|	K08054+K04079+K01365
Hepatitis C	3	363	0.326385	0.999349	ko05160	gi|400002622|gb|KA286434.1|;gi|406767575|gb|GAAC01004978.1|;gi|406754775|gb|GAAC01017778.1|	K03456+K04382+K03083
MAPK signaling pathway - yeast	4	523	0.32973	0.999349	ko04011	gi|319843722|gb|HP732417.1|;gi|406721039|gb|GAAC01051493.1|;gi|406769069|gb|GAAC01003484.1|;AT3G51290.2	K09291+K11228+K07975
Valine, leucine and isoleucine degradation	4	530	0.338462	0.999349	ko00280	gi|406721607|gb|GAAC01050925.1|;gi|400004798|gb|KA288602.1|;gi|400000364|gb|KA284178.1|;gi|406719746|gb|GAAC01052786.1|	K00232+K00128+K00020
Pentose phosphate pathway	6	860	0.34252	0.999349	ko00030	gi|400005622|gb|KA289426.1|;gi|400000364|gb|KA284178.1|;AT2G01140.1;gi|400017750|gb|KA301542.1|;gi|400002850|gb|KA286662.1|;gi|406764822|gb|GAAC01007731.1|	K00616+K00020+K01623+K01206
beta-Alanine metabolism	3	387	0.362505	0.999349	ko00410	gi|406721607|gb|GAAC01050925.1|;gi|400004798|gb|KA288602.1|;gi|406719746|gb|GAAC01052786.1|	K00232+K00128
GABAergic synapse	3	387	0.362505	0.999349	ko04727	gi|400001800|gb|KA285612.1|;gi|406731361|gb|GAAC01041192.1|;gi|399998115|gb|KA281935.1|	K14207+K15015
Streptomycin biosynthesis	2	233	0.370422	0.999349	ko00521	AT5G59290.1;AT5G59290.2	K01710
Carotenoid biosynthesis	4	557	0.372183	0.999349	ko00906	gi|400012224|gb|KA296028.1|;gi|400017750|gb|KA301542.1|;gi|400002850|gb|KA286662.1|;AT5G57030.1	K09839+K00514+K06444
Terpenoid backbone biosynthesis	4	568	0.385898	0.999349	ko00900	gi|319864216|gb|HP752910.1|;gi|345748130|gb|JN584161.1|;gi|406768870|gb|GAAC01003683.1|;gi|319845431|gb|HP734126.1|	K02863+K00021+K05356
Basal cell carcinoma	1	89	0.390297	0.999349	ko05217	gi|406754775|gb|GAAC01017778.1|	K03083
Glutamatergic synapse	4	576	0.39585	0.999349	ko04724	gi|400001800|gb|KA285612.1|;gi|406731361|gb|GAAC01041192.1|;gi|406764976|gb|GAAC01007577.1|;gi|319853510|gb|HP742205.1|	K14207+K01115
Nicotine addiction	1	91	0.397042	0.999349	ko05033	gi|399998115|gb|KA281935.1|	K15015
Chloroalkane and chloroalkene degradation	3	412	0.399796	0.999349	ko00625	gi|400004798|gb|KA288602.1|;gi|400000364|gb|KA284178.1|;gi|406719746|gb|GAAC01052786.1|	K00128+K00120
Diterpenoid biosynthesis	2	251	0.405556	0.999349	ko00904	gi|406733930|gb|GAAC01038623.1|;gi|406726701|gb|GAAC01045831.1|	K05282+K04125
Peptidoglycan biosynthesis	1	94	0.407021	0.999349	ko00550	gi|319864216|gb|HP752910.1|	K02863
Glycerophospholipid metabolism	6	935	0.415962	0.999349	ko00564	gi|400003010|gb|KA286822.1|;gi|400007128|gb|KA290932.1|;gi|319875532|gb|HP764226.1|;gi|406764976|gb|GAAC01007577.1|;gi|406760741|gb|GAAC01011812.1|;gi|319853510|gb|HP742205.1|	K01058+K13510+K01115+K00901
Endocrine and other factor-regulated calcium reabsorption	2	263	0.428449	0.999349	ko04961	gi|400001178|gb|KA284990.1|;gi|400003070|gb|KA286882.1|	K01528+K11827
Polycyclic aromatic hydrocarbon degradation	4	604	0.430442	0.999349	ko00624	gi|400000364|gb|KA284178.1|;AT1G64900.1;gi|319871709|gb|HP760403.1|;gi|406720988|gb|GAAC01051544.1|	K00120+K00517+K00224
p53 signaling pathway	3	435	0.433557	0.999349	ko04115	gi|319856824|gb|HP745518.1|;gi|406760386|gb|GAAC01012167.1|;gi|319845431|gb|HP734126.1|	K10143+K04728
Purine metabolism	17	2906	0.444284	0.999349	ko00230	gi|125975943|gb|EF218619.1|;gi|452114161|gb|KC179760.1|;gi|90856222|gb|DQ444464.1|;gi|406767208|gb|GAAC01005345.1|;AT3G22890.1;AT4G14680.1;AT5G43780.1;gi|400011300|gb|KA295104.1|;gi|400003778|gb|KA287590.1|;gi|399998388|gb|KA282208.1|;gi|319864216|gb|HP75	K13811+K01537+K03021+K03676+K02863+K00602+K00640+K00940+K01206
Flagellar assembly	1	107	0.448395	0.999349	ko02040	AT1G51310.1	K00566
Tryptophan metabolism	3	450	0.455198	0.999349	ko00380	gi|400009982|gb|KA293786.1|;gi|400004798|gb|KA288602.1|;gi|406719746|gb|GAAC01052786.1|	K01501+K00128
NOD-like receptor signaling pathway	2	279	0.458234	0.999349	ko04621	gi|399997894|gb|KA281714.1|;gi|399995837|gb|KA279657.1|	K04079
Long-term depression	2	281	0.461893	0.999349	ko04730	gi|400002622|gb|KA286434.1|;gi|406767575|gb|GAAC01004978.1|	K03456+K04382
TGF-beta signaling pathway	3	456	0.463759	0.999349	ko04350	gi|400008485|gb|KA292289.1|;gi|400002622|gb|KA286434.1|;gi|406767575|gb|GAAC01004978.1|	K04683+K03456+K04382
Pancreatic cancer	3	460	0.469433	0.999349	ko05212	gi|406764976|gb|GAAC01007577.1|;AT3G51290.2;gi|319853510|gb|HP742205.1|	K01115+K04392
Arachidonic acid metabolism	1	114	0.469467	0.999349	ko00590	gi|319885225|gb|HP772225.1|	K05309
Chlorocyclohexane and chlorobenzene degradation	1	115	0.472411	0.999349	ko00361	gi|319871709|gb|HP760403.1|	K00224
Pathways in cancer	8	1359	0.480637	0.999349	ko05200	gi|319843722|gb|HP732417.1|;gi|406721039|gb|GAAC01051493.1|;gi|399997894|gb|KA281714.1|;gi|399995837|gb|KA279657.1|;gi|406764976|gb|GAAC01007577.1|;gi|406754775|gb|GAAC01017778.1|;AT3G51290.2;gi|319853510|gb|HP742205.1|	K09291+K04079+K01115+K03083+K04392
Histidine metabolism	2	292	0.48176	0.999349	ko00340	gi|400004798|gb|KA288602.1|;gi|406719746|gb|GAAC01052786.1|	K00128
Pentose and glucuronate interconversions	5	832	0.489561	0.999349	ko00040	gi|400004798|gb|KA288602.1|;gi|406719746|gb|GAAC01052786.1|;AT1G48100.1;AT5G09760.1;gi|319826307|gb|HP716069.1|	K00128+K01184+K01051+K03575
Circadian rhythm - fly	1	121	0.489735	0.999349	ko04711	gi|406754775|gb|GAAC01017778.1|	K03083
Wnt signaling pathway	5	833	0.490607	0.999349	ko04310	gi|400002622|gb|KA286434.1|;gi|319848525|gb|HP737220.1|;gi|406767575|gb|GAAC01004978.1|;gi|406754775|gb|GAAC01017778.1|;AT3G51290.2	K03456+K04505+K04382+K03083+K04392
Lysine degradation	2	299	0.494165	0.999349	ko00310	gi|400004798|gb|KA288602.1|;gi|406719746|gb|GAAC01052786.1|	K00128
Phenylpropanoid biosynthesis	8	1380	0.497779	0.999349	ko00940	gi|400018328|gb|KA302120.1|;gi|399995773|gb|KA279593.1|;AT1G15950.1;AT3G18080.1;AT5G39080.1;gi|399996294|gb|KA280114.1|;gi|319863597|gb|HP752291.1|;gi|406745235|gb|GAAC01027318.1|	K00430+K09753+K05350+K13065
Biosynthesis of unsaturated fatty acids	2	309	0.511557	0.999349	ko01040	gi|406721607|gb|GAAC01050925.1|;gi|319866780|gb|HP755474.1|	K00232+K10244
RIG-I-like receptor signaling pathway	1	129	0.511956	0.999349	ko04622	gi|319846698|gb|HP735393.1|	K11594
Cell cycle - Caulobacter	1	132	0.520037	0.999349	ko04112	AT1G33360.1	K03544
Pancreatic secretion	1	135	0.527985	0.999349	ko04972	AT3G51290.2	K04392
Leukocyte transendothelial migration	1	136	0.530605	0.999349	ko04670	AT3G51290.2	K04392
Thyroid cancer	2	330	0.546777	0.999349	ko05216	gi|319843722|gb|HP732417.1|;gi|406721039|gb|GAAC01051493.1|	K09291
Steroid biosynthesis	2	333	0.551662	0.999349	ko00100	gi|400005522|gb|KA289326.1|;gi|393716219|dbj|AB623963.1|	K07748
Photosynthesis - antenna proteins	2	337	0.558117	0.999349	ko00196	gi|400000748|gb|KA284562.1|;gi|399995627|gb|KA279447.1|	K08915
Glycerolipid metabolism	4	713	0.558218	0.999349	ko00561	gi|400003010|gb|KA286822.1|;gi|400004798|gb|KA288602.1|;gi|406719746|gb|GAAC01052786.1|;gi|406760741|gb|GAAC01011812.1|	K01058+K00128+K00901
Pyrimidine metabolism	22	4028	0.558426	0.999349	ko00240	gi|400008482|gb|KA292286.1|;gi|319864908|gb|HP753602.1|;gi|319847604|gb|HP736299.1|;gi|400003778|gb|KA287590.1|;gi|399998388|gb|KA282208.1|;gi|319857365|gb|HP746059.1|;gi|406766940|gb|GAAC01005613.1|;gi|406754775|gb|GAAC01017778.1|;AT3G49670.1;AT3G22800.1	K00924+K03021+K03676+K01955+K00940
Folate biosynthesis	2	340	0.562914	0.999349	ko00790	AT1G01290.1;AT1G01290.2	K03639
Endocytosis	6	1101	0.572056	0.999349	ko04144	gi|399999809|gb|KA283623.1|;gi|400001178|gb|KA284990.1|;gi|319857177|gb|HP745871.1|;gi|406764976|gb|GAAC01007577.1|;gi|400003070|gb|KA286882.1|;gi|319853510|gb|HP742205.1|	K12192+K01528+K12486+K01115+K11827
Shigellosis	3	543	0.580174	0.999349	ko05131	gi|399997788|gb|KA281608.1|;AT3G51290.2;gi|399997468|gb|KA281288.1|	K06689+K04392+K00940
Dopaminergic synapse	3	551	0.590055	0.999349	ko04728	gi|400002622|gb|KA286434.1|;gi|406767575|gb|GAAC01004978.1|;gi|406754775|gb|GAAC01017778.1|	K03456+K04382+K03083
Fatty acid metabolism	3	559	0.599786	0.999349	ko00071	gi|406721607|gb|GAAC01050925.1|;gi|400004798|gb|KA288602.1|;gi|406719746|gb|GAAC01052786.1|	K00232+K00128
Two-component system	5	943	0.599899	0.999349	ko02020	AT4G37910.1;gi|400004798|gb|KA288602.1|;gi|319845622|gb|HP734317.1|;gi|406719746|gb|GAAC01052786.1|;AT5G64290.1	K04043+K00128+K03319
B cell receptor signaling pathway	2	364	0.599944	0.999349	ko04662	gi|406754775|gb|GAAC01017778.1|;AT3G51290.2	K03083+K04392
Colorectal cancer	2	364	0.599944	0.999349	ko05210	gi|406754775|gb|GAAC01017778.1|;AT3G51290.2	K03083+K04392
Progesterone-mediated oocyte maturation	3	564	0.605791	0.999349	ko04914	gi|319865287|gb|HP753981.1|;gi|399997894|gb|KA281714.1|;gi|399995837|gb|KA279657.1|	K06638+K04079
Cell cycle	6	1144	0.609166	0.999349	ko04110	gi|319865287|gb|HP753981.1|;gi|400008485|gb|KA292289.1|;gi|400003646|gb|KA287458.1|;gi|406754775|gb|GAAC01017778.1|;gi|406760386|gb|GAAC01012167.1|;gi|319845431|gb|HP734126.1|	K06638+K04683+K02540+K03083+K04728
Morphine addiction	1	171	0.613712	0.999349	ko05032	gi|399998115|gb|KA281935.1|	K15015
Meiosis - yeast	4	778	0.626633	0.999349	ko04113	gi|400003646|gb|KA287458.1|;gi|400002622|gb|KA286434.1|;gi|406767575|gb|GAAC01004978.1|;AT5G66130.1	K02540+K03456+K04382+K06662
Axon guidance	2	387	0.633171	0.999349	ko04360	gi|406754775|gb|GAAC01017778.1|;AT3G51290.2	K03083+K04392
Metabolic pathways	114	21067	0.635312	0.999349	ko01100	gi|400000748|gb|KA284562.1|;gi|399995627|gb|KA279447.1|;gi|319854669|gb|HP743364.1|;gi|400008482|gb|KA292286.1|;gi|400003010|gb|KA286822.1|;gi|319864908|gb|HP753602.1|;gi|319847604|gb|HP736299.1|;AT1G01290.1;AT1G01290.2;gi|125975943|gb|EF218619.1|;gi|4521	K08915+K05283+K00924+K01058+K03639+K13811+K03403+K00430+K05278+K03239+K00703+K00423+K00232+K00231+K03644+K09839+K01501+K01719+K13510+K00616+K07748+K00128+K03021+K05857+K00020+K03676+K02717+K00789+K05309+K03404+K02863+K01955+K00620+K12669+K00021+K01115+K05
Chemokine signaling pathway	2	389	0.635956	0.999349	ko04062	gi|406754775|gb|GAAC01017778.1|;AT3G51290.2	K03083+K04392
Ribosome biogenesis in eukaryotes	6	1178	0.637218	0.999349	ko03008	gi|319863087|gb|HP751781.1|;gi|399996714|gb|KA280534.1|;AT3G55460.1;gi|319845431|gb|HP734126.1|;gi|319874970|gb|HP763664.1|;gi|319877895|gb|HP766589.1|	K14548+K07562+K14573+K12619+K14567
Cutin, suberine and wax biosynthesis	2	390	0.637342	0.999349	ko00073	gi|400000012|gb|KA283826.1|;gi|406720988|gb|GAAC01051544.1|	K15400+K13407
Fc gamma R-mediated phagocytosis	4	789	0.637522	0.999349	ko04666	gi|400001178|gb|KA284990.1|;gi|406764976|gb|GAAC01007577.1|;AT3G51290.2;gi|319853510|gb|HP742205.1|	K01528+K01115+K04392
Bisphenol degradation	3	594	0.640551	0.999349	ko00363	gi|400000364|gb|KA284178.1|;AT1G64900.1;gi|406720988|gb|GAAC01051544.1|	K00120+K00517
Various types of N-glycan biosynthesis	1	187	0.646645	0.999349	ko00513	gi|393716211|dbj|AB623955.1|	K12669
Fatty acid elongation	1	192	0.65635	0.999349	ko00062	gi|319866780|gb|HP755474.1|	K10249+K10244
Circadian rhythm - plant	4	813	0.660558	0.999349	ko04712	gi|400015797|gb|KA299589.1|;AT5G58010.1;gi|406726086|gb|GAAC01046446.1|;gi|400003049|gb|KA286861.1|	K12126+K12115+K12116
Synaptic vesicle cycle	3	614	0.6625	0.999349	ko04721	gi|400001178|gb|KA284990.1|;gi|399998115|gb|KA281935.1|;gi|400003070|gb|KA286882.1|	K01528+K15015+K11827
Other glycan degradation	4	818	0.66523	0.999349	ko00511	gi|400005622|gb|KA289426.1|;gi|400017750|gb|KA301542.1|;gi|400002850|gb|KA286662.1|;gi|406764822|gb|GAAC01007731.1|	K00616+K01206
PPAR signaling pathway	2	422	0.67954	0.999349	ko03320	gi|406721607|gb|GAAC01050925.1|;gi|399995751|gb|KA279571.1|	K00232+K08770
HTLV-I infection	5	1056	0.697062	0.999349	ko05166	gi|399998984|gb|KA282804.1|;gi|406754775|gb|GAAC01017778.1|;AT5G65630.1;gi|406760386|gb|GAAC01012167.1|;gi|319845431|gb|HP734126.1|	K08054+K03083+K06062+K04728
Viral myocarditis	1	217	0.701031	0.999349	ko05416	AT3G51290.2	K04392
Spliceosome	9	1886	0.719362	0.999349	ko03040	gi|400007235|gb|KA291039.1|;gi|400002419|gb|KA286231.1|;gi|406761888|gb|GAAC01010665.1|;gi|406759528|gb|GAAC01013025.1|;gi|406722337|gb|GAAC01050195.1|;AT3G55460.1;AT5G58040.1;AT5G09860.1;AT5G09860.2	K12849+K12870+K12866+K12900+K12891+K11984+K12878
Alanine, aspartate and glutamate metabolism	4	881	0.72032	0.999349	ko00250	gi|319864216|gb|HP752910.1|;gi|319857365|gb|HP746059.1|;gi|400017750|gb|KA301542.1|;gi|400002850|gb|KA286662.1|	K02863+K01955+K01206
Vitamin B6 metabolism	1	231	0.723469	0.999349	ko00750	AT1G80620.1	K02956
Mismatch repair	3	678	0.726134	0.999349	ko03430	gi|406763822|gb|GAAC01008731.1|;AT5G59290.1;AT5G59290.2	K04567+K01710
DNA replication	3	683	0.730686	0.999349	ko03030	gi|400003646|gb|KA287458.1|;AT5G59290.1;AT5G59290.2	K02540+K01710
Fc epsilon RI signaling pathway	1	248	0.748469	0.999349	ko04664	AT3G51290.2	K04392
Cysteine and methionine metabolism	4	922	0.75241	0.999349	ko00270	gi|406722018|gb|GAAC01050514.1|;gi|399995663|gb|KA279483.1|;AT2G01140.1;AT3G13110.1	K03239+K00789+K01623+K00640
Hedgehog signaling pathway	1	256	0.75944	0.999349	ko04340	gi|406754775|gb|GAAC01017778.1|	K03083
Bile secretion	4	936	0.762699	0.999349	ko04976	gi|319864908|gb|HP753602.1|;gi|345748130|gb|JN584161.1|;gi|406768870|gb|GAAC01003683.1|;gi|406770737|gb|GAAC01001816.1|	K05658+K00021
Amyotrophic lateral sclerosis (ALS)	1	260	0.764745	0.999349	ko05014	AT3G51290.2	K04392
Carbon fixation pathways in prokaryotes	1	266	0.772486	0.999349	ko00720	AT5G15530.1	K02160
Protein export	2	511	0.776085	0.999349	ko03060	gi|399996406|gb|KA280226.1|;gi|319857365|gb|HP746059.1|	K09540+K01955
Epithelial cell signaling in Helicobacter pylori infection	1	270	0.777504	0.999349	ko05120	AT3G51290.2	K04392
Transcriptional misregulation in cancer	2	515	0.77976	0.999349	ko05202	gi|406760386|gb|GAAC01012167.1|;gi|319845431|gb|HP734126.1|	K04728
Tight junction	2	522	0.786066	0.999349	ko04530	gi|400002622|gb|KA286434.1|;gi|406767575|gb|GAAC01004978.1|	K03456+K04382
Bacterial secretion system	1	280	0.789572	0.999349	ko03070	gi|319857365|gb|HP746059.1|	K01955
Homologous recombination	3	755	0.789809	0.999349	ko03440	gi|406719686|gb|GAAC01052846.1|;AT5G59290.1;AT5G59290.2	K00602+K01710
Naphthalene degradation	1	286	0.796497	0.999349	ko00626	gi|400000364|gb|KA284178.1|	K00120
Lysosome	6	1414	0.796515	0.999349	ko04142	gi|400003998|gb|KA287810.1|;gi|319854310|gb|HP743005.1|;AT1G47240.1;gi|400017750|gb|KA301542.1|;gi|400003070|gb|KA286882.1|;gi|400002850|gb|KA286662.1|	K01373+K01365+K12347+K01206+K12394
Systemic lupus erythematosus	1	290	0.800987	0.999349	ko05322	gi|399997542|gb|KA281362.1|	K11251
Natural killer cell mediated cytotoxicity	1	293	0.804289	0.999349	ko04650	AT3G51290.2	K04392
Pantothenate and CoA biosynthesis	1	293	0.804289	0.999349	ko00770	AT4G37910.1	K04043
Prostate cancer	3	777	0.805581	0.999349	ko05215	gi|399997894|gb|KA281714.1|;gi|399995837|gb|KA279657.1|;gi|406754775|gb|GAAC01017778.1|	K04079+K03083
Stilbenoid, diarylheptanoid and gingerol biosynthesis	3	782	0.809024	0.999349	ko00945	AT1G64900.1;AT5G39080.1;gi|406720988|gb|GAAC01051544.1|	K00517+K13065
Aminoacyl-tRNA biosynthesis	3	784	0.810387	0.999349	ko00970	AT4G37910.1;gi|406763822|gb|GAAC01008731.1|;gi|399997034|gb|KA280854.1|	K04043+K04567+K02935
Rheumatoid arthritis	1	304	0.815937	0.999349	ko05323	gi|319854310|gb|HP743005.1|	K01365
GnRH signaling pathway	2	563	0.819897	0.999349	ko04912	gi|406764976|gb|GAAC01007577.1|;gi|319853510|gb|HP742205.1|	K01115
Pyruvate metabolism	5	1248	0.822159	0.999349	ko00620	gi|400007809|gb|KA291613.1|;gi|400004798|gb|KA288602.1|;gi|393716203|dbj|AB623947.1|;gi|406719746|gb|GAAC01052786.1|;AT5G15530.1	K01719+K00128+K02160
Endometrial cancer	1	316	0.827857	0.999349	ko05213	gi|406754775|gb|GAAC01017778.1|	K03083
VEGF signaling pathway	1	318	0.829767	0.999349	ko04370	AT3G51290.2	K04392
Starch and sucrose metabolism	9	2129	0.8357	0.999349	ko00500	gi|400015586|gb|KA299378.1|;gi|319849028|gb|HP737723.1|;gi|406728361|gb|GAAC01044192.1|;gi|319844157|gb|HP732852.1|;AT1G48100.1;AT3G23820.1;AT3G18080.1;AT5G09760.1;gi|319826307|gb|HP716069.1|	K00703+K00688+K01184+K08679+K05350+K01051+K03575
T cell receptor signaling pathway	1	325	0.836288	0.999349	ko04660	gi|406754775|gb|GAAC01017778.1|	K03083
Ribosome	10	2355	0.842263	0.999349	ko03010	gi|400017689|gb|KA301481.1|;gi|400017445|gb|KA301237.1|;gi|399996757|gb|KA280577.1|;gi|319864216|gb|HP752910.1|;gi|330541750|gb|HQ423149.1|;AT1G51310.1;AT1G80620.1;gi|399997034|gb|KA280854.1|;gi|406733066|gb|GAAC01039487.1|;gi|399997303|gb|KA281123.1|	K02953+K02932+K02863+K00566+K02956+K02935+K02900+K02918
ErbB signaling pathway	1	338	0.847745	0.999349	ko04012	gi|406754775|gb|GAAC01017778.1|	K03083
Renal cell carcinoma	1	341	0.850273	0.999349	ko05211	AT3G51290.2	K04392
Retrograde endocannabinoid signaling	1	341	0.850273	0.999349	ko04723	gi|399998115|gb|KA281935.1|	K15015
N-Glycan biosynthesis	1	359	0.864586	0.999349	ko00510	gi|393716211|dbj|AB623955.1|	K12669
Flavonoid biosynthesis	4	1132	0.874095	0.999349	ko00941	gi|400017382|gb|KA301174.1|;gi|406724536|gb|GAAC01047996.1|;AT5G39080.1;gi|319871709|gb|HP760403.1|	K05278+K13065+K13081
Methane metabolism	2	649	0.875724	0.999349	ko00680	gi|400007809|gb|KA291613.1|;gi|393716203|dbj|AB623947.1|	K01719
Nitrogen metabolism	2	657	0.880013	0.999349	ko00910	gi|400009982|gb|KA293786.1|;gi|399997468|gb|KA281288.1|	K01501+K00940
Inositol phosphate metabolism	2	662	0.882624	0.999349	ko00562	AT2G19800.1;gi|400002153|gb|KA285965.1|	K00469+K05857
Phagosome	3	914	0.882851	0.999349	ko04145	gi|399998984|gb|KA282804.1|;gi|319854310|gb|HP743005.1|;AT3G51290.2	K08054+K01365+K04392
Cytosolic DNA-sensing pathway	1	393	0.888003	0.999349	ko04623	gi|400003778|gb|KA287590.1|	K03021
Ubiquinone and other terpenoid-quinone biosynthesis	1	398	0.891087	0.999349	ko00130	gi|400003010|gb|KA286822.1|	K01058
Focal adhesion	2	683	0.893028	0.999349	ko04510	gi|406754775|gb|GAAC01017778.1|;AT3G51290.2	K03083+K04392
Cyanoamino acid metabolism	2	688	0.895376	0.999349	ko00460	gi|400009982|gb|KA293786.1|;AT3G18080.1	K01501+K05350
mRNA surveillance pathway	5	1436	0.900703	0.999349	ko03015	gi|400008155|gb|KA291959.1|;gi|400002622|gb|KA286434.1|;gi|406767575|gb|GAAC01004978.1|;AT2G23350.1;AT5G58040.1	K13126+K03456+K04382+K14405
One carbon pool by folate	1	415	0.900954	0.999349	ko00670	gi|406719686|gb|GAAC01052846.1|	K00602
Phosphatidylinositol signaling system	2	705	0.903005	0.999349	ko04070	gi|400002153|gb|KA285965.1|;gi|406760741|gb|GAAC01011812.1|	K05857+K00901
Amino sugar and nucleotide sugar metabolism	5	1446	0.903876	0.999349	ko00520	AT3G23820.1;AT5G59290.1;AT5G59290.2;gi|400019306|gb|KA303098.1|;gi|319826307|gb|HP716069.1|	K08679+K12449+K01840+K03575
Calcium signaling pathway	1	434	0.910931	0.999349	ko04020	gi|400002153|gb|KA285965.1|	K05857
Peroxisome	2	732	0.914063	0.999349	ko04146	gi|319856824|gb|HP745518.1|;gi|406721607|gb|GAAC01050925.1|	K13346+K00232
MAPK signaling pathway	2	742	0.91785	0.999349	ko04010	gi|319857812|gb|HP746506.1|;AT3G51290.2	K04460+K04392
Salmonella infection	1	451	0.919004	0.999349	ko05132	AT3G51290.2	K04392
Regulation of autophagy	1	452	0.919456	0.999349	ko04140	AT1G51350.1	K08332
Adherens junction	1	461	0.923408	0.999349	ko04520	AT3G51290.2	K04392
Alzheimer's disease	3	1030	0.92553	0.999349	ko05010	gi|319848525|gb|HP737220.1|;gi|406754775|gb|GAAC01017778.1|;AT5G08530.1	K04505+K03083+K03942
Zeatin biosynthesis	1	482	0.931893	0.999349	ko00908	gi|319845431|gb|HP734126.1|	K10760
Proteasome	1	484	0.93265	0.999349	ko03050	AT4G36580.1	K03065
Ubiquitin mediated proteolysis	5	1567	0.935799	0.999349	ko04120	gi|319856824|gb|HP745518.1|;gi|399997788|gb|KA281608.1|;gi|319862263|gb|HP750957.1|;AT3G50230.1;AT4G38600.1	K10143+K06689+K10576+K10590
ABC transporters	6	1807	0.936152	0.999349	ko02010	gi|319864908|gb|HP753602.1|;AT3G23820.1;AT5G59290.1;AT5G59290.2;gi|400019306|gb|KA303098.1|;gi|406770737|gb|GAAC01001816.1|	K05658+K08679+K01710+K01840
Photosynthesis	1	497	0.937373	0.999349	ko00195	gi|399996582|gb|KA280402.1|	K02717
Melanogenesis	1	521	0.945241	0.999349	ko04916	gi|406754775|gb|GAAC01017778.1|	K03083
Fatty acid biosynthesis	1	572	0.958839	0.999349	ko00061	AT5G15530.1	K02160
Biosynthesis of secondary metabolites	49	10963	0.959017	0.999349	ko01110	gi|400003010|gb|KA286822.1|;AT5G13630.1;AT5G13630.2;gi|400018328|gb|KA302120.1|;gi|400017382|gb|KA301174.1|;gi|399995773|gb|KA279593.1|;gi|406724536|gb|GAAC01047996.1|;AT5G14220.1;AT5G14220.2;gi|400012224|gb|KA296028.1|;gi|400007809|gb|KA291613.1|;gi|4000	K01058+K03403+K00430+K05278+K00231+K09839+K01719+K00616+K00128+K00120+K00789+K03404+K02863+K00620+K00021+K05282+K00602+K09753+K00517+K01623+K05350+K13065+K01710+K12449+K02160+K13081+K00940+K01840+K00514+K01206+K10760+K05356+K03575+K13606+K06444
Base excision repair	1	590	0.962785	0.999349	ko03410	gi|319826307|gb|HP716069.1|	K03575
Glycolysis / Gluconeogenesis	3	1214	0.964999	0.999349	ko00010	gi|400004798|gb|KA288602.1|;gi|406719746|gb|GAAC01052786.1|;AT2G01140.1	K00128+K01623
Phenylalanine, tyrosine and tryptophan biosynthesis	1	601	0.965009	0.999349	ko00400	AT2G01140.1	K01623
Parkinson's disease	1	633	0.970752	0.999349	ko05012	AT5G08530.1	K03942
Fanconi anemia pathway	2	1083	0.983392	0.999349	ko03460	gi|319839703|gb|HP728398.1|;gi|406755231|gb|GAAC01017322.1|	K15078
Galactose metabolism	1	805	0.988856	0.999349	ko00052	AT1G51310.1	K00566
RNA polymerase	1	806	0.988918	0.999349	ko03020	gi|400003778|gb|KA287590.1|	K03021
Regulation of actin cytoskeleton	1	812	0.989286	0.999349	ko04810	AT3G51290.2	K04392
Oocyte meiosis	2	1174	0.989331	0.999349	ko04114	gi|400002622|gb|KA286434.1|;gi|406767575|gb|GAAC01004978.1|	K03456+K04382
Glutathione metabolism	1	827	0.990151	0.999349	ko00480	gi|400000364|gb|KA284178.1|	K00020
Insulin signaling pathway	2	1212	0.991145	0.999349	ko04910	gi|319844157|gb|HP732852.1|;gi|406754775|gb|GAAC01017778.1|	K00688+K03083
Alcoholism	1	853	0.99149	0.999349	ko05034	gi|399997542|gb|KA281362.1|	K11251
Herpes simplex infection	1	935	0.994634	0.999349	ko05168	AT3G55460.1	K12891
Carbon fixation in photosynthetic organisms	1	937	0.994694	0.999349	ko00710	AT2G01140.1	K01623
Huntington's disease	2	1321	0.994835	0.999349	ko05016	AT5G08530.1;gi|400003070|gb|KA286882.1|	K03942+K11827
Epstein-Barr virus infection	3	1867	0.998125	0.999349	ko05169	gi|400003778|gb|KA287590.1|;gi|406754775|gb|GAAC01017778.1|;AT4G36580.1	K03021+K03083+K03065
Oxidative phosphorylation	1	1309	0.999349	0.999349	ko00190	AT5G08530.1	K03942
T1 vs T3
#Pathway	Sample1 (983)	Sample2 (75081)	Pvalue	Qvalue	Pathway ID	Genes	KOs
Plant-pathogen interaction	94	4447	4.19432e-06	0.00112408	ko04626	AT2G24130.1;gi|319841095|gb|HP729790.1|;gi|400008818|gb|KA292622.1|;gi|406739000|gb|GAAC01033553.1|;gi|400014493|gb|KA298285.1|;gi|319843118|gb|HP731813.1|;gi|406763660|gb|GAAC01008893.1|;AT1G51480.1;AT3G46730.1;AT4G09430.1;AT5G47250.1;AT5G43740.1;AT5G43730.1;AT5G43740.2;gi|400012699|gb|KA296503.1|;gi|406768102|gb|GAAC01004451.1|;AT5G66330.1;gi|399996767|gb|KA280587.1|;gi|406764939|gb|GAAC0100761…	K13428+K13420+K13458+K13422+K04371+K13457+K13460+K13459+K13448+K13430+K02183+K13414+K13416+K13429+K13424+K04079+K13456+K13417+K13413+K13412+K13423+K13447+K13462
Mineral absorption	10	251	0.00192063	0.161755	ko04978	AT2G26550.1;AT2G26550.2;AT2G26550.3;AT3G06130.1;gi|400015574|gb|KA299366.1|;gi|400009145|gb|KA292949.1|;gi|400002793|gb|KA286605.1|;gi|319861268|gb|HP749962.1|;AT1G47240.1;gi|400006407|gb|KA290211.1|	K00510+K07213+K14686+K12347
Porphyrin and chlorophyll metabolism	15	483	0.00205249	0.161755	ko00860	AT1G58290.1;gi|406727133|gb|GAAC01045399.1|;AT2G26550.1;AT2G26550.2;AT2G26550.3;gi|319823032|gb|HP712794.1|;gi|319874460|gb|HP763154.1|;gi|406766842|gb|GAAC01005711.1|;AT5G14220.1;AT5G14220.2;gi|406726237|gb|GAAC01046295.1|;gi|400007809|gb|KA291613.1|;gi|319881580|gb|HP768754.1|;gi|393716203|dbj|AB623947.1|;gi|400006407|gb|KA290211.1|	K02492+K01176+K00510+K01772+K00218+K00231+K01719+K03404
Pathways in cancer	31	1359	0.00241426	0.161755	ko05200	AT1G26240.1;gi|406739000|gb|GAAC01033553.1|;gi|400013428|gb|KA297232.1|;gi|400010748|gb|KA294552.1|;gi|319858863|gb|HP747557.1|;gi|319814910|gb|HP704672.1|;gi|400003715|gb|KA287527.1|;gi|319854354|gb|HP743049.1|;gi|400004313|gb|KA288125.1|;gi|319881534|gb|HP768720.1|;gi|406732824|gb|GAAC01039729.1|;AT1G13220.2;AT5G52640.1;gi|400011108|gb|KA294912.1|;gi|400006809|gb|KA290613.1|;gi|399995728|gb|KA2…	K09291+K04371+K00799+K03873+K06067+K01115+K04079+K04392+K06627+K07203+K03083
Protein processing in endoplasmic reticulum	42	2220	0.0123305	0.497315	ko04141	gi|319855135|gb|HP743830.1|;gi|400014481|gb|KA298273.1|;gi|400003540|gb|KA287352.1|;gi|399995671|gb|KA279491.1|;gi|400018696|gb|KA302488.1|;gi|319858007|gb|HP746701.1|;gi|319854180|gb|HP742875.1|;gi|319854093|gb|HP742788.1|;gi|406772026|gb|GAAC01000527.1|;gi|406721983|gb|GAAC01050549.1|;AT1G09080.1;AT1G09080.2;AT3G44110.1;AT5G52640.1;AT5G60640.1;AT5G60640.2;AT5G60640.3;gi|400015254|gb|KA299046.1|…	K03347+K08057+K10661+K06689+K09580+K14005+K09490+K09503+K04079+K14007+K13993+K09518+K12669+K13525+K12668+K10839+K08288+K08054+K09540
Vasopressin-regulated water reabsorption	7	188	0.0124207	0.497315	ko04962	AT5G36250.1;gi|400007448|gb|KA291252.1|;gi|406763765|gb|GAAC01008788.1|;gi|406731914|gb|GAAC01040639.1|;gi|393716176|dbj|AB623920.1|;gi|406770709|gb|GAAC01001844.1|;gi|406765827|gb|GAAC01006726.1|	K04345+K12462+K10418
Calcium signaling pathway	12	434	0.0129896	0.497315	ko04020	AT5G36250.1;gi|400016206|gb|KA299998.1|;AT3G08510.1;AT3G55940.1;AT3G08510.2;AT3G08510.3;gi|400009547|gb|KA293351.1|;gi|400008683|gb|KA292487.1|;gi|319868478|gb|HP757172.1|;gi|406733675|gb|GAAC01038878.1|;gi|319852186|gb|HP740881.1|;gi|400002153|gb|KA285965.1|	K04345+K02183+K05857+K15040
alpha-Linolenic acid metabolism	12	448	0.0162552	0.544549	ko00592	gi|399996744|gb|KA280564.1|;gi|429503487|gb|JX647692.1|;gi|400003010|gb|KA286822.1|;gi|406721607|gb|GAAC01050925.1|;gi|429503488|gb|JX647693.1|;AT5G04040.1;gi|400001581|gb|KA285393.1|;gi|399996313|gb|KA280133.1|;gi|429503492|gb|JX647695.1|;gi|411012943|gb|JX647690.1|;gi|145952323|gb|EF526217.1|;gi|411012945|gb|JX647691.1|	K08241+K01058+K00232+K14674
Antigen processing and presentation	13	520	0.0211041	0.628432	ko04612	gi|400014481|gb|KA298273.1|;gi|399995671|gb|KA279491.1|;AT5G43060.1;AT1G09080.1;AT1G09080.2;AT5G52640.1;gi|400006603|gb|KA290407.1|;gi|400000105|gb|KA283919.1|;gi|399996594|gb|KA280414.1|;gi|399998984|gb|KA282804.1|;gi|399997894|gb|KA281714.1|;gi|399995837|gb|KA279657.1|;gi|319854310|gb|HP743005.1|	K08057+K01365+K09490+K04079+K08065+K08054
Ascorbate and aldarate metabolism	14	586	0.0241164	0.646319	ko00053	gi|400018498|gb|KA302290.1|;gi|400015172|gb|KA298964.1|;gi|319851972|gb|HP740667.1|;gi|319843995|gb|HP732690.1|;gi|400001361|gb|KA285173.1|;gi|319848765|gb|HP737460.1|;gi|406768447|gb|GAAC01004106.1|;gi|406763252|gb|GAAC01009301.1|;AT2G29130.1;AT2G38080.1;AT5G60020.1;AT2G19800.1;gi|400004798|gb|KA288602.1|;gi|406719746|gb|GAAC01052786.1|	K00434+K00423+K00469+K00128
Salivary secretion	7	223	0.0284724	0.693691	ko04970	AT5G36250.1;gi|400016206|gb|KA299998.1|;gi|406727133|gb|GAAC01045399.1|;gi|400009547|gb|KA293351.1|;gi|400008683|gb|KA292487.1|;gi|319868478|gb|HP757172.1|;gi|406733675|gb|GAAC01038878.1|	K04345+K02183+K01176
Plant hormone signal transduction	67	4060	0.0323596	0.722699	ko04075	AT1G10850.1;AT5G67200.1;AT5G37020.1;AT5G37020.2;gi|319877873|gb|HP766567.1|;gi|319846345|gb|HP735040.1|;gi|406769275|gb|GAAC01003278.1|;AT2G45160.1;AT3G60630.1;AT4G00150.1;gi|400008818|gb|KA292622.1|;gi|400012699|gb|KA296503.1|;gi|399998899|gb|KA282719.1|;gi|406724414|gb|GAAC01048118.1|;gi|319875114|gb|HP763808.1|;gi|319853333|gb|HP742028.1|;gi|406727919|gb|GAAC01044634.1|;gi|406725671|gb|GAAC010…	K13415+K14486+K14494+K13422+K14497+K14488+K14508+K13416+K14498+K14500+K14513+K14493+K14503+K14489+K14431+K14491+K14502+K14499+K14432+K14485+K14484
Phototransduction	5	144	0.0416266	0.804652	ko04744	gi|400016206|gb|KA299998.1|;gi|400009547|gb|KA293351.1|;gi|400008683|gb|KA292487.1|;gi|319868478|gb|HP757172.1|;gi|406733675|gb|GAAC01038878.1|	K02183
Olfactory transduction	6	195	0.0443045	0.804652	ko04740	AT5G36250.1;gi|400016206|gb|KA299998.1|;gi|400009547|gb|KA293351.1|;gi|400008683|gb|KA292487.1|;gi|319868478|gb|HP757172.1|;gi|406733675|gb|GAAC01038878.1|	K04345+K02183
MAPK signaling pathway - yeast	12	523	0.0450365	0.804652	ko04011	AT1G26240.1;gi|406739000|gb|GAAC01033553.1|;gi|400001385|gb|KA285197.1|;AT1G13220.2;gi|319844902|gb|HP733597.1|;gi|319803248|gb|HP701157.1|;gi|319843722|gb|HP732417.1|;gi|406721039|gb|GAAC01051493.1|;AT5G41140.1;AT5G41140.2;gi|406769069|gb|GAAC01003484.1|;AT3G51290.2	K09291+K04371+K01759+K09265+K11228+K07975
Glycosylphosphatidylinositol(GPI)-anchor biosynthesis	10	417	0.0500391	0.833485	ko00563	gi|319886377|gb|HP773377.1|;gi|319859668|gb|HP748362.1|;AT3G29070.1;gi|400016363|gb|KA300155.1|;gi|319856960|gb|HP745654.1|;gi|406762614|gb|GAAC01009939.1|;gi|406725351|gb|GAAC01047181.1|;gi|400003984|gb|KA287796.1|;gi|319871703|gb|HP760397.1|;gi|406758965|gb|GAAC01013588.1|	K05283+K03857+K03859
Prostate cancer	16	777	0.0528703	0.833485	ko05215	gi|406739000|gb|GAAC01033553.1|;gi|400013428|gb|KA297232.1|;gi|400010748|gb|KA294552.1|;gi|319858863|gb|HP747557.1|;gi|319814910|gb|HP704672.1|;gi|319854354|gb|HP743049.1|;AT5G52640.1;gi|400011108|gb|KA294912.1|;gi|399995728|gb|KA279548.1|;gi|319853881|gb|HP742576.1|;gi|319803248|gb|HP701157.1|;gi|406765130|gb|GAAC01007423.1|;gi|406763445|gb|GAAC01009108.1|;gi|399997894|gb|KA281714.1|;gi|39999583…	K04371+K00799+K04079+K07203+K03083
Cell cycle - yeast	23	1237	0.061664	0.884577	ko04111	gi|319855135|gb|HP743830.1|;gi|406739000|gb|GAAC01033553.1|;AT4G09430.1;gi|319874063|gb|HP762757.1|;gi|319866189|gb|HP754883.1|;gi|406723171|gb|GAAC01049361.1|;AT4G19520.1;AT1G09720.1;AT1G13220.2;AT5G18370.1;AT5G17680.1;gi|319883012|gb|HP770012.1|;gi|319846273|gb|HP734968.1|;gi|319803248|gb|HP701157.1|;gi|393716216|dbj|AB623960.1|;gi|393716151|dbj|AB623895.1|;AT3G44630.3;gi|406721039|gb|GAAC01051…	K03347+K04371+K06685+K03358+K06675+K06636+K06669+K04382+K02178+K02603+K06674+K02540+K03456+K01078
p53 signaling pathway	10	435	0.0627126	0.884577	ko04115	AT1G74770.1;gi|319869980|gb|HP758674.1|;gi|406733354|gb|GAAC01039199.1|;AT1G66620.1;AT5G40340.1;AT5G58760.1;gi|319845431|gb|HP734126.1|;gi|319851676|gb|HP740371.1|;gi|406771988|gb|GAAC01000565.1|;gi|406760386|gb|GAAC01012167.1|	K10144+K04728+K04506+K10140+K10808
Thyroid cancer	8	330	0.0707998	0.948718	ko05216	AT1G26240.1;gi|406739000|gb|GAAC01033553.1|;AT1G13220.2;gi|319803248|gb|HP701157.1|;gi|319843722|gb|HP732417.1|;gi|406721039|gb|GAAC01051493.1|;AT5G41140.1;AT5G41140.2	K09291+K04371
Amphetamine addiction	8	338	0.0787626	0.957039	ko05031	AT5G36250.1;gi|400016206|gb|KA299998.1|;gi|400004313|gb|KA288125.1|;gi|400009547|gb|KA293351.1|;gi|400008683|gb|KA292487.1|;gi|319868478|gb|HP757172.1|;gi|406733675|gb|GAAC01038878.1|;gi|406765599|gb|GAAC01006954.1|	K04345+K02183+K06067+K06269
Neurotrophin signaling pathway	31	1805	0.0791943	0.957039	ko04722	AT5G28680.1;gi|406739000|gb|GAAC01033553.1|;gi|319867213|gb|HP755907.1|;gi|400016206|gb|KA299998.1|;gi|400007448|gb|KA291252.1|;gi|400004039|gb|KA287851.1|;gi|406763765|gb|GAAC01008788.1|;gi|406731914|gb|GAAC01040639.1|;gi|406725671|gb|GAAC01046861.1|;gi|400009547|gb|KA293351.1|;gi|400008683|gb|KA292487.1|;gi|319868478|gb|HP757172.1|;gi|406733675|gb|GAAC01038878.1|;gi|400006809|gb|KA290613.1|;gi|…	K04733+K04371+K02183+K12462+K04392+K04505+K03083
Polyketide sugar unit biosynthesis	4	126	0.0843582	0.957039	ko00523	gi|399996979|gb|KA280799.1|;gi|399995734|gb|KA279554.1|;AT5G59290.1;AT5G59290.2	K01915+K01710
Glioma	9	403	0.085705	0.957039	ko05214	gi|406739000|gb|GAAC01033553.1|;gi|400016206|gb|KA299998.1|;gi|400009547|gb|KA293351.1|;gi|400008683|gb|KA292487.1|;gi|319868478|gb|HP757172.1|;gi|406733675|gb|GAAC01038878.1|;gi|319853881|gb|HP742576.1|;gi|319803248|gb|HP701157.1|;gi|406763445|gb|GAAC01009108.1|	K04371+K02183+K07203
Ubiquitin mediated proteolysis	27	1567	0.0932505	0.972812	ko04120	gi|319855135|gb|HP743830.1|;AT1G10850.1;AT5G67200.1;gi|319864822|gb|HP753516.1|;gi|406762848|gb|GAAC01009705.1|;gi|400018696|gb|KA302488.1|;gi|400003715|gb|KA287527.1|;gi|319874063|gb|HP762757.1|;AT1G74770.1;gi|319841213|gb|HP729908.1|;gi|400011638|gb|KA295442.1|;gi|406733354|gb|GAAC01039199.1|;AT1G70320.1;AT1G66620.1;AT5G58760.1;AT5G35390.1;gi|319867955|gb|HP756649.1|;gi|406761240|gb|GAAC0101131…	K03347+K10576+K10581+K06689+K03873+K03358+K10144+K10592+K04506+K10140+K10615+K10590
Cell cycle - Caulobacter	4	132	0.0959975	0.972812	ko04112	gi|319886471|gb|HP773471.1|;AT5G47040.1;gi|406724873|gb|GAAC01047659.1|;AT1G33360.1	K01338+K01358+K03544
Sulfur relay system	4	133	0.0980072	0.972812	ko04122	gi|319867145|gb|HP755839.1|;AT1G01290.1;AT1G01290.2;AT1G51310.1	K14169+K03639+K00566
Dopaminergic synapse	11	551	0.112183	0.999963	ko04728	AT5G36250.1;gi|400016206|gb|KA299998.1|;gi|400009547|gb|KA293351.1|;gi|400008683|gb|KA292487.1|;gi|319868478|gb|HP757172.1|;gi|406733675|gb|GAAC01038878.1|;gi|319883012|gb|HP770012.1|;gi|406765599|gb|GAAC01006954.1|;gi|400002622|gb|KA286434.1|;gi|406767575|gb|GAAC01004978.1|;gi|406754775|gb|GAAC01017778.1|	K04345+K02183+K04382+K06269+K03456+K03083
Osteoclast differentiation	7	308	0.112282	0.999963	ko04380	gi|406739000|gb|GAAC01033553.1|;AT4G36860.1;gi|400006809|gb|KA290613.1|;gi|319803248|gb|HP701157.1|;gi|399996163|gb|KA279983.1|;gi|319880369|gb|HP767927.1|;AT3G51290.2	K04371+K14380+K04392
Ether lipid metabolism	7	311	0.116478	0.999963	ko00565	gi|319881534|gb|HP768720.1|;gi|406732824|gb|GAAC01039729.1|;AT5G04040.1;gi|400007128|gb|KA290932.1|;gi|319875532|gb|HP764226.1|;gi|406764976|gb|GAAC01007577.1|;gi|319861569|gb|HP750263.1|	K01115+K14674+K13510+K01078
Metabolism of xenobiotics by cytochrome P450	8	375	0.122193	0.999963	ko00980	gi|400013428|gb|KA297232.1|;gi|400010748|gb|KA294552.1|;gi|319858863|gb|HP747557.1|;gi|319814910|gb|HP704672.1|;gi|319854354|gb|HP743049.1|;gi|400011108|gb|KA294912.1|;gi|399995728|gb|KA279548.1|;gi|406765130|gb|GAAC01007423.1|	K00799
GnRH signaling pathway	11	563	0.124698	0.999963	ko04912	gi|406739000|gb|GAAC01033553.1|;AT5G36250.1;gi|400016206|gb|KA299998.1|;gi|319881534|gb|HP768720.1|;gi|406732824|gb|GAAC01039729.1|;gi|400009547|gb|KA293351.1|;gi|400008683|gb|KA292487.1|;gi|319868478|gb|HP757172.1|;gi|406733675|gb|GAAC01038878.1|;gi|319803248|gb|HP701157.1|;gi|406764976|gb|GAAC01007577.1|	K04371+K04345+K02183+K01115
Progesterone-mediated oocyte maturation	11	564	0.125774	0.999963	ko04914	gi|406739000|gb|GAAC01033553.1|;AT5G36250.1;gi|319874063|gb|HP762757.1|;AT5G52640.1;gi|319874229|gb|HP762923.1|;gi|319846273|gb|HP734968.1|;gi|319803248|gb|HP701157.1|;gi|393716151|dbj|AB623895.1|;gi|406723650|gb|GAAC01048882.1|;gi|399997894|gb|KA281714.1|;gi|399995837|gb|KA279657.1|	K04371+K04345+K03358+K04079+K06627+K02178+K06638
Drug metabolism - cytochrome P450	8	379	0.127522	0.999963	ko00982	gi|400013428|gb|KA297232.1|;gi|400010748|gb|KA294552.1|;gi|319858863|gb|HP747557.1|;gi|319814910|gb|HP704672.1|;gi|319854354|gb|HP743049.1|;gi|400011108|gb|KA294912.1|;gi|399995728|gb|KA279548.1|;gi|406765130|gb|GAAC01007423.1|	K00799
Meiosis - yeast	14	778	0.146907	0.999963	ko04113	AT5G36250.1;gi|319874063|gb|HP762757.1|;AT1G09720.1;AT1G13220.2;gi|319883012|gb|HP770012.1|;gi|319853881|gb|HP742576.1|;gi|319846273|gb|HP734968.1|;gi|393716216|dbj|AB623960.1|;gi|393716151|dbj|AB623895.1|;gi|406765599|gb|GAAC01006954.1|;gi|406763445|gb|GAAC01009108.1|;gi|400003646|gb|KA287458.1|;gi|400002622|gb|KA286434.1|;gi|406767575|gb|GAAC01004978.1|	K04345+K03358+K06636+K06669+K04382+K07203+K02178+K02603+K06269+K02540+K03456
Phagosome	16	914	0.150395	0.999963	ko04145	gi|400014481|gb|KA298273.1|;gi|399995671|gb|KA279491.1|;gi|400001105|gb|KA284917.1|;AT5G43060.1;gi|400006809|gb|KA290613.1|;gi|400005823|gb|KA289627.1|;gi|400000105|gb|KA283919.1|;gi|399998908|gb|KA282728.1|;gi|399996594|gb|KA280414.1|;gi|319855968|gb|HP744663.1|;gi|319848261|gb|HP736956.1|;gi|406736182|gb|GAAC01036371.1|;gi|406726155|gb|GAAC01046377.1|;gi|399998984|gb|KA282804.1|;gi|319854310|gb…	K08057+K07897+K01365+K04392+K07374+K02153+K03661+K07375+K08054
Vascular smooth muscle contraction	9	466	0.161402	0.999963	ko04270	gi|406739000|gb|GAAC01033553.1|;AT5G36250.1;gi|400016206|gb|KA299998.1|;gi|400009547|gb|KA293351.1|;gi|400008683|gb|KA292487.1|;gi|319868478|gb|HP757172.1|;gi|406733675|gb|GAAC01038878.1|;gi|319803248|gb|HP701157.1|;gi|406765599|gb|GAAC01006954.1|	K04371+K04345+K02183+K06269
Gastric acid secretion	6	285	0.172852	0.999963	ko04971	AT5G36250.1;gi|400016206|gb|KA299998.1|;gi|400009547|gb|KA293351.1|;gi|400008683|gb|KA292487.1|;gi|319868478|gb|HP757172.1|;gi|406733675|gb|GAAC01038878.1|	K04345+K02183
Phototransduction - fly	5	230	0.185271	0.999963	ko04745	gi|400016206|gb|KA299998.1|;gi|400009547|gb|KA293351.1|;gi|400008683|gb|KA292487.1|;gi|319868478|gb|HP757172.1|;gi|406733675|gb|GAAC01038878.1|	K02183
Streptomycin biosynthesis	5	233	0.191971	0.999963	ko00521	gi|399996979|gb|KA280799.1|;gi|399995734|gb|KA279554.1|;gi|319841367|gb|HP730062.1|;AT5G59290.1;AT5G59290.2	K01915+K01755+K01710
Linoleic acid metabolism	4	175	0.19774	0.999963	ko00591	AT3G22400.1;AT5G04040.1;gi|399999052|gb|KA282870.1|;gi|319874460|gb|HP763154.1|	K15718+K14674+K00360+K00100
RNA transport	33	2151	0.199231	0.999963	ko03013	AT1G26240.1;gi|319867532|gb|HP756226.1|;gi|400011615|gb|KA295419.1|;gi|399999959|gb|KA283773.1|;AT1G22660.1;AT1G22660.2;gi|406722018|gb|GAAC01050514.1|;gi|400000860|gb|KA284674.1|;gi|393716158|dbj|AB623902.1|;gi|406770776|gb|GAAC01001777.1|;AT1G13220.2;AT2G34970.1;AT3G19910.1;AT3G56150.1;AT3G56150.2;AT5G09860.1;AT5G09860.2;gi|319855064|gb|HP743759.1|;gi|406763130|gb|GAAC01009423.1|;gi|406720752|g…	K09291+K03539+K03257+K13126+K00974+K03239+K14319+K03243+K03240+K14297+K03252+K12878+K03249+K14328+K14326+K14293+K07562
Isoflavonoid biosynthesis	4	179	0.208504	0.999963	ko00943	AT4G15360.1;AT3G16520.1;AT3G16520.3;AT3G16520.2	K13261+K13257+K13263
Rheumatoid arthritis	6	304	0.210393	0.999963	ko05323	AT5G43060.1;gi|400000105|gb|KA283919.1|;gi|399996594|gb|KA280414.1|;gi|319855968|gb|HP744663.1|;gi|406736182|gb|GAAC01036371.1|;gi|319854310|gb|HP743005.1|	K01365+K02153+K03661
Renin-angiotensin system	5	242	0.212565	0.999963	ko04614	gi|400019861|gb|KA303653.1|;gi|400017941|gb|KA301733.1|;gi|400017691|gb|KA301483.1|;gi|400008792|gb|KA292596.1|;gi|400004319|gb|KA288131.1|	K13289
Phosphatidylinositol signaling system	12	705	0.217831	0.999963	ko04070	gi|400016206|gb|KA299998.1|;AT3G08510.1;AT3G55940.1;AT3G08510.2;AT3G08510.3;AT5G04980.1;AT5G04980.2;gi|400009547|gb|KA293351.1|;gi|400008683|gb|KA292487.1|;gi|319868478|gb|HP757172.1|;gi|406733675|gb|GAAC01038878.1|;gi|400002153|gb|KA285965.1|	K02183+K05857+K01099
D-Alanine metabolism	1	19	0.221535	0.999963	ko00473	gi|319864216|gb|HP752910.1|	K02863
Glutamatergic synapse	10	576	0.226566	0.999963	ko04724	gi|406739000|gb|GAAC01033553.1|;AT5G36250.1;gi|319881534|gb|HP768720.1|;gi|406732824|gb|GAAC01039729.1|;gi|400001800|gb|KA285612.1|;gi|406731361|gb|GAAC01041192.1|;gi|399996979|gb|KA280799.1|;gi|399995734|gb|KA279554.1|;gi|319803248|gb|HP701157.1|;gi|406764976|gb|GAAC01007577.1|	K04371+K04345+K01115+K14207+K01915
Various types of N-glycan biosynthesis	4	187	0.230508	0.999963	ko00513	gi|319853703|gb|HP742398.1|;gi|393715713|dbj|AB624237.1|;gi|406743978|gb|GAAC01028575.1|;gi|393716211|dbj|AB623955.1|	K12669+K12668+K03847
Insulin signaling pathway	19	1212	0.244211	0.999963	ko04910	gi|406739000|gb|GAAC01033553.1|;AT5G36250.1;gi|400016206|gb|KA299998.1|;AT3G55150.1;gi|400009547|gb|KA293351.1|;gi|400008683|gb|KA292487.1|;gi|319868478|gb|HP757172.1|;gi|406733675|gb|GAAC01038878.1|;gi|319870616|gb|HP759310.1|;gi|319853881|gb|HP742576.1|;gi|319803248|gb|HP701157.1|;gi|406765599|gb|GAAC01006954.1|;gi|406763445|gb|GAAC01009108.1|;gi|406758904|gb|GAAC01013649.1|;gi|319826629|gb|HP7…	K04371+K04345+K02183+K07195+K07198+K07203+K06269+K07204+K07199+K03083
Melanogenesis	9	521	0.246394	0.999963	ko04916	gi|406739000|gb|GAAC01033553.1|;AT5G36250.1;gi|400016206|gb|KA299998.1|;gi|400009547|gb|KA293351.1|;gi|400008683|gb|KA292487.1|;gi|319868478|gb|HP757172.1|;gi|406733675|gb|GAAC01038878.1|;gi|319803248|gb|HP701157.1|;gi|406754775|gb|GAAC01017778.1|	K04371+K04345+K02183+K03083
Pancreatic secretion	3	135	0.260216	0.999963	ko04972	gi|406727133|gb|GAAC01045399.1|;gi|400006809|gb|KA290613.1|;AT3G51290.2	K01176+K04392
Circadian rhythm - plant	13	813	0.271338	0.999963	ko04712	gi|400003933|gb|KA287745.1|;gi|319867532|gb|HP756226.1|;gi|319873892|gb|HP762586.1|;gi|400012699|gb|KA296503.1|;gi|319803525|gb|HP701422.1|;gi|393716158|dbj|AB623902.1|;AT4G27310.1;gi|400020083|gb|KA303875.1|;gi|393715594|dbj|AB624118.1|;gi|198400320|gb|FJ014472.1|;gi|400015797|gb|KA299589.1|;AT5G58010.1;gi|406726086|gb|GAAC01046446.1|	K12131+K12127+K12128+K12129+K12135+K12121+K12126+K12130+K00660+K12134+K12133+K12115
Steroid biosynthesis	6	333	0.272368	0.999963	ko00100	AT5G04040.1;gi|400003905|gb|KA287717.1|;gi|406758280|gb|GAAC01014273.1|;gi|399997822|gb|KA281642.1|;gi|400005522|gb|KA289326.1|;gi|393716219|dbj|AB623963.1|	K14674+K00222+K00559+K07748
Oocyte meiosis	18	1174	0.281167	0.999963	ko04114	gi|319855135|gb|HP743830.1|;gi|406739000|gb|GAAC01033553.1|;AT5G36250.1;gi|319874063|gb|HP762757.1|;gi|400016206|gb|KA299998.1|;AT1G09720.1;AT1G13220.2;gi|400009547|gb|KA293351.1|;gi|400008683|gb|KA292487.1|;gi|319868478|gb|HP757172.1|;gi|406733675|gb|GAAC01038878.1|;gi|319883012|gb|HP770012.1|;gi|319846273|gb|HP734968.1|;gi|319803248|gb|HP701157.1|;gi|393716151|dbj|AB623895.1|;gi|406765599|gb|GA…	K03347+K04371+K04345+K03358+K02183+K06636+K06669+K04382+K02178+K06269+K03456
Chagas disease (American trypanosomiasis)	23	1532	0.281273	0.999963	ko05142	AT5G28680.1;gi|400014481|gb|KA298273.1|;gi|399995671|gb|KA279491.1|;gi|406739000|gb|GAAC01033553.1|;gi|319867213|gb|HP755907.1|;gi|400004039|gb|KA287851.1|;gi|406725671|gb|GAAC01046861.1|;gi|319883012|gb|HP770012.1|;gi|319803248|gb|HP701157.1|;gi|406770994|gb|GAAC01001559.1|;gi|400002622|gb|KA286434.1|;gi|406767575|gb|GAAC01004978.1|;gi|406719770|gb|GAAC01052762.1|;AT1G34300.1;AT1G10620.1;AT1G686…	K04733+K08057+K04371+K04382+K03456
Folate biosynthesis	6	340	0.287964	0.999963	ko00790	AT1G01290.1;AT1G01290.2;gi|399996979|gb|KA280799.1|;gi|399995734|gb|KA279554.1|;gi|319841367|gb|HP730062.1|;gi|406769920|gb|GAAC01002633.1|	K03639+K01915+K01755+K00763
Renal cell carcinoma	6	341	0.290207	0.999963	ko05211	gi|406739000|gb|GAAC01033553.1|;gi|400003715|gb|KA287527.1|;gi|400006809|gb|KA290613.1|;gi|319803248|gb|HP701157.1|;gi|406723432|gb|GAAC01049100.1|;AT3G51290.2	K04371+K03873+K04392
Glutathione metabolism	13	827	0.291037	0.999963	ko00480	gi|400013428|gb|KA297232.1|;gi|400010748|gb|KA294552.1|;gi|319858863|gb|HP747557.1|;gi|319814910|gb|HP704672.1|;gi|400018498|gb|KA302290.1|;gi|400015172|gb|KA298964.1|;gi|319854354|gb|HP743049.1|;gi|400011108|gb|KA294912.1|;gi|399998756|gb|KA282576.1|;gi|399995728|gb|KA279548.1|;gi|406771988|gb|GAAC01000565.1|;gi|406765130|gb|GAAC01007423.1|;gi|400000364|gb|KA284178.1|	K00799+K00434+K00031+K10808+K00020
Cardiac muscle contraction	3	146	0.299198	0.999963	ko04260	gi|400019742|gb|KA303534.1|;gi|399997236|gb|KA281056.1|;gi|406742865|gb|GAAC01029688.1|	K00413+K00417+K02267
Phosphonate and phosphinate metabolism	1	27	0.299454	0.999963	ko00440	AT2G32260.1	K00968
NOD-like receptor signaling pathway	5	279	0.303115	0.999963	ko04621	gi|406739000|gb|GAAC01033553.1|;AT5G52640.1;gi|319803248|gb|HP701157.1|;gi|399997894|gb|KA281714.1|;gi|399995837|gb|KA279657.1|	K04371+K04079
Long-term depression	5	281	0.308196	0.999963	ko04730	gi|406739000|gb|GAAC01033553.1|;gi|319883012|gb|HP770012.1|;gi|319803248|gb|HP701157.1|;gi|400002622|gb|KA286434.1|;gi|406767575|gb|GAAC01004978.1|	K04371+K04382+K03456
Alcoholism	13	853	0.328658	0.999963	ko05034	gi|406739000|gb|GAAC01033553.1|;AT5G36250.1;gi|400016206|gb|KA299998.1|;gi|400004313|gb|KA288125.1|;AT3G18520.1;AT3G18520.2;gi|400009547|gb|KA293351.1|;gi|400008683|gb|KA292487.1|;gi|319868478|gb|HP757172.1|;gi|406733675|gb|GAAC01038878.1|;gi|319803248|gb|HP701157.1|;gi|406765599|gb|GAAC01006954.1|;gi|319841789|gb|HP730484.1|	K04371+K04345+K02183+K06067+K11407+K06269+K11251
N-Glycan biosynthesis	6	359	0.33112	0.999963	ko00510	AT5G66450.1;gi|406731483|gb|GAAC01041070.1|;gi|319853703|gb|HP742398.1|;gi|393715713|dbj|AB624237.1|;gi|406743978|gb|GAAC01028575.1|;gi|393716211|dbj|AB623955.1|	K07252+K01231+K12669+K12668+K03847
Long-term potentiation	9	570	0.332144	0.999963	ko04720	gi|406739000|gb|GAAC01033553.1|;AT5G36250.1;gi|400016206|gb|KA299998.1|;gi|400009547|gb|KA293351.1|;gi|400008683|gb|KA292487.1|;gi|319868478|gb|HP757172.1|;gi|406733675|gb|GAAC01038878.1|;gi|319803248|gb|HP701157.1|;gi|406765599|gb|GAAC01006954.1|	K04371+K04345+K02183+K06269
Cell cycle	17	1144	0.332331	0.999963	ko04110	gi|319855135|gb|HP743830.1|;gi|319874063|gb|HP762757.1|;gi|400004313|gb|KA288125.1|;gi|319869980|gb|HP758674.1|;AT1G09720.1;AT1G13220.2;AT5G40340.1;gi|319845431|gb|HP734126.1|;gi|319874229|gb|HP762923.1|;gi|319846273|gb|HP734968.1|;gi|393716216|dbj|AB623960.1|;gi|393716151|dbj|AB623895.1|;gi|406723650|gb|GAAC01048882.1|;gi|400008485|gb|KA292289.1|;gi|400003646|gb|KA287458.1|;gi|406754775|gb|GAAC0…	K03347+K03358+K06067+K04728+K06636+K06669+K06627+K02178+K02603+K06638+K04683+K02540+K03083
Pertussis	23	1581	0.332995	0.999963	ko05133	AT5G28680.1;gi|406739000|gb|GAAC01033553.1|;gi|319867213|gb|HP755907.1|;gi|400016206|gb|KA299998.1|;gi|400004039|gb|KA287851.1|;gi|406725671|gb|GAAC01046861.1|;gi|400009547|gb|KA293351.1|;gi|400008683|gb|KA292487.1|;gi|319868478|gb|HP757172.1|;gi|406733675|gb|GAAC01038878.1|;gi|319803248|gb|HP701157.1|;gi|406770994|gb|GAAC01001559.1|;gi|406719770|gb|GAAC01052762.1|;AT1G34300.1;AT1G10620.1;AT1G686…	K04733+K04371+K02183
Hepatitis C	6	363	0.340318	0.999963	ko05160	gi|406739000|gb|GAAC01033553.1|;gi|319883012|gb|HP770012.1|;gi|319803248|gb|HP701157.1|;gi|400002622|gb|KA286434.1|;gi|406767575|gb|GAAC01004978.1|;gi|406754775|gb|GAAC01017778.1|	K04371+K04382+K03456+K03083
Glycerophospholipid metabolism	14	935	0.343131	0.999963	ko00564	AT1G52440.1;gi|319881534|gb|HP768720.1|;gi|406732824|gb|GAAC01039729.1|;AT2G32260.1;gi|400003010|gb|KA286822.1|;AT5G04040.1;gi|400018262|gb|KA302054.1|;gi|399995956|gb|KA279776.1|;gi|406765432|gb|GAAC01007121.1|;gi|406725499|gb|GAAC01047033.1|;gi|400007128|gb|KA290932.1|;gi|319875532|gb|HP764226.1|;gi|406764976|gb|GAAC01007577.1|;gi|319861569|gb|HP750263.1|	K06130+K01115+K00968+K01058+K14674+K13508+K02867+K00894+K03885+K13510+K01078
Apoptosis	21	1449	0.348844	0.999963	ko04210	AT5G28680.1;AT5G36250.1;gi|319867213|gb|HP755907.1|;gi|400004039|gb|KA287851.1|;gi|319869980|gb|HP758674.1|;gi|406725671|gb|GAAC01046861.1|;AT5G40340.1;gi|319845431|gb|HP734126.1|;gi|406770994|gb|GAAC01001559.1|;gi|406719770|gb|GAAC01052762.1|;AT1G34300.1;AT1G10620.1;AT1G68690.1;AT2G18470.1;AT4G23210.1;AT4G25160.1;AT4G11470.1;AT4G23210.2;AT4G23210.3;AT5G61350.1;gi|406760386|gb|GAAC01012167.1|	K04733+K04345+K04728
Peptidoglycan biosynthesis	2	94	0.349031	0.999963	ko00550	gi|399995956|gb|KA279776.1|;gi|319864216|gb|HP752910.1|	K02867+K02863
Propanoate metabolism	10	651	0.349353	0.999963	ko00640	gi|406727566|gb|GAAC01044966.1|;gi|406721607|gb|GAAC01050925.1|;gi|406725499|gb|GAAC01047033.1|;gi|319867416|gb|HP756110.1|;gi|400007809|gb|KA291613.1|;gi|400004798|gb|KA288602.1|;gi|393716203|dbj|AB623947.1|;gi|406719746|gb|GAAC01052786.1|;AT1G80620.1;AT5G15530.1	K02906+K00232+K03885+K01578+K01719+K00128+K02956+K02160
Acute myeloid leukemia	5	299	0.354345	0.999963	ko05221	gi|406739000|gb|GAAC01033553.1|;gi|319874229|gb|HP762923.1|;gi|319853881|gb|HP742576.1|;gi|319803248|gb|HP701157.1|;gi|406763445|gb|GAAC01009108.1|	K04371+K06627+K07203
Legionellosis	7	440	0.354949	0.999963	ko05134	gi|400003438|gb|KA287250.1|;gi|319848539|gb|HP737234.1|;AT3G53570.3;AT3G53570.1;AT3G53570.2;AT3G53570.4;AT4G36580.1	K07874+K13525+K08823
Amoebiasis	4	236	0.373043	0.999963	ko05146	AT5G36250.1;gi|400001105|gb|KA284917.1|;gi|400005823|gb|KA289627.1|;gi|399999180|gb|KA282994.1|	K04345+K07897+K03386
Tryptophan metabolism	7	450	0.376121	0.999963	ko00380	AT1G13430.1;AT2G14920.1;gi|406746299|gb|GAAC01026254.1|;gi|406721792|gb|GAAC01050740.1|;gi|400009982|gb|KA293786.1|;gi|400004798|gb|KA288602.1|;gi|406719746|gb|GAAC01052786.1|	K11821+K11817+K01568+K01501+K00128
TGF-beta signaling pathway	7	456	0.388854	0.999963	ko04350	gi|319855135|gb|HP743830.1|;gi|406739000|gb|GAAC01033553.1|;gi|319883012|gb|HP770012.1|;gi|319803248|gb|HP701157.1|;gi|400008485|gb|KA292289.1|;gi|400002622|gb|KA286434.1|;gi|406767575|gb|GAAC01004978.1|	K03347+K04371+K04382+K04683+K03456
Taurine and hypotaurine metabolism	2	103	0.391155	0.999963	ko00430	gi|400007809|gb|KA291613.1|;gi|393716203|dbj|AB623947.1|	K01719
GABAergic synapse	6	387	0.395859	0.999963	ko04727	AT5G36250.1;gi|400001800|gb|KA285612.1|;gi|406731361|gb|GAAC01041192.1|;gi|399996979|gb|KA280799.1|;gi|399995734|gb|KA279554.1|;gi|399998115|gb|KA281935.1|	K04345+K14207+K01915+K15015
Pancreatic cancer	7	460	0.397347	0.999963	ko05212	gi|406739000|gb|GAAC01033553.1|;gi|319881534|gb|HP768720.1|;gi|406732824|gb|GAAC01039729.1|;gi|400006809|gb|KA290613.1|;gi|319803248|gb|HP701157.1|;gi|406764976|gb|GAAC01007577.1|;AT3G51290.2	K04371+K01115+K04392
Chemokine signaling pathway	6	389	0.400494	0.999963	ko04062	gi|406739000|gb|GAAC01033553.1|;AT5G36250.1;gi|400006809|gb|KA290613.1|;gi|319803248|gb|HP701157.1|;gi|406754775|gb|GAAC01017778.1|;AT3G51290.2	K04371+K04345+K04392+K03083
D-Glutamine and D-glutamate metabolism	1	39	0.401968	0.999963	ko00471	gi|399995956|gb|KA279776.1|	K02867
Fc epsilon RI signaling pathway	4	248	0.408361	0.999963	ko04664	gi|406739000|gb|GAAC01033553.1|;gi|400006809|gb|KA290613.1|;gi|319803248|gb|HP701157.1|;AT3G51290.2	K04371+K04392
Wnt signaling pathway	12	833	0.409373	0.999963	ko04310	gi|319855135|gb|HP743830.1|;AT5G36250.1;gi|406733354|gb|GAAC01039199.1|;AT1G66620.1;gi|400006809|gb|KA290613.1|;gi|319883012|gb|HP770012.1|;gi|319851676|gb|HP740371.1|;gi|400002622|gb|KA286434.1|;gi|319848525|gb|HP737220.1|;gi|406767575|gb|GAAC01004978.1|;gi|406754775|gb|GAAC01017778.1|;AT3G51290.2	K03347+K04345+K04506+K04392+K04382+K03456+K04505+K03083
Lipoic acid metabolism	1	40	0.409802	0.999963	ko00785	gi|400017666|gb|KA301458.1|	K03644
HTLV-I infection	15	1056	0.41083	0.999963	ko05166	gi|400014481|gb|KA298273.1|;gi|399995671|gb|KA279491.1|;AT5G36250.1;gi|319874063|gb|HP762757.1|;gi|319869980|gb|HP758674.1|;AT5G40340.1;gi|319845431|gb|HP734126.1|;gi|400006603|gb|KA290407.1|;gi|319852186|gb|HP740881.1|;gi|393716151|dbj|AB623895.1|;gi|406747588|gb|GAAC01024965.1|;gi|399998984|gb|KA282804.1|;gi|406754775|gb|GAAC01017778.1|;AT5G65630.1;gi|406760386|gb|GAAC01012167.1|	K08057+K04345+K03358+K04728+K08065+K02326+K15040+K00787+K08054+K03083+K06062
Sesquiterpenoid and triterpenoid biosynthesis	3	179	0.416179	0.999963	ko00909	gi|406761818|gb|GAAC01010735.1|;gi|400014287|gb|KA298091.1|;AT4G15360.1	K00511+K15814
Shigellosis	8	543	0.417716	0.999963	ko05131	gi|406739000|gb|GAAC01033553.1|;gi|400018696|gb|KA302488.1|;gi|399997468|gb|KA281288.1|;gi|400006809|gb|KA290613.1|;gi|319882098|gb|HP769098.1|;gi|319803248|gb|HP701157.1|;gi|399997788|gb|KA281608.1|;AT3G51290.2	K04371+K06689+K00940+K04392
Ribosome	32	2355	0.440195	0.999963	ko03010	gi|406727566|gb|GAAC01044966.1|;AT1G07320.1;AT1G07320.2;AT1G07320.3;AT1G07320.4;AT4G38590.1;AT4G38590.2;gi|400012165|gb|KA295969.1|;gi|400018041|gb|KA301833.1|;gi|400017836|gb|KA301628.1|;gi|400017024|gb|KA300816.1|;gi|400009033|gb|KA292837.1|;gi|400000620|gb|KA284434.1|;gi|400000420|gb|KA284234.1|;gi|399998542|gb|KA282362.1|;gi|399996771|gb|KA280591.1|;gi|399996119|gb|KA279939.1|;gi|399995956|gb…	K02906+K02926+K01190+K02977+K02882+K02881+K02894+K02900+K02901+K01893+K02934+K02867+K02896+K02913+K02951+K02953+K02932+K02863+K00566+K02956+K02935
Arachidonic acid metabolism	2	114	0.440889	0.999963	ko00590	AT5G04040.1;gi|319885225|gb|HP772225.1|	K14674+K05309
Gap junction	6	408	0.444326	0.999963	ko04540	gi|406739000|gb|GAAC01033553.1|;AT5G36250.1;gi|399998908|gb|KA282728.1|;gi|319848261|gb|HP736956.1|;gi|319803248|gb|HP701157.1|;gi|406726155|gb|GAAC01046377.1|	K04371+K04345+K07374+K07375
NF-kappa B signaling pathway	20	1458	0.447611	0.999963	ko04064	AT5G28680.1;gi|319867213|gb|HP755907.1|;gi|400004039|gb|KA287851.1|;gi|319869980|gb|HP758674.1|;gi|406725671|gb|GAAC01046861.1|;AT5G40340.1;gi|319845431|gb|HP734126.1|;gi|406770994|gb|GAAC01001559.1|;gi|406719770|gb|GAAC01052762.1|;AT1G34300.1;AT1G10620.1;AT1G68690.1;AT2G18470.1;AT4G23210.1;AT4G25160.1;AT4G11470.1;AT4G23210.2;AT4G23210.3;AT5G61350.1;gi|406760386|gb|GAAC01012167.1|	K04733+K04728
ErbB signaling pathway	5	338	0.454371	0.999963	ko04012	gi|406739000|gb|GAAC01033553.1|;gi|319853881|gb|HP742576.1|;gi|319803248|gb|HP701157.1|;gi|406763445|gb|GAAC01009108.1|;gi|406754775|gb|GAAC01017778.1|	K04371+K07203+K03083
Epithelial cell signaling in Helicobacter pylori infection	4	270	0.471856	0.999963	ko05120	gi|400006809|gb|KA290613.1|;gi|319855968|gb|HP744663.1|;gi|406736182|gb|GAAC01036371.1|;AT3G51290.2	K04392+K02153+K03661
Methane metabolism	9	649	0.47723	0.999963	ko00680	gi|400018843|gb|KA302635.1|;gi|399997262|gb|KA281082.1|;gi|399996025|gb|KA279845.1|;gi|319874460|gb|HP763154.1|;AT3G60100.1;gi|399998359|gb|KA282179.1|;gi|406720667|gb|GAAC01051865.1|;gi|400007809|gb|KA291613.1|;gi|393716203|dbj|AB623947.1|	K01689+K00100+K01647+K01719
Tuberculosis	28	2093	0.480469	0.999963	ko05152	AT5G28680.1;gi|406739000|gb|GAAC01033553.1|;gi|400001105|gb|KA284917.1|;gi|319867213|gb|HP755907.1|;gi|400016206|gb|KA299998.1|;gi|400004039|gb|KA287851.1|;gi|406725671|gb|GAAC01046861.1|;gi|400009547|gb|KA293351.1|;gi|400008683|gb|KA292487.1|;gi|319868478|gb|HP757172.1|;gi|406733675|gb|GAAC01038878.1|;gi|400006603|gb|KA290407.1|;gi|400005823|gb|KA289627.1|;gi|319803248|gb|HP701157.1|;gi|40677099…	K04733+K04371+K07897+K02183+K08065+K03661+K01078
Notch signaling pathway	3	198	0.480816	0.999963	ko04330	gi|400004313|gb|KA288125.1|;gi|319848525|gb|HP737220.1|;AT5G65630.1	K06067+K04505+K06062
Alzheimer's disease	14	1030	0.480857	0.999963	ko05010	gi|406739000|gb|GAAC01033553.1|;gi|400016206|gb|KA299998.1|;gi|400019742|gb|KA303534.1|;gi|400009547|gb|KA293351.1|;gi|400008683|gb|KA292487.1|;gi|319868478|gb|HP757172.1|;gi|406733675|gb|GAAC01038878.1|;gi|400001071|gb|KA284883.1|;gi|399997236|gb|KA281056.1|;gi|319803248|gb|HP701157.1|;gi|406742865|gb|GAAC01029688.1|;gi|319848525|gb|HP737220.1|;gi|406754775|gb|GAAC01017778.1|;AT5G08530.1	K04371+K02183+K00413+K03953+K00417+K02267+K04505+K03083+K03942
Styrene degradation	1	50	0.482717	0.999963	ko00643	gi|400009982|gb|KA293786.1|	K01501
Type II diabetes mellitus	5	350	0.484432	0.999963	ko04930	gi|406739000|gb|GAAC01033553.1|;gi|406766248|gb|GAAC01006305.1|;gi|319853881|gb|HP742576.1|;gi|319803248|gb|HP701157.1|;gi|406763445|gb|GAAC01009108.1|	K04371+K00873+K07203
Lysosome	19	1414	0.486397	0.999963	ko04142	AT5G43060.1;gi|400004039|gb|KA287851.1|;AT2G20790.1;AT4G38590.1;AT4G38590.2;gi|400000105|gb|KA283919.1|;gi|399996594|gb|KA280414.1|;gi|406736182|gb|GAAC01036371.1|;gi|400019861|gb|KA303653.1|;gi|400017941|gb|KA301733.1|;gi|400017691|gb|KA301483.1|;gi|400008792|gb|KA292596.1|;gi|400004319|gb|KA288131.1|;gi|400003998|gb|KA287810.1|;gi|319854310|gb|HP743005.1|;AT1G47240.1;gi|400017750|gb|KA301542.1|…	K01365+K12385+K12398+K12309+K03661+K13289+K01373+K12347+K01206+K12394
Toll-like receptor signaling pathway	20	1494	0.491138	0.999963	ko04620	AT5G28680.1;gi|406739000|gb|GAAC01033553.1|;gi|319867213|gb|HP755907.1|;gi|400004039|gb|KA287851.1|;gi|406725671|gb|GAAC01046861.1|;gi|400006809|gb|KA290613.1|;gi|319803248|gb|HP701157.1|;gi|406770994|gb|GAAC01001559.1|;gi|406719770|gb|GAAC01052762.1|;AT1G34300.1;AT1G10620.1;AT1G68690.1;AT2G18470.1;AT3G51290.2;AT4G23210.1;AT4G25160.1;AT4G11470.1;AT4G23210.2;AT4G23210.3;AT5G61350.1	K04733+K04371+K04392
Phosphotransferase system (PTS)	1	52	0.496183	0.999963	ko02060	gi|406762200|gb|GAAC01010353.1|	K02913
Inositol phosphate metabolism	9	662	0.500763	0.999963	ko00562	AT2G19800.1;AT3G08510.1;AT3G55940.1;AT3G08510.2;AT3G08510.3;AT5G04980.1;AT5G04980.2;gi|400002153|gb|KA285965.1|;gi|319861569|gb|HP750263.1|	K00469+K05857+K01099+K01078
Protein export	7	511	0.504264	0.999963	ko03060	gi|400007127|gb|KA290931.1|;gi|406727465|gb|GAAC01045067.1|;AT1G09080.1;AT1G09080.2;gi|319854758|gb|HP743453.1|;gi|399996406|gb|KA280226.1|;gi|319857365|gb|HP746059.1|	K01955+K09490+K03104+K09540
Transcriptional misregulation in cancer	7	515	0.512427	0.999963	ko05202	gi|400004313|gb|KA288125.1|;gi|319869980|gb|HP758674.1|;AT5G40340.1;gi|319845431|gb|HP734126.1|;gi|319880406|gb|HP767964.1|;gi|319874229|gb|HP762923.1|;gi|406760386|gb|GAAC01012167.1|	K06067+K04728+K12823+K06627
Bisphenol degradation	8	594	0.516667	0.999963	ko00363	gi|400006246|gb|KA290050.1|;AT3G26210.1;gi|319874460|gb|HP763154.1|;gi|406750221|gb|GAAC01022332.1|;AT4G15360.1;gi|400000364|gb|KA284178.1|;AT1G64900.1;gi|406720988|gb|GAAC01051544.1|	K00517+K00100+K00120
B cell receptor signaling pathway	5	364	0.518737	0.999963	ko04662	gi|406739000|gb|GAAC01033553.1|;gi|400006809|gb|KA290613.1|;gi|319803248|gb|HP701157.1|;gi|406754775|gb|GAAC01017778.1|;AT3G51290.2	K04371+K04392+K03083
Colorectal cancer	5	364	0.518737	0.999963	ko05210	gi|406739000|gb|GAAC01033553.1|;gi|400006809|gb|KA290613.1|;gi|319803248|gb|HP701157.1|;gi|406754775|gb|GAAC01017778.1|;AT3G51290.2	K04371+K04392+K03083
Mismatch repair	9	678	0.529297	0.999963	ko03430	gi|406734951|gb|GAAC01037602.1|;gi|319859846|gb|HP748540.1|;AT1G14460.1;AT5G22010.1;gi|400002062|gb|KA285874.1|;gi|319849400|gb|HP738095.1|;gi|406763822|gb|GAAC01008731.1|;AT5G59290.1;AT5G59290.2	K12524+K04567+K10756+K10755+K10754+K00549+K01710
Leukocyte transendothelial migration	2	136	0.533115	0.999963	ko04670	gi|400006809|gb|KA290613.1|;AT3G51290.2	K04392
Natural killer cell mediated cytotoxicity	4	293	0.535322	0.999963	ko04650	gi|406739000|gb|GAAC01033553.1|;gi|400006809|gb|KA290613.1|;gi|319803248|gb|HP701157.1|;AT3G51290.2	K04371+K04392
DNA replication	9	683	0.538098	0.999963	ko03030	gi|406734951|gb|GAAC01037602.1|;AT1G14460.1;AT5G22010.1;gi|400006603|gb|KA290407.1|;gi|400002062|gb|KA285874.1|;gi|319849400|gb|HP738095.1|;gi|400003646|gb|KA287458.1|;AT5G59290.1;AT5G59290.2	K12524+K10756+K10755+K10754+K02326+K00549+K02540+K01710
Chronic myeloid leukemia	3	216	0.538761	0.999963	ko05220	gi|406739000|gb|GAAC01033553.1|;gi|400004313|gb|KA288125.1|;gi|319803248|gb|HP701157.1|	K04371+K06067
Phenylpropanoid biosynthesis	18	1380	0.539252	0.999963	ko00940	gi|400018328|gb|KA302120.1|;gi|399995773|gb|KA279593.1|;gi|399998213|gb|KA282033.1|;AT4G15390.1;gi|399996064|gb|KA279884.1|;gi|319821354|gb|HP711116.1|;gi|406721583|gb|GAAC01050949.1|;gi|400019861|gb|KA303653.1|;gi|400017941|gb|KA301733.1|;gi|400017691|gb|KA301483.1|;gi|400008792|gb|KA292596.1|;gi|400004319|gb|KA288131.1|;AT1G15950.1;AT3G18080.1;AT5G39080.1;gi|399996294|gb|KA280114.1|;gi|31986359…	K00430+K00487+K13065+K10775+K09755+K09753+K09756+K05350
Salmonella infection	6	451	0.540313	0.999963	ko05132	gi|406739000|gb|GAAC01033553.1|;gi|400001105|gb|KA284917.1|;gi|400006809|gb|KA290613.1|;gi|400005823|gb|KA289627.1|;gi|319803248|gb|HP701157.1|;AT3G51290.2	K04371+K07897+K04392
Selenocompound metabolism	5	374	0.542636	0.999963	ko00450	gi|399997694|gb|KA281514.1|;gi|406727809|gb|GAAC01044744.1|;gi|319865962|gb|HP754656.1|;gi|319849400|gb|HP738095.1|;gi|406724790|gb|GAAC01047742.1|	K01874+K03671+K00549
Axon guidance	5	387	0.572842	0.999963	ko04360	gi|406739000|gb|GAAC01033553.1|;gi|400006809|gb|KA290613.1|;gi|319803248|gb|HP701157.1|;gi|406754775|gb|GAAC01017778.1|;AT3G51290.2	K04371+K04392+K03083
Tetracycline biosynthesis	1	65	0.575567	0.999963	ko00253	AT5G15530.1	K02160
Aminoacyl-tRNA biosynthesis	10	784	0.576516	0.999963	ko00970	gi|399997694|gb|KA281514.1|;gi|319859846|gb|HP748540.1|;AT1G07320.1;AT1G07320.2;AT1G07320.3;AT1G07320.4;gi|400000420|gb|KA284234.1|;gi|406728307|gb|GAAC01044246.1|;gi|406763822|gb|GAAC01008731.1|;gi|399997034|gb|KA280854.1|	K01874+K04567+K02926+K01893+K01868+K02935
Two-component system	12	943	0.5793	0.999963	ko02020	AT1G58290.1;gi|400019742|gb|KA303534.1|;gi|399998756|gb|KA282576.1|;gi|399996979|gb|KA280799.1|;gi|399995734|gb|KA279554.1|;gi|319874460|gb|HP763154.1|;gi|319845622|gb|HP734317.1|;gi|319841367|gb|HP730062.1|;gi|406725499|gb|GAAC01047033.1|;gi|400004798|gb|KA288602.1|;gi|406719746|gb|GAAC01052786.1|;AT5G64290.1	K02492+K00413+K00031+K01915+K00100+K03319+K01755+K03885+K00128
Cocaine addiction	1	66	0.581129	0.999963	ko05030	AT5G36250.1	K04345
Ubiquinone and other terpenoid-quinone biosynthesis	5	398	0.597565	0.999963	ko00130	AT2G16570.1;gi|406758250|gb|GAAC01014303.1|;gi|400003010|gb|KA286822.1|;gi|406758853|gb|GAAC01013700.1|;gi|406748276|gb|GAAC01024277.1|	K00764+K03183+K01058+K09833
VEGF signaling pathway	4	318	0.599684	0.999963	ko04370	gi|406739000|gb|GAAC01033553.1|;gi|400006809|gb|KA290613.1|;gi|319803248|gb|HP701157.1|;AT3G51290.2	K04371+K04392
Anthocyanin biosynthesis	1	70	0.602657	0.999963	ko00942	gi|393716209|dbj|AB623953.1|	K12930
Alanine, aspartate and glutamate metabolism	11	881	0.604315	0.999963	ko00250	AT2G16570.1;gi|400007127|gb|KA290931.1|;gi|406727465|gb|GAAC01045067.1|;gi|399996979|gb|KA280799.1|;gi|399995734|gb|KA279554.1|;gi|319841367|gb|HP730062.1|;gi|319864216|gb|HP752910.1|;gi|319857365|gb|HP746059.1|;AT4G27450.1;gi|400017750|gb|KA301542.1|;gi|400002850|gb|KA286662.1|	K00764+K01955+K01915+K01755+K02863+K01953+K01206
Non-homologous end-joining	1	71	0.607864	0.999963	ko03450	AT1G13220.2	K10866
Limonene and pinene degradation	33	2618	0.612827	0.999963	ko00903	AT5G28680.1;gi|400006246|gb|KA290050.1|;gi|319847604|gb|HP736299.1|;gi|400004039|gb|KA287851.1|;gi|319881273|gb|HP768535.1|;gi|319835921|gb|HP725304.1|;AT3G26210.1;gi|319874460|gb|HP763154.1|;gi|319870616|gb|HP759310.1|;gi|319803248|gb|HP701157.1|;gi|406770994|gb|GAAC01001559.1|;gi|406761738|gb|GAAC01010815.1|;gi|406750221|gb|GAAC01022332.1|;AT4G15360.1;gi|400004798|gb|KA288602.1|;gi|400000364|gb…	K00924+K00517+K00100+K00128+K00120
Terpenoid backbone biosynthesis	7	568	0.615181	0.999963	ko00900	gi|406768870|gb|GAAC01003683.1|;gi|400006895|gb|KA290699.1|;gi|319845431|gb|HP734126.1|;gi|406747588|gb|GAAC01024965.1|;gi|429503499|gb|JX647700.1|;gi|319864216|gb|HP752910.1|;gi|345748130|gb|JN584161.1|	K00021+K15892+K05356+K00787+K00088+K02863
Glucosinolate biosynthesis	2	161	0.624584	0.999963	ko00966	AT1G13430.1;AT2G14920.1	K11821
mTOR signaling pathway	7	576	0.629649	0.999963	ko04150	gi|406739000|gb|GAAC01033553.1|;gi|319870616|gb|HP759310.1|;gi|319853881|gb|HP742576.1|;gi|319803248|gb|HP701157.1|;gi|406763445|gb|GAAC01009108.1|;gi|319826629|gb|HP716391.1|;gi|406758444|gb|GAAC01014109.1|	K04371+K07198+K07203+K07204
Taste transduction	1	80	0.651765	0.999963	ko04742	AT5G36250.1	K04345
Retrograde endocannabinoid signaling	4	341	0.653903	0.999963	ko04723	gi|406739000|gb|GAAC01033553.1|;AT5G36250.1;gi|319803248|gb|HP701157.1|;gi|399998115|gb|KA281935.1|	K04371+K04345+K15015
Carbohydrate digestion and absorption	1	81	0.656329	0.999963	ko04973	gi|406727133|gb|GAAC01045399.1|	K01176
Morphine addiction	2	171	0.657076	0.999963	ko05032	AT5G36250.1;gi|399998115|gb|KA281935.1|	K04345+K15015
Sulfur metabolism	5	428	0.660688	0.999963	ko00920	AT1G13430.1;AT2G14920.1;gi|399999052|gb|KA282870.1|;AT2G01140.1;AT3G13110.1	K01014+K00360+K01623+K00640
Vitamin digestion and absorption	1	82	0.660834	0.999963	ko04977	gi|319847792|gb|HP736487.1|	K14611
Leishmaniasis	18	1489	0.666562	0.999963	ko05140	AT5G28680.1;gi|406739000|gb|GAAC01033553.1|;gi|319867213|gb|HP755907.1|;gi|400004039|gb|KA287851.1|;gi|406725671|gb|GAAC01046861.1|;gi|319803248|gb|HP701157.1|;gi|406770994|gb|GAAC01001559.1|;gi|406719770|gb|GAAC01052762.1|;AT1G34300.1;AT1G10620.1;AT1G68690.1;AT2G18470.1;AT4G23210.1;AT4G25160.1;AT4G11470.1;AT4G23210.2;AT4G23210.3;AT5G61350.1	K04733+K04371
Aminobenzoate degradation	33	2682	0.666834	0.999963	ko00627	AT5G28680.1;gi|400006246|gb|KA290050.1|;gi|319847604|gb|HP736299.1|;gi|400004039|gb|KA287851.1|;gi|319881273|gb|HP768535.1|;gi|319838028|gb|HP727411.1|;gi|319835921|gb|HP725304.1|;AT3G26210.1;gi|319870616|gb|HP759310.1|;gi|319803248|gb|HP701157.1|;gi|406770994|gb|GAAC01001559.1|;gi|406761738|gb|GAAC01010815.1|;gi|406750221|gb|GAAC01022332.1|;AT4G15360.1;gi|400009982|gb|KA293786.1|;gi|400000364|gb…	K00924+K00517+K01512+K01501+K00120+K01078
Protein digestion and absorption	2	176	0.672459	0.999963	ko04974	gi|400001800|gb|KA285612.1|;gi|406731361|gb|GAAC01041192.1|	K14207
Polycyclic aromatic hydrocarbon degradation	7	604	0.677779	0.999963	ko00624	gi|400006246|gb|KA290050.1|;AT3G26210.1;gi|406750221|gb|GAAC01022332.1|;AT4G15360.1;gi|400000364|gb|KA284178.1|;AT1G64900.1;gi|406720988|gb|GAAC01051544.1|	K00517+K00120
Aldosterone-regulated sodium reabsorption	2	181	0.687277	0.999963	ko04960	gi|406739000|gb|GAAC01033553.1|;gi|319803248|gb|HP701157.1|	K04371
Basal cell carcinoma	1	89	0.690755	0.999963	ko05217	gi|406754775|gb|GAAC01017778.1|	K03083
Arginine and proline metabolism	10	861	0.691226	0.999963	ko00330	gi|399996979|gb|KA280799.1|;gi|399995734|gb|KA279554.1|;gi|319841367|gb|HP730062.1|;gi|400004798|gb|KA288602.1|;gi|319845929|gb|HP734624.1|;gi|406761296|gb|GAAC01011257.1|;gi|406719746|gb|GAAC01052786.1|;AT5G49820.1;AT5G39080.1;gi|400019306|gb|KA303098.1|	K01915+K01755+K00128+K00620+K14329+K01840
Cholinergic synapse	3	272	0.692679	0.999963	ko04725	gi|406739000|gb|GAAC01033553.1|;AT5G36250.1;gi|319803248|gb|HP701157.1|	K04371+K04345
mRNA surveillance pathway	17	1436	0.695974	0.999963	ko03015	gi|399999959|gb|KA283773.1|;AT3G56860.3;AT3G56860.1;AT3G56860.2;AT3G56860.4;AT3G56860.5;gi|319828773|gb|HP718156.1|;gi|319883012|gb|HP770012.1|;gi|406765599|gb|GAAC01006954.1|;gi|406763130|gb|GAAC01009423.1|;gi|406753518|gb|GAAC01019035.1|;AT5G47010.1;gi|400008155|gb|KA291959.1|;gi|400002622|gb|KA286434.1|;gi|406767575|gb|GAAC01004978.1|;AT2G23350.1;AT5G58040.1	K13126+K14411+K14401+K04382+K06269+K14328+K14396+K14326+K03456+K14405
Stilbenoid, diarylheptanoid and gingerol biosynthesis	9	782	0.696205	0.999963	ko00945	gi|400006246|gb|KA290050.1|;gi|399998213|gb|KA282033.1|;AT4G15390.1;AT3G26210.1;gi|406750221|gb|GAAC01022332.1|;AT4G15360.1;AT1G64900.1;AT5G39080.1;gi|406720988|gb|GAAC01051544.1|	K00517+K00487+K13065
Nicotine addiction	1	91	0.698809	0.999963	ko05033	gi|399998115|gb|KA281935.1|	K15015
Nucleotide excision repair	8	706	0.706629	0.999963	ko03420	AT1G14460.1;AT5G22010.1;AT5G63950.1;AT5G58760.1;gi|400006603|gb|KA290407.1|;gi|400002062|gb|KA285874.1|;gi|319858535|gb|HP747229.1|;gi|399997966|gb|KA281786.1|	K10756+K10755+K10754+K10841+K10140+K02326+K03142+K10839
Riboflavin metabolism	3	279	0.708908	0.999963	ko00740	gi|319855612|gb|HP744307.1|;gi|393715535|dbj|AB624059.1|;gi|319861569|gb|HP750263.1|	K14652+K01187+K01078
Bacterial secretion system	3	280	0.711171	0.999963	ko03070	gi|400007127|gb|KA290931.1|;gi|406727465|gb|GAAC01045067.1|;gi|319857365|gb|HP746059.1|	K01955
Glycosphingolipid biosynthesis - ganglio series	2	191	0.715257	0.999963	ko00604	AT4G38590.1;AT4G38590.2	K12309
Dorso-ventral axis formation	2	192	0.717936	0.999963	ko04320	gi|406739000|gb|GAAC01033553.1|;gi|319803248|gb|HP701157.1|	K04371
MAPK signaling pathway - fly	2	192	0.717936	0.999963	ko04013	gi|406739000|gb|GAAC01033553.1|;gi|319803248|gb|HP701157.1|	K04371
Bladder cancer	2	193	0.720594	0.999963	ko05219	gi|406739000|gb|GAAC01033553.1|;gi|319803248|gb|HP701157.1|	K04371
Phenylalanine metabolism	7	636	0.727722	0.999963	ko00360	gi|400018328|gb|KA302120.1|;gi|399995773|gb|KA279593.1|;gi|399998213|gb|KA282033.1|;gi|399996064|gb|KA279884.1|;gi|399996294|gb|KA280114.1|;gi|319863597|gb|HP752291.1|;gi|406745235|gb|GAAC01027318.1|	K00430+K00487+K10775
Fat digestion and absorption	1	101	0.736043	0.999963	ko04975	gi|319856551|gb|HP745245.1|	K05641
beta-Alanine metabolism	4	387	0.746815	0.999963	ko00410	gi|406721607|gb|GAAC01050925.1|;gi|319867416|gb|HP756110.1|;gi|400004798|gb|KA288602.1|;gi|406719746|gb|GAAC01052786.1|	K00232+K01578+K00128
Ethylbenzene degradation	23	1979	0.747589	0.999963	ko00642	AT5G28680.1;gi|319847604|gb|HP736299.1|;gi|400004039|gb|KA287851.1|;gi|319881273|gb|HP768535.1|;gi|319835921|gb|HP725304.1|;gi|319870616|gb|HP759310.1|;gi|319803248|gb|HP701157.1|;gi|406770994|gb|GAAC01001559.1|;gi|406761738|gb|GAAC01010815.1|;gi|406766940|gb|GAAC01005613.1|;gi|406754775|gb|GAAC01017778.1|;AT3G49670.1;AT3G22800.1;AT3G53570.3;AT3G23750.1;AT3G53570.1;AT3G53570.2;AT3G53570.4;AT4G251…	K00924
Toxoplasmosis	21	1818	0.749442	0.999963	ko05145	AT5G28680.1;gi|406739000|gb|GAAC01033553.1|;gi|319867213|gb|HP755907.1|;gi|400004039|gb|KA287851.1|;gi|406725671|gb|GAAC01046861.1|;gi|319803248|gb|HP701157.1|;gi|406770994|gb|GAAC01001559.1|;gi|406758957|gb|GAAC01013596.1|;gi|406719770|gb|GAAC01052762.1|;AT1G34300.1;AT1G10620.1;AT1G68690.1;AT2G18470.1;AT4G23650.1;AT4G23210.1;AT4G25160.1;AT4G11470.1;AT4G23210.2;AT4G23210.3;AT5G61350.1;AT5G12180.1	K04733+K04371+K13412
Cutin, suberine and wax biosynthesis	4	390	0.752151	0.999963	ko00073	AT4G15390.1;AT3G48710.1;gi|400000012|gb|KA283826.1|;gi|406720988|gb|GAAC01051544.1|	K15400+K13407
Adipocytokine signaling pathway	5	481	0.755509	0.999963	ko04920	gi|319870616|gb|HP759310.1|;gi|319853881|gb|HP742576.1|;gi|406763445|gb|GAAC01009108.1|;gi|319875038|gb|HP763732.1|;gi|406762246|gb|GAAC01010307.1|	K07198+K07203+K07199
Prion diseases	5	481	0.755509	0.999963	ko05020	gi|406739000|gb|GAAC01033553.1|;AT5G36250.1;AT1G09080.1;AT1G09080.2;gi|319803248|gb|HP701157.1|	K04371+K04345+K09490
Pyruvate metabolism	14	1248	0.756039	0.999963	ko00620	gi|400001385|gb|KA285197.1|;gi|319838028|gb|HP727411.1|;gi|406766248|gb|GAAC01006305.1|;gi|406727566|gb|GAAC01044966.1|;gi|400019337|gb|KA303129.1|;gi|406725499|gb|GAAC01047033.1|;AT3G60100.1;gi|399998359|gb|KA282179.1|;gi|406720667|gb|GAAC01051865.1|;gi|400007809|gb|KA291613.1|;gi|400004798|gb|KA288602.1|;gi|393716203|dbj|AB623947.1|;gi|406719746|gb|GAAC01052786.1|;AT5G15530.1	K01759+K01512+K00873+K02906+K00026+K03885+K01647+K01719+K00128+K02160
Flagellar assembly	1	107	0.756139	0.999963	ko02040	AT1G51310.1	K00566
Nicotinate and nicotinamide metabolism	1	107	0.756139	0.999963	ko00760	gi|406769920|gb|GAAC01002633.1|	K00763
Cytosolic DNA-sensing pathway	4	393	0.7574	0.999963	ko04623	gi|400001811|gb|KA285623.1|;gi|319856591|gb|HP745285.1|;gi|406723200|gb|GAAC01049332.1|;gi|400003778|gb|KA287590.1|	K03018+K03013+K03021
Nitrogen metabolism	7	657	0.757461	0.999963	ko00910	gi|400019742|gb|KA303534.1|;gi|399997468|gb|KA281288.1|;gi|399999052|gb|KA282870.1|;gi|399996979|gb|KA280799.1|;gi|399995734|gb|KA279554.1|;gi|400009982|gb|KA293786.1|;AT4G27450.1	K00413+K00940+K00360+K01915+K01501+K01953
Measles	19	1666	0.75983	0.999963	ko05162	AT5G28680.1;AT1G74770.1;gi|319867213|gb|HP755907.1|;gi|400004039|gb|KA287851.1|;gi|406725671|gb|GAAC01046861.1|;gi|406770994|gb|GAAC01001559.1|;gi|406738388|gb|GAAC01034165.1|;gi|406754775|gb|GAAC01017778.1|;gi|406719770|gb|GAAC01052762.1|;AT1G34300.1;AT1G10620.1;AT1G68690.1;AT2G18470.1;AT4G23210.1;AT4G25160.1;AT4G11470.1;AT4G23210.2;AT4G23210.3;AT5G61350.1	K04733+K10144+K14753+K03083
Benzoate degradation	24	2076	0.759957	0.999963	ko00362	AT5G28680.1;gi|319847604|gb|HP736299.1|;gi|400004039|gb|KA287851.1|;gi|319881273|gb|HP768535.1|;gi|319835921|gb|HP725304.1|;gi|319874460|gb|HP763154.1|;gi|319870616|gb|HP759310.1|;gi|319803248|gb|HP701157.1|;gi|406770994|gb|GAAC01001559.1|;gi|406761738|gb|GAAC01010815.1|;gi|406766940|gb|GAAC01005613.1|;gi|406754775|gb|GAAC01017778.1|;AT3G49670.1;AT3G22800.1;AT3G53570.3;AT3G23750.1;AT3G53570.1;AT3…	K00924+K00100
Serotonergic synapse	3	306	0.765345	0.999963	ko04726	gi|406739000|gb|GAAC01033553.1|;AT5G36250.1;gi|319803248|gb|HP701157.1|	K04371+K04345
Biosynthesis of unsaturated fatty acids	3	309	0.771031	0.999963	ko01040	gi|406721607|gb|GAAC01050925.1|;gi|431831908|gb|JX943516.1|;gi|319866780|gb|HP755474.1|	K00232+K10257+K10244
Homologous recombination	8	755	0.772355	0.999963	ko03440	gi|406734951|gb|GAAC01037602.1|;AT1G13220.2;AT5G15140.1;gi|319849400|gb|HP738095.1|;AT1G10930.1;gi|406719686|gb|GAAC01052846.1|;AT5G59290.1;AT5G59290.2	K12524+K10866+K01785+K00549+K10901+K00602+K01710
Sphingolipid metabolism	5	492	0.772469	0.999963	ko00600	AT4G38590.1;AT4G38590.2;gi|319868658|gb|HP757352.1|;gi|406772522|gb|GAAC01000031.1|;gi|406769586|gb|GAAC01002967.1|	K12309+K01190+K04711+K00654+K04708
Bacterial chemotaxis	3	310	0.772901	0.999963	ko02030	gi|400004798|gb|KA288602.1|;gi|406719746|gb|GAAC01052786.1|;AT1G51310.1	K00128+K00566
Endocytosis	12	1101	0.777059	0.999963	ko04144	gi|399999809|gb|KA283623.1|;AT2G38830.1;gi|400001105|gb|KA284917.1|;gi|319881534|gb|HP768720.1|;gi|406732824|gb|GAAC01039729.1|;gi|400005823|gb|KA289627.1|;gi|399996675|gb|KA280495.1|;gi|399995785|gb|KA279605.1|;gi|319841605|gb|HP730300.1|;gi|319857177|gb|HP745871.1|;gi|406764976|gb|GAAC01007577.1|;gi|400003070|gb|KA286882.1|	K12192+K12183+K07897+K01115+K12191+K12197+K12489+K12486+K11827
Viral myocarditis	2	217	0.778272	0.999963	ko05416	gi|400006809|gb|KA290613.1|;AT3G51290.2	K04392
RNA degradation	15	1359	0.782121	0.999963	ko03018	gi|399999959|gb|KA283773.1|;gi|319873552|gb|HP762246.1|;gi|319845431|gb|HP734126.1|;gi|400018843|gb|KA302635.1|;gi|400006360|gb|KA290164.1|;gi|399997262|gb|KA281082.1|;gi|399996025|gb|KA279845.1|;gi|319820514|gb|HP710276.1|;gi|319803407|gb|HP701316.1|;gi|400008155|gb|KA291959.1|;AT2G45620.1;AT2G23350.1;gi|406733618|gb|GAAC01038935.1|;AT5G18230.1;AT5G18230.2	K13126+K12603+K12619+K01689+K12617+K14442+K03514+K03678+K12580
Endometrial cancer	3	316	0.783859	0.999963	ko05213	gi|406739000|gb|GAAC01033553.1|;gi|319803248|gb|HP701157.1|;gi|406754775|gb|GAAC01017778.1|	K04371+K03083
Melanoma	2	220	0.784698	0.999963	ko05218	gi|406739000|gb|GAAC01033553.1|;gi|319803248|gb|HP701157.1|	K04371
Chloroalkane and chloroalkene degradation	4	412	0.788664	0.999963	ko00625	gi|319874460|gb|HP763154.1|;gi|400004798|gb|KA288602.1|;gi|400000364|gb|KA284178.1|;gi|406719746|gb|GAAC01052786.1|	K00100+K00128+K00120
Non-small cell lung cancer	2	223	0.790959	0.999963	ko05223	gi|406739000|gb|GAAC01033553.1|;gi|319803248|gb|HP701157.1|	K04371
Hypertrophic cardiomyopathy (HCM)	3	321	0.792654	0.999963	ko05410	gi|319870616|gb|HP759310.1|;gi|319875038|gb|HP763732.1|;gi|406762246|gb|GAAC01010307.1|	K07198+K07199
Circadian rhythm - fly	1	121	0.797283	0.999963	ko04711	gi|406754775|gb|GAAC01017778.1|	K03083
T cell receptor signaling pathway	3	325	0.799473	0.999963	ko04660	gi|406739000|gb|GAAC01033553.1|;gi|319803248|gb|HP701157.1|;gi|406754775|gb|GAAC01017778.1|	K04371+K03083
Citrate cycle (TCA cycle)	7	692	0.801692	0.999963	ko00020	gi|400019337|gb|KA303129.1|;gi|400018044|gb|KA301836.1|;gi|399998756|gb|KA282576.1|;gi|406769622|gb|GAAC01002931.1|;AT3G60100.1;gi|399998359|gb|KA282179.1|;gi|406720667|gb|GAAC01051865.1|	K00026+K01648+K00031+K01647
Spliceosome	21	1886	0.803041	0.999963	ko03040	gi|319849210|gb|HP737905.1|;gi|319864070|gb|HP752764.1|;gi|319805312|gb|HP701560.1|;gi|406719928|gb|GAAC01052604.1|;gi|319856551|gb|HP745245.1|;gi|319869452|gb|HP758146.1|;AT3G50690.1;AT4G38590.1;AT5G09860.1;AT5G09860.2;gi|319880406|gb|HP767964.1|;gi|406761888|gb|GAAC01010665.1|;gi|400009533|gb|KA293337.1|;gi|400002184|gb|KA285996.1|;gi|400017867|gb|KA301659.1|;gi|400007235|gb|KA291039.1|;gi|4000…	K12854+K12849+K12662+K12843+K12863+K11092+K12855+K12878+K12823+K12870+K12850+K12866+K12900+K12891+K11984
PPAR signaling pathway	4	422	0.803779	0.999963	ko03320	gi|406721607|gb|GAAC01050925.1|;gi|400017407|gb|KA301199.1|;gi|406746731|gb|GAAC01025822.1|;gi|399995751|gb|KA279571.1|	K00232+K08770
Pathogenic Escherichia coli infection	5	515	0.805	0.999963	ko05130	gi|399999959|gb|KA283773.1|;gi|400003137|gb|KA286949.1|;gi|399998908|gb|KA282728.1|;gi|319848261|gb|HP736956.1|;gi|406726155|gb|GAAC01046377.1|	K11294+K07374+K07375
Vitamin B6 metabolism	2	231	0.806875	0.999963	ko00750	gi|406728307|gb|GAAC01044246.1|;AT1G80620.1	K01868+K02956
RIG-I-like receptor signaling pathway	1	129	0.817599	0.999963	ko04622	gi|319846698|gb|HP735393.1|	K11594
Flavone and flavonol biosynthesis	4	432	0.818004	0.999963	ko00944	gi|400006246|gb|KA290050.1|;gi|319860633|gb|HP749327.1|;gi|393716209|dbj|AB623953.1|;gi|406760805|gb|GAAC01011748.1|	K05280+K10757+K15787+K13496
Bacterial invasion of epithelial cells	3	337	0.818811	0.999963	ko05100	gi|399997468|gb|KA281288.1|;gi|400006809|gb|KA290613.1|;AT3G51290.2	K00940+K04392
Lysine biosynthesis	2	238	0.819906	0.999963	ko00300	gi|406734951|gb|GAAC01037602.1|;AT5G13280.1	K12524+K00928
SNARE interactions in vesicular transport	3	349	0.836539	0.999963	ko04130	gi|319872888|gb|HP761582.1|;gi|319848256|gb|HP736951.1|;gi|406767825|gb|GAAC01004728.1|	K08515+K08486+K08495
Parkinson's disease	6	633	0.836618	0.999963	ko05012	gi|400019742|gb|KA303534.1|;gi|400001071|gb|KA284883.1|;gi|399997236|gb|KA281056.1|;gi|319852186|gb|HP740881.1|;gi|406742865|gb|GAAC01029688.1|;AT5G08530.1	K00413+K03953+K00417+K15040+K02267+K03942
Diterpenoid biosynthesis	2	251	0.842031	0.999963	ko00904	gi|406733930|gb|GAAC01038623.1|;gi|406726701|gb|GAAC01045831.1|	K05282+K04125
Fructose and mannose metabolism	32	2871	0.846461	0.999963	ko00051	AT5G28680.1;AT2G16570.1;gi|400017537|gb|KA301329.1|;gi|319847604|gb|HP736299.1|;gi|400004039|gb|KA287851.1|;gi|319881273|gb|HP768535.1|;AT4G38590.1;AT4G38590.2;gi|319835921|gb|HP725304.1|;gi|319874460|gb|HP763154.1|;gi|319870616|gb|HP759310.1|;gi|319803248|gb|HP701157.1|;gi|406772047|gb|GAAC01000506.1|;gi|406770994|gb|GAAC01001559.1|;gi|406761738|gb|GAAC01010815.1|;gi|429503499|gb|JX647700.1|;gi|…	K00924+K00764+K01711+K01190+K00100+K00847+K00088+K01623+K01840
Basal transcription factors	3	357	0.847509	0.999963	ko03022	gi|319832554|gb|HP721937.1|;gi|319858535|gb|HP747229.1|;gi|406771863|gb|GAAC01000690.1|	K03130+K03142+K03139
Hedgehog signaling pathway	2	256	0.849863	0.999963	ko04340	AT5G36250.1;gi|406754775|gb|GAAC01017778.1|	K04345+K03083
Adherens junction	4	461	0.854513	0.999963	ko04520	gi|406739000|gb|GAAC01033553.1|;gi|400006809|gb|KA290613.1|;gi|319803248|gb|HP701157.1|;AT3G51290.2	K04371+K04392
Carotenoid biosynthesis	5	557	0.854776	0.999963	ko00906	gi|319841569|gb|HP730264.1|;gi|406746299|gb|GAAC01026254.1|;gi|400012224|gb|KA296028.1|;gi|400017750|gb|KA301542.1|;gi|400002850|gb|KA286662.1|	K06444+K09842+K09839+K00514
Amyotrophic lateral sclerosis (ALS)	2	260	0.855873	0.999963	ko05014	gi|400006809|gb|KA290613.1|;AT3G51290.2	K04392
Glycosaminoglycan degradation	2	261	0.85734	0.999963	ko00531	AT4G38590.1;AT4G38590.2	K12309
Endocrine and other factor-regulated calcium reabsorption	2	263	0.860234	0.999963	ko04961	AT5G36250.1;gi|400003070|gb|KA286882.1|	K04345+K11827
Carbon fixation pathways in prokaryotes	2	266	0.864475	0.999963	ko00720	gi|399998756|gb|KA282576.1|;AT5G15530.1	K00031+K02160
Glycolysis / Gluconeogenesis	12	1214	0.871359	0.999963	ko00010	gi|406766248|gb|GAAC01006305.1|;AT5G15140.1;gi|400018843|gb|KA302635.1|;gi|400005546|gb|KA289350.1|;gi|399997262|gb|KA281082.1|;gi|399996025|gb|KA279845.1|;gi|319841367|gb|HP730062.1|;gi|406762200|gb|GAAC01010353.1|;gi|406721792|gb|GAAC01050740.1|;gi|400004798|gb|KA288602.1|;gi|406719746|gb|GAAC01052786.1|;AT2G01140.1	K00873+K01785+K01689+K01792+K01755+K02913+K01568+K00128+K01623
Zeatin biosynthesis	4	482	0.876896	0.999963	ko00908	gi|319850053|gb|HP738748.1|;gi|319845431|gb|HP734126.1|;gi|406764977|gb|GAAC01007576.1|;gi|406760805|gb|GAAC01011748.1|	K00791+K10760+K13496
Drug metabolism - other enzymes	1	160	0.87887	0.999963	ko00983	gi|429503499|gb|JX647700.1|	K00088
Circadian rhythm - mammal	1	160	0.87887	0.999963	ko04710	gi|319855135|gb|HP743830.1|	K03347
Focal adhesion	6	683	0.883481	0.999963	ko04510	gi|406739000|gb|GAAC01033553.1|;gi|400006809|gb|KA290613.1|;gi|319803248|gb|HP701157.1|;gi|406765599|gb|GAAC01006954.1|;gi|406754775|gb|GAAC01017778.1|;AT3G51290.2	K04371+K04392+K06269+K03083
Naphthalene degradation	2	286	0.889856	0.999963	ko00626	gi|319874460|gb|HP763154.1|;gi|400000364|gb|KA284178.1|	K00100+K00120
Fc gamma R-mediated phagocytosis	7	789	0.892147	0.999963	ko04666	gi|406739000|gb|GAAC01033553.1|;gi|319881534|gb|HP768720.1|;gi|406732824|gb|GAAC01039729.1|;gi|400006809|gb|KA290613.1|;gi|319803248|gb|HP701157.1|;gi|406764976|gb|GAAC01007577.1|;AT3G51290.2	K04371+K01115+K04392
Histidine metabolism	2	292	0.896564	0.999963	ko00340	gi|400004798|gb|KA288602.1|;gi|406719746|gb|GAAC01052786.1|	K00128
Dilated cardiomyopathy	1	173	0.897981	0.999963	ko05414	AT5G36250.1	K04345
Lysine degradation	2	299	0.903909	0.999963	ko00310	gi|400004798|gb|KA288602.1|;gi|406719746|gb|GAAC01052786.1|	K00128
Synaptic vesicle cycle	5	614	0.904979	0.999963	ko04721	gi|319855968|gb|HP744663.1|;gi|319848256|gb|HP736951.1|;gi|406736182|gb|GAAC01036371.1|;gi|399998115|gb|KA281935.1|;gi|400003070|gb|KA286882.1|	K02153+K08486+K03661+K15015+K11827
ABC transporters	18	1807	0.906002	0.999963	ko02010	gi|319856551|gb|HP745245.1|;gi|319881273|gb|HP768535.1|;gi|406758250|gb|GAAC01014303.1|;gi|400017836|gb|KA301628.1|;gi|400007177|gb|KA290981.1|;gi|399996979|gb|KA280799.1|;gi|399995734|gb|KA279554.1|;gi|406770994|gb|GAAC01001559.1|;gi|406769920|gb|GAAC01002633.1|;gi|406748276|gb|GAAC01024277.1|;AT3G60100.1;gi|399998359|gb|KA282179.1|;gi|406720667|gb|GAAC01051865.1|;AT3G23820.1;AT5G59290.1;AT5G592…	K05681+K05641+K05658+K03183+K02881+K05657+K01915+K00763+K01647+K08679+K01710+K01840
Influenza A	22	2182	0.916173	0.999963	ko05164	AT5G28680.1;gi|406739000|gb|GAAC01033553.1|;gi|319867213|gb|HP755907.1|;gi|400004039|gb|KA287851.1|;gi|406725671|gb|GAAC01046861.1|;AT3G19910.1;gi|319803248|gb|HP701157.1|;gi|406770994|gb|GAAC01001559.1|;gi|406753518|gb|GAAC01019035.1|;gi|406747588|gb|GAAC01024965.1|;gi|406754775|gb|GAAC01017778.1|;gi|406719770|gb|GAAC01052762.1|;AT1G34300.1;AT1G10620.1;AT1G68690.1;AT2G18470.1;AT4G23210.1;AT4G251…	K04733+K04371+K14297+K14396+K00787+K03083
Cysteine and methionine metabolism	8	922	0.916288	0.999963	ko00270	gi|406734951|gb|GAAC01037602.1|;gi|406722018|gb|GAAC01050514.1|;gi|319849400|gb|HP738095.1|;gi|406720922|gb|GAAC01051610.1|;AT5G13280.1;gi|399995663|gb|KA279483.1|;AT2G01140.1;AT3G13110.1	K12524+K03239+K00549+K16054+K00928+K00789+K01623+K00640
Valine, leucine and isoleucine degradation	4	530	0.91714	0.999963	ko00280	gi|406721607|gb|GAAC01050925.1|;gi|400004798|gb|KA288602.1|;gi|400000364|gb|KA284178.1|;gi|406719746|gb|GAAC01052786.1|	K00232+K00128+K00020
Fatty acid elongation	1	192	0.920628	0.999963	ko00062	gi|319866780|gb|HP755474.1|	K10249+K10244
Brassinosteroid biosynthesis	1	197	0.925702	0.999963	ko00905	gi|406737432|gb|GAAC01035121.1|	K12638+K09589
Collecting duct acid secretion	1	199	0.92764	0.999963	ko04966	gi|319855968|gb|HP744663.1|	K02153
Pyrimidine metabolism	43	4028	0.931234	0.999963	ko00240	gi|399998388|gb|KA282208.1|;gi|399997858|gb|KA281678.1|;gi|406734951|gb|GAAC01037602.1|;AT5G28680.1;gi|319847604|gb|HP736299.1|;gi|400007127|gb|KA290931.1|;gi|400004039|gb|KA287851.1|;gi|400001811|gb|KA285623.1|;gi|319881273|gb|HP768535.1|;gi|319838028|gb|HP727411.1|;gi|406727809|gb|GAAC01044744.1|;gi|406727465|gb|GAAC01045067.1|;gi|319856591|gb|HP745285.1|;gi|406723200|gb|GAAC01049332.1|;gi|3198…	K03676+K12524+K00924+K01955+K03018+K01512+K03671+K03013+K00940+K02326+K00549+K10808+K03021
Butanoate metabolism	2	348	0.943153	0.999963	ko00650	gi|406727566|gb|GAAC01044966.1|;gi|319874460|gb|HP763154.1|	K02906+K00100
Galactose metabolism	6	805	0.952645	0.999963	ko00052	AT4G38590.1;AT4G38590.2;gi|399995956|gb|KA279776.1|;gi|319841367|gb|HP730062.1|;gi|393715535|dbj|AB624059.1|;AT1G51310.1	K12309+K01190+K02867+K01755+K01187+K00566
Phenylalanine, tyrosine and tryptophan biosynthesis	4	601	0.955287	0.999963	ko00400	AT4G38590.1;AT4G38590.2;gi|406727589|gb|GAAC01044943.1|;AT2G01140.1	K01190+K05359+K01623
Glycerolipid metabolism	5	713	0.957012	0.999963	ko00561	gi|400003010|gb|KA286822.1|;AT5G04040.1;gi|400018262|gb|KA302054.1|;gi|400004798|gb|KA288602.1|;gi|406719746|gb|GAAC01052786.1|	K01058+K14674+K13508+K00128
Other glycan degradation	6	818	0.957217	0.999963	ko00511	AT4G38590.1;AT4G38590.2;gi|400005622|gb|KA289426.1|;gi|400017750|gb|KA301542.1|;gi|400002850|gb|KA286662.1|;gi|406764822|gb|GAAC01007731.1|	K12309+K01190+K00616+K01206
Huntington's disease	11	1321	0.959523	0.999963	ko05016	gi|400004313|gb|KA288125.1|;gi|319856591|gb|HP745285.1|;gi|406723200|gb|GAAC01049332.1|;gi|400019742|gb|KA303534.1|;gi|400009792|gb|KA293596.1|;gi|400001071|gb|KA284883.1|;gi|399997236|gb|KA281056.1|;gi|319852186|gb|HP740881.1|;gi|406742865|gb|GAAC01029688.1|;AT5G08530.1;gi|400003070|gb|KA286882.1|	K06067+K03013+K00413+K04564+K03953+K00417+K15040+K02267+K03942+K11827
Flavonoid biosynthesis	9	1132	0.960932	0.999963	ko00941	gi|400006246|gb|KA290050.1|;gi|319860633|gb|HP749327.1|;gi|400017382|gb|KA301174.1|;gi|406724536|gb|GAAC01047996.1|;gi|399998213|gb|KA282033.1|;AT4G15390.1;gi|400020083|gb|KA303875.1|;gi|400018064|gb|KA301856.1|;AT5G39080.1	K05280+K05278+K00487+K13065+K00660+K13082
Pentose and glucuronate interconversions	6	832	0.96169	0.999963	ko00040	AT4G12390.1;gi|400005546|gb|KA289350.1|;gi|400004798|gb|KA288602.1|;gi|406719746|gb|GAAC01052786.1|;AT1G48100.1;AT5G09760.1	K01051+K01792+K00128+K01184
Bile secretion	7	936	0.962044	0.999963	ko04976	gi|406768870|gb|GAAC01003683.1|;gi|319856551|gb|HP745245.1|;AT5G36250.1;gi|319881273|gb|HP768535.1|;gi|406770994|gb|GAAC01001559.1|;gi|345748130|gb|JN584161.1|;gi|406770737|gb|GAAC01001816.1|	K00021+K05681+K04345+K05658
Peroxisome	5	732	0.963345	0.999963	ko04146	gi|406721607|gb|GAAC01050925.1|;gi|400009792|gb|KA293596.1|;gi|399998756|gb|KA282576.1|;gi|406771493|gb|GAAC01001060.1|;gi|319867416|gb|HP756110.1|	K00232+K04564+K00031+K13338+K01578
Thiamine metabolism	1	252	0.964089	0.999963	ko00730	gi|406766248|gb|GAAC01006305.1|	K00873
MAPK signaling pathway	5	742	0.966323	0.999963	ko04010	gi|406739000|gb|GAAC01033553.1|;AT5G36250.1;gi|400006809|gb|KA290613.1|;gi|319803248|gb|HP701157.1|;AT3G51290.2	K04371+K04345+K04392
Tight junction	3	522	0.967644	0.999963	ko04530	gi|319883012|gb|HP770012.1|;gi|400002622|gb|KA286434.1|;gi|406767575|gb|GAAC01004978.1|	K04382+K03456
Vibrio cholerae infection	3	527	0.969216	0.999963	ko05110	AT5G36250.1;gi|319855968|gb|HP744663.1|;gi|406736182|gb|GAAC01036371.1|	K04345+K02153+K03661
Pentose phosphate pathway	6	860	0.969382	0.999963	ko00030	gi|400005622|gb|KA289426.1|;gi|400000364|gb|KA284178.1|;AT2G01140.1;gi|400017750|gb|KA301542.1|;gi|400002850|gb|KA286662.1|;gi|406764822|gb|GAAC01007731.1|	K00616+K00020+K01623+K01206
Ribosome biogenesis in eukaryotes	9	1178	0.97169	0.999963	ko03008	gi|319867532|gb|HP756226.1|;gi|319859891|gb|HP748585.1|;gi|393716158|dbj|AB623902.1|;gi|406759805|gb|GAAC01012748.1|;gi|393716197|dbj|AB623941.1|;gi|319857904|gb|HP746598.1|;gi|319845431|gb|HP734126.1|;gi|399996714|gb|KA280534.1|;AT3G55460.1	K03539+K14569+K14537+K14546+K12619+K07562+K14573
One carbon pool by folate	2	415	0.97287	0.999963	ko00670	gi|406769920|gb|GAAC01002633.1|;gi|406719686|gb|GAAC01052846.1|	K00763+K00602
Tyrosine metabolism	23	2522	0.97476	0.999963	ko00350	AT5G28680.1;gi|319847604|gb|HP736299.1|;gi|400004039|gb|KA287851.1|;gi|319881273|gb|HP768535.1|;gi|319835921|gb|HP725304.1|;gi|319870616|gb|HP759310.1|;gi|319803248|gb|HP701157.1|;gi|406770994|gb|GAAC01001559.1|;gi|406761738|gb|GAAC01010815.1|;gi|406766940|gb|GAAC01005613.1|;gi|406754775|gb|GAAC01017778.1|;AT3G49670.1;AT3G22800.1;AT3G53570.3;AT3G23750.1;AT3G53570.1;AT3G53570.2;AT3G53570.4;AT4G251…	K00924
Fatty acid metabolism	3	559	0.977689	0.999963	ko00071	gi|406721607|gb|GAAC01050925.1|;gi|400004798|gb|KA288602.1|;gi|406719746|gb|GAAC01052786.1|	K00232+K00128
Systemic lupus erythematosus	1	290	0.978276	0.999963	ko05322	gi|319841789|gb|HP730484.1|	K11251
Regulation of actin cytoskeleton	5	812	0.981669	0.999963	ko04810	gi|406739000|gb|GAAC01033553.1|;gi|400006809|gb|KA290613.1|;gi|319803248|gb|HP701157.1|;gi|406765599|gb|GAAC01006954.1|;AT3G51290.2	K04371+K04392+K06269
Regulation of autophagy	2	452	0.982125	0.999963	ko04140	gi|319870616|gb|HP759310.1|;AT1G51350.1	K07198+K08332
Base excision repair	3	590	0.983745	0.999963	ko03410	gi|399997694|gb|KA281514.1|;AT5G23420.1;gi|400006603|gb|KA290407.1|	K01874+K10802+K02326
Purine metabolism	26	2906	0.985697	0.999963	ko00230	gi|399998388|gb|KA282208.1|;gi|399997858|gb|KA281678.1|;gi|406734951|gb|GAAC01037602.1|;gi|319885706|gb|HP772706.1|;gi|406766582|gb|GAAC01005971.1|;AT2G16570.1;gi|319881829|gb|HP768881.1|;gi|400001811|gb|KA285623.1|;gi|406766248|gb|GAAC01006305.1|;gi|319856591|gb|HP745285.1|;gi|406723200|gb|GAAC01049332.1|;gi|399997468|gb|KA281288.1|;gi|400006603|gb|KA290407.1|;gi|319849400|gb|HP738095.1|;gi|3198…	K03676+K12524+K01537+K00764+K03018+K00873+K03013+K00940+K02326+K00549+K10808+K00856+K00088+K03021+K02863+K00602+K00640+K01206
Proteasome	2	484	0.987592	0.999963	ko03050	gi|400002651|gb|KA286463.1|;AT4G36580.1	K03037+K03065
Glyoxylate and dicarboxylate metabolism	6	974	0.988202	0.999963	ko00630	gi|400019337|gb|KA303129.1|;gi|399996979|gb|KA280799.1|;gi|399995734|gb|KA279554.1|;AT3G60100.1;gi|399998359|gb|KA282179.1|;gi|406720667|gb|GAAC01051865.1|	K00026+K01915+K01647
Photosynthesis - antenna proteins	1	337	0.988337	0.999963	ko00196	gi|400019736|gb|KA303528.1|	K08914
Microbial metabolism in diverse environments	68	6662	0.989105	0.999963	ko01120	gi|406734951|gb|GAAC01037602.1|;AT5G28680.1;gi|400006246|gb|KA290050.1|;AT1G13430.1;AT2G14920.1;gi|319847604|gb|HP736299.1|;gi|400004039|gb|KA287851.1|;gi|319881273|gb|HP768535.1|;gi|319838028|gb|HP727411.1|;gi|406766248|gb|GAAC01006305.1|;AT5G15140.1;gi|319835921|gb|HP725304.1|;AT3G26210.1;gi|400018843|gb|KA302635.1|;gi|400018044|gb|KA301836.1|;gi|400005546|gb|KA289350.1|;gi|399999052|gb|KA28287…	K12524+K00924+K00517+K01014+K01512+K00873+K01785+K01689+K01648+K01792+K00360+K00031+K01915+K00100+K01755+K00847+K03885+K01647+K00928+K01501+K01719+K00616+K00128+K00120+K01623+K00640+K02160+K01953+K01078+K01206
Amino sugar and nucleotide sugar metabolism	10	1446	0.991607	0.999963	ko00520	gi|400017537|gb|KA301329.1|;AT4G38590.1;AT4G38590.2;AT1G48930.1;gi|319841367|gb|HP730062.1|;gi|406772047|gb|GAAC01000506.1|;AT3G23820.1;AT5G59290.1;AT5G59290.2;gi|400019306|gb|KA303098.1|	K01711+K01190+K01179+K01755+K00847+K08679+K12449+K01840
RNA polymerase	4	806	0.993578	0.999963	ko03020	gi|400001811|gb|KA285623.1|;gi|319856591|gb|HP745285.1|;gi|406723200|gb|GAAC01049332.1|;gi|400003778|gb|KA287590.1|	K03018+K03013+K03021
Herpes simplex infection	5	935	0.994048	0.999963	ko05168	gi|319855135|gb|HP743830.1|;AT2G39795.1;gi|319832554|gb|HP721937.1|;gi|406765599|gb|GAAC01006954.1|;AT3G55460.1	K03347+K15414+K03130+K06269+K12891
Starch and sucrose metabolism	16	2129	0.994957	0.999963	ko00500	AT4G12390.1;AT1G60140.1;gi|400015586|gb|KA299378.1|;gi|319849028|gb|HP737723.1|;gi|406728361|gb|GAAC01044192.1|;gi|406727133|gb|GAAC01045399.1|;AT2G36390.1;AT1G48930.1;gi|319841367|gb|HP730062.1|;gi|393715535|dbj|AB624059.1|;gi|406772047|gb|GAAC01000506.1|;gi|406762200|gb|GAAC01010353.1|;AT1G48100.1;AT3G23820.1;AT3G18080.1;AT5G09760.1	K01051+K16055+K00703+K01176+K00700+K01179+K01755+K01187+K00847+K02913+K01184+K08679+K05350
Oxidative phosphorylation	8	1309	0.995481	0.999963	ko00190	gi|400019742|gb|KA303534.1|;gi|400001071|gb|KA284883.1|;gi|399997236|gb|KA281056.1|;gi|319855968|gb|HP744663.1|;gi|406742865|gb|GAAC01029688.1|;gi|406736182|gb|GAAC01036371.1|;gi|406725499|gb|GAAC01047033.1|;AT5G08530.1	K00413+K03953+K00417+K02153+K02267+K03661+K03885+K03942
Fanconi anemia pathway	6	1083	0.995507	0.999963	ko03460	gi|400007693|gb|KA291497.1|;gi|319859375|gb|HP748069.1|;gi|406728740|gb|GAAC01043813.1|;AT1G10930.1;gi|319839703|gb|HP728398.1|;gi|406755231|gb|GAAC01017322.1|	K02350+K15078+K10901
Fatty acid biosynthesis	2	572	0.995529	0.999963	ko00061	gi|406725499|gb|GAAC01047033.1|;AT5G15530.1	K03885+K02160
Glycine, serine and threonine metabolism	5	984	0.996263	0.999963	ko00260	gi|406734951|gb|GAAC01037602.1|;gi|319874460|gb|HP763154.1|;gi|406772047|gb|GAAC01000506.1|;gi|406725499|gb|GAAC01047033.1|;AT5G13280.1	K12524+K00100+K00847+K03885+K00928
Photosynthesis	1	497	0.998601	0.999963	ko00195	gi|399996582|gb|KA280402.1|	K02717
Cyanoamino acid metabolism	2	688	0.99887	0.999963	ko00460	gi|400009982|gb|KA293786.1|;AT3G18080.1	K01501+K05350
Carbon fixation in photosynthetic organisms	3	937	0.999628	0.999963	ko00710	gi|406766248|gb|GAAC01006305.1|;gi|400019337|gb|KA303129.1|;AT2G01140.1	K00873+K00026+K01623
Epstein-Barr virus infection	10	1867	0.999738	0.999963	ko05169	AT5G36250.1;gi|400004313|gb|KA288125.1|;gi|400001811|gb|KA285623.1|;gi|319856591|gb|HP745285.1|;gi|406723200|gb|GAAC01049332.1|;gi|400002651|gb|KA286463.1|;gi|319874229|gb|HP762923.1|;gi|400003778|gb|KA287590.1|;gi|406754775|gb|GAAC01017778.1|;AT4G36580.1	K04345+K06067+K03018+K03013+K03037+K06627+K03021+K03083+K03065
Biosynthesis of secondary metabolites	104	10963	0.999924	0.999963	ko01110	gi|319850053|gb|HP738748.1|;gi|406734951|gb|GAAC01037602.1|;AT1G58290.1;gi|406768870|gb|GAAC01003683.1|;gi|400006246|gb|KA290050.1|;gi|319860633|gb|HP749327.1|;AT1G13430.1;AT2G14920.1;AT2G16570.1;gi|400018328|gb|KA302120.1|;gi|400017382|gb|KA301174.1|;gi|399995773|gb|KA279593.1|;gi|406724536|gb|GAAC01047996.1|;gi|399998213|gb|KA282033.1|;gi|406766248|gb|GAAC01006305.1|;gi|406758250|gb|GAAC0101430…	K00791+K12524+K02492+K00021+K05280+K00517+K11821+K00764+K00430+K05278+K00487+K00873+K03183+K01190+K13065+K01785+K01058+K01179+K01772+K00940+K00511+K00026+K10760+K05356+K00660+K01689+K13082+K01648+K01792+K00222+K00031+K01915+K10775+K00100+K00218+K00549+K06444+K01755+K09755+K12930+K10757+K00231+K09833+K00787+K09842+K12638+K09589+K03885+K01568+K09753+K05359+K01647+K00559+K00928+K00088+K13257+K09839+…
Metabolic pathways	222	21067	0.999963	0.999963	ko01100	gi|399998388|gb|KA282208.1|;gi|399997858|gb|KA281678.1|;gi|319850053|gb|HP738748.1|;gi|406734951|gb|GAAC01037602.1|;AT1G58290.1;gi|406768870|gb|GAAC01003683.1|;AT5G28680.1;gi|400006246|gb|KA290050.1|;gi|319860633|gb|HP749327.1|;AT2G16570.1;gi|400007693|gb|KA291497.1|;gi|319859375|gb|HP748069.1|;gi|400017537|gb|KA301329.1|;AT4G12390.1;gi|319847604|gb|HP736299.1|;AT1G01290.1;AT1G01290.2;gi|40001832…	K03676+K00791+K12524+K02492+K00021+K00924+K05280+K00517+K00764+K02350+K01711+K01051+K03639+K00430+K05278+K03239+K00703+K00423+K08914+K01955+K03018+K00487+K05283+K01115+K01512+K00873+K03183+K01231+K02906+K01176+K00968+K00700+K05857+K03857+K12309+K01190+K01099+K01058+K00232+K03013+K00413+K01179+K01772+K00940+K00511+K14674+K00026+K10760+K00660+K01689+K13508+K13082+K01648+K03859+K02326+K01792+K00222+…
T2
#Pathway	Sample1 (873)	Sample2 (75081)	Pvalue	Qvalue	Pathway ID	Genes	KOs
Plant-pathogen interaction	96	4447	5.52078e-09	1.4354e-06	ko04626	AT2G24130.1;AT5G65320.1;gi|319841095|gb|HP729790.1|;gi|400008818|gb|KA292622.1|;gi|406739000|gb|GAAC01033553.1|;AT3G05990.1;gi|400014493|gb|KA298285.1|;gi|319843118|gb|HP731813.1|;gi|406763660|gb|GAAC01008893.1|;AT1G51480.1;AT3G46730.1;AT4G09430.1;AT5G47250.1;AT5G43740.1;AT5G43730.1;AT5G43740.2;gi|400012699|gb|KA296503.1|;gi|399996767|gb|KA280587.1|;gi|406764939|gb|GAAC01007614.1|;AT1G50180.1;gi|…	K13428+K13420+K13422+K13458+K04371+K13457+K13460+K13459+K13456+K13416+K13448+K04079+K13413+K13429+K13414+K13412+K13417+K13430+K13424+K13423+K13447+K13425+K13426
Porphyrin and chlorophyll metabolism	17	483	6.62284e-05	0.00860969	ko00860	AT1G58290.1;AT5G13630.1;AT5G13630.2;gi|319823032|gb|HP712794.1|;gi|400002322|gb|KA286134.1|;gi|319843961|gb|HP732656.1|;AT5G14220.1;AT5G14220.2;gi|400007809|gb|KA291613.1|;gi|319881580|gb|HP768754.1|;gi|393716203|dbj|AB623947.1|;gi|400014559|gb|KA298351.1|;gi|319881488|gb|HP768686.1|;gi|406763816|gb|GAAC01008737.1|;AT3G56090.1;gi|400020039|gb|KA303831.1|;gi|399997138|gb|KA280958.1|	K02492+K03403+K01772+K02259+K00231+K01719+K03404+K13545+K00522+K13606
Plant hormone signal transduction	72	4060	0.000296796	0.0257223	ko04075	AT1G10850.1;AT5G67200.1;AT5G65320.1;gi|469469379|gb|KC344278.1|;gi|319845872|gb|HP734567.1|;gi|319843309|gb|HP732004.1|;AT1G77850.1;AT2G28350.1;AT4G30080.1;AT5G37020.1;AT5G37020.2;gi|319877873|gb|HP766567.1|;gi|319846345|gb|HP735040.1|;gi|406769275|gb|GAAC01003278.1|;AT2G45160.1;AT3G60630.1;AT4G00150.1;gi|400008818|gb|KA292622.1|;gi|400012699|gb|KA296503.1|;gi|400002380|gb|KA286192.1|;gi|40001038…	K13415+K13422+K14486+K14494+K14485+K14431+K13416+K14516+K14503+K14489+K14491+K14502+K14499+K14432+K14497+K14487+K14505+K14510
Sulfur metabolism	13	428	0.00174429	0.113379	ko00920	AT1G13430.1;AT2G14920.1;gi|125975943|gb|EF218619.1|;gi|452114161|gb|KC179760.1|;gi|90856222|gb|DQ444464.1|;gi|406767208|gb|GAAC01005345.1|;AT3G22890.1;AT4G14680.1;AT5G43780.1;AT2G01140.1;AT3G13110.1;gi|400000657|gb|KA284471.1|;AT3G01120.1	K01014+K13811+K01623+K00640+K00366+K01739
Mineral absorption	9	251	0.00292433	0.152065	ko04978	AT3G06130.1;gi|400015574|gb|KA299366.1|;gi|400009145|gb|KA292949.1|;gi|400002793|gb|KA286605.1|;gi|319861268|gb|HP749962.1|;AT1G47240.1;AT3G56090.1;AT5G02600.2;AT5G02600.1	K07213+K14686+K12347+K00522
Glycosylphosphatidylinositol(GPI)-anchor biosynthesis	12	417	0.00396169	0.171673	ko00563	gi|319854669|gb|HP743364.1|;gi|400013410|gb|KA297214.1|;gi|319856960|gb|HP745654.1|;gi|406762614|gb|GAAC01009939.1|;gi|400003984|gb|KA287796.1|;gi|319871703|gb|HP760397.1|;gi|406758965|gb|GAAC01013588.1|;gi|399997370|gb|KA281190.1|;gi|406725592|gb|GAAC01046940.1|;AT4G19460.1;AT5G17600.1;AT5G41440.1	K05283+K05288+K03857
Selenocompound metabolism	10	374	0.0130884	0.453142	ko00450	gi|125975943|gb|EF218619.1|;gi|452114161|gb|KC179760.1|;gi|90856222|gb|DQ444464.1|;gi|406767208|gb|GAAC01005345.1|;AT3G22890.1;AT4G14680.1;AT5G43780.1;AT2G17420.1;AT2G41680.1;AT3G01120.1	K13811+K00384+K01739
Chagas disease (American trypanosomiasis)	28	1532	0.0139428	0.453142	ko05142	AT5G28680.1;gi|400014481|gb|KA298273.1|;gi|399995671|gb|KA279491.1|;gi|406739000|gb|GAAC01033553.1|;gi|400002380|gb|KA286192.1|;gi|319864908|gb|HP753602.1|;gi|400017313|gb|KA301105.1|;gi|406722421|gb|GAAC01050111.1|;AT2G40270.2;AT2G40270.1;gi|400002622|gb|KA286434.1|;gi|406767575|gb|GAAC01004978.1|;gi|406719770|gb|GAAC01052762.1|;AT1G34300.1;AT1G10620.1;AT1G68690.1;AT2G18470.1;AT4G23210.1;AT4G251…	K04733+K08057+K04371+K03456+K04382
Prostate cancer	16	777	0.0214249	0.618941	ko05215	gi|406739000|gb|GAAC01033553.1|;gi|400013428|gb|KA297232.1|;gi|400010748|gb|KA294552.1|;gi|319858863|gb|HP747557.1|;gi|319814910|gb|HP704672.1|;gi|399997894|gb|KA281714.1|;gi|399995837|gb|KA279657.1|;gi|406754775|gb|GAAC01017778.1|;gi|399997180|gb|KA281000.1|;gi|400002777|gb|KA286589.1|;gi|399996194|gb|KA280014.1|;gi|319882757|gb|HP769757.1|;gi|406766551|gb|GAAC01006002.1|;AT2G25050.1;AT2G25050.2…	K04371+K00799+K04079+K03083+K04498+K06276+K01110
Two-component system	18	943	0.0296744	0.723226	ko02020	AT1G58290.1;AT4G37910.1;gi|406730860|gb|GAAC01041693.1|;AT5G48230.2;AT5G48230.1;gi|400002322|gb|KA286134.1|;gi|319843961|gb|HP732656.1|;gi|400004798|gb|KA288602.1|;gi|319845622|gb|HP734317.1|;gi|406719746|gb|GAAC01052786.1|;AT5G64290.1;gi|399999527|gb|KA283341.1|;AT1G34380.1;AT1G34380.2;AT2G17420.1;AT2G41680.1;AT3G25860.1;AT3G01120.1	K02492+K04043+K03885+K00626+K02259+K00128+K03319+K00627+K02335+K00384+K01739
Fat digestion and absorption	4	101	0.030598	0.723226	ko04975	gi|319856551|gb|HP745245.1|;AT5G48230.2;AT5G48230.1;gi|319861586|gb|HP750280.1|	K05641+K00626+K01047
Spliceosome	31	1886	0.0363137	0.786796	ko03040	gi|319849210|gb|HP737905.1|;gi|319864070|gb|HP752764.1|;gi|319805312|gb|HP701560.1|;gi|406719928|gb|GAAC01052604.1|;gi|319856551|gb|HP745245.1|;AT2G18510.1;gi|406760281|gb|GAAC01012272.1|;gi|400007235|gb|KA291039.1|;gi|400002419|gb|KA286231.1|;gi|406761888|gb|GAAC01010665.1|;gi|406759528|gb|GAAC01013025.1|;gi|406722337|gb|GAAC01050195.1|;AT3G55460.1;AT5G58040.1;gi|319840673|gb|HP729368.1|;AT1G324…	K12854+K12849+K12662+K12843+K12831+K12811+K12870+K12866+K12900+K12891+K11984+K12886+K12813+K12828+K12881+K12855+K12818+K12825+K12896
Antigen processing and presentation	11	520	0.0430023	0.860046	ko04612	gi|400014481|gb|KA298273.1|;gi|399995671|gb|KA279491.1|;AT5G43060.1;gi|400017313|gb|KA301105.1|;gi|406722421|gb|GAAC01050111.1|;gi|399998984|gb|KA282804.1|;gi|399997894|gb|KA281714.1|;gi|399995837|gb|KA279657.1|;gi|319854310|gb|HP743005.1|;gi|399996194|gb|KA280014.1|;gi|319879565|gb|HP767123.1|	K08057+K01365+K08054+K04079
NF-kappa B signaling pathway	24	1458	0.0588477	0.999997	ko04064	AT5G28680.1;gi|400002380|gb|KA286192.1|;gi|319864908|gb|HP753602.1|;AT2G40270.2;AT2G40270.1;gi|406719770|gb|GAAC01052762.1|;AT1G34300.1;AT1G10620.1;AT1G68690.1;AT2G18470.1;AT4G23210.1;AT4G25160.1;AT4G11470.1;AT4G23210.2;AT4G23210.3;AT5G61350.1;gi|319845431|gb|HP734126.1|;gi|319874056|gb|HP762750.1|;gi|319839642|gb|HP728337.1|;gi|406761224|gb|GAAC01011329.1|;gi|406723328|gb|GAAC01049204.1|;AT1G492…	K04733+K04728+K03115
Endometrial cancer	7	316	0.0779563	0.999997	ko05213	gi|406739000|gb|GAAC01033553.1|;gi|406754775|gb|GAAC01017778.1|;gi|319882757|gb|HP769757.1|;gi|406766551|gb|GAAC01006002.1|;AT2G25050.1;AT2G25050.2;AT3G19420.1	K04371+K03083+K06276+K01110
Neurotrophin signaling pathway	28	1805	0.0783606	0.999997	ko04722	AT5G28680.1;gi|406739000|gb|GAAC01033553.1|;gi|400002380|gb|KA286192.1|;gi|319864908|gb|HP753602.1|;AT2G40270.2;AT2G40270.1;gi|319848525|gb|HP737220.1|;gi|406754775|gb|GAAC01017778.1|;gi|406719770|gb|GAAC01052762.1|;AT1G34300.1;AT1G10620.1;AT1G68690.1;AT2G18470.1;AT3G51290.2;AT4G23210.1;AT4G25160.1;AT4G11470.1;AT4G23210.2;AT4G23210.3;AT5G61350.1;gi|400014829|gb|KA298621.1|;gi|319875494|gb|HP76418…	K04733+K04371+K04505+K03083+K04392+K12462
Lipoic acid metabolism	2	40	0.0788453	0.999997	ko00785	gi|400017666|gb|KA301458.1|;gi|399999192|gb|KA283006.1|	K03644
Apoptosis	23	1449	0.0855402	0.999997	ko04210	AT5G28680.1;AT5G36250.1;gi|400002380|gb|KA286192.1|;gi|319864908|gb|HP753602.1|;AT2G40270.2;AT2G40270.1;gi|406719770|gb|GAAC01052762.1|;AT1G34300.1;AT1G10620.1;AT1G68690.1;AT2G18470.1;AT4G23210.1;AT4G25160.1;AT4G11470.1;AT4G23210.2;AT4G23210.3;AT5G61350.1;gi|319845431|gb|HP734126.1|;gi|319874056|gb|HP762750.1|;gi|319839642|gb|HP728337.1|;AT1G49270.1;AT1G26150.1;AT3G24550.1	K04733+K04345+K04728
Toll-like receptor signaling pathway	23	1494	0.108688	0.999997	ko04620	AT5G28680.1;gi|406739000|gb|GAAC01033553.1|;gi|400002380|gb|KA286192.1|;gi|319864908|gb|HP753602.1|;AT2G40270.2;AT2G40270.1;gi|406719770|gb|GAAC01052762.1|;AT1G34300.1;AT1G10620.1;AT1G68690.1;AT2G18470.1;AT3G51290.2;AT4G23210.1;AT4G25160.1;AT4G11470.1;AT4G23210.2;AT4G23210.3;AT5G61350.1;gi|319874056|gb|HP762750.1|;gi|319839642|gb|HP728337.1|;AT1G49270.1;AT1G26150.1;AT3G24550.1	K04733+K04371+K04392
Pathways in cancer	21	1359	0.117674	0.999997	ko05200	gi|406739000|gb|GAAC01033553.1|;gi|400013428|gb|KA297232.1|;gi|400010748|gb|KA294552.1|;gi|319858863|gb|HP747557.1|;gi|319814910|gb|HP704672.1|;AT4G32620.1;AT4G32620.2;gi|399997894|gb|KA281714.1|;gi|399995837|gb|KA279657.1|;gi|406764976|gb|GAAC01007577.1|;gi|406754775|gb|GAAC01017778.1|;AT3G51290.2;gi|399997180|gb|KA281000.1|;gi|319852277|gb|HP740972.1|;gi|400002777|gb|KA286589.1|;gi|399996194|gb…	K04371+K00799+K08737+K04079+K01115+K03083+K04392+K06228+K04498+K08775+K01110
Measles	25	1666	0.120135	0.999997	ko05162	AT5G28680.1;gi|400002380|gb|KA286192.1|;gi|319864908|gb|HP753602.1|;AT2G40270.2;AT2G40270.1;gi|406754775|gb|GAAC01017778.1|;gi|406719770|gb|GAAC01052762.1|;AT1G34300.1;AT1G10620.1;AT1G68690.1;AT2G18470.1;AT4G23210.1;AT4G25160.1;AT4G11470.1;AT4G23210.2;AT4G23210.3;AT5G61350.1;gi|319874056|gb|HP762750.1|;gi|319839642|gb|HP728337.1|;gi|406761224|gb|GAAC01011329.1|;gi|406723328|gb|GAAC01049204.1|;AT1…	K04733+K03083+K03115+K10151
Small cell lung cancer	3	104	0.121389	0.999997	ko05222	AT2G25050.1;AT2G25050.2;AT3G19420.1	K01110
Benzoate degradation	30	2076	0.133982	0.999997	ko00362	AT5G28680.1;gi|400008482|gb|KA292286.1|;gi|319864908|gb|HP753602.1|;AT5G48230.2;AT5G48230.1;gi|319835921|gb|HP725304.1|;gi|319871214|gb|HP759908.1|;AT2G40270.2;AT2G40270.1;gi|406766940|gb|GAAC01005613.1|;gi|406754775|gb|GAAC01017778.1|;AT3G49670.1;AT3G22800.1;AT3G53570.3;AT3G23750.1;AT3G53570.1;AT3G53570.2;AT3G53570.4;AT4G25160.1;AT4G23210.2;AT5G61350.1;AT5G12180.1;gi|400000568|gb|KA284382.1|;gi|…	K00924+K00626+K02945+K00963
Propanoate metabolism	11	651	0.141608	0.999997	ko00640	gi|406730860|gb|GAAC01041693.1|;gi|406721607|gb|GAAC01050925.1|;AT5G48230.2;AT5G48230.1;gi|400007809|gb|KA291613.1|;gi|400004798|gb|KA288602.1|;gi|393716203|dbj|AB623947.1|;gi|406719746|gb|GAAC01052786.1|;AT1G80620.1;AT5G15530.1;gi|319871709|gb|HP760403.1|	K03885+K00232+K00626+K01719+K00128+K02956+K02160+K00224
Ribosome biogenesis in eukaryotes	18	1178	0.148889	0.999997	ko03008	gi|319867532|gb|HP756226.1|;gi|319863087|gb|HP751781.1|;gi|393716197|dbj|AB623941.1|;gi|319814056|gb|HP703818.1|;gi|399996714|gb|KA280534.1|;AT3G55460.1;gi|319845431|gb|HP734126.1|;gi|319874970|gb|HP763664.1|;gi|400015100|gb|KA298892.1|;gi|400013369|gb|KA297173.1|;gi|400001943|gb|KA285755.1|;gi|319851255|gb|HP739950.1|;gi|406761224|gb|GAAC01011329.1|;gi|406723328|gb|GAAC01049204.1|;AT2G40400.1;AT…	K03539+K14548+K14537+K06943+K07562+K14573+K12619+K07179+K14546+K03115+K14567
Ascorbate and aldarate metabolism	10	586	0.14907	0.999997	ko00053	gi|319871024|gb|HP759718.1|;AT2G19800.1;gi|406730232|gb|GAAC01042321.1|;gi|400004798|gb|KA288602.1|;gi|406719746|gb|GAAC01052786.1|;AT4G08390.1;AT4G08390.2;AT4G08390.3;AT4G08390.4;AT5G15870.1	K00423+K00469+K00128+K00434+K01057
Synthesis and degradation of ketone bodies	2	59	0.150274	0.999997	ko00072	AT5G48230.2;AT5G48230.1	K00626
Leishmaniasis	22	1489	0.153186	0.999997	ko05140	AT5G28680.1;gi|406739000|gb|GAAC01033553.1|;gi|400002380|gb|KA286192.1|;gi|319864908|gb|HP753602.1|;AT2G40270.2;AT2G40270.1;gi|406719770|gb|GAAC01052762.1|;AT1G34300.1;AT1G10620.1;AT1G68690.1;AT2G18470.1;AT4G23210.1;AT4G25160.1;AT4G11470.1;AT4G23210.2;AT4G23210.3;AT5G61350.1;gi|319874056|gb|HP762750.1|;gi|319839642|gb|HP728337.1|;AT1G49270.1;AT1G26150.1;AT3G24550.1	K04733+K04371
Toxoplasmosis	26	1818	0.166099	0.999997	ko05145	AT5G28680.1;gi|406739000|gb|GAAC01033553.1|;gi|400002380|gb|KA286192.1|;gi|319864908|gb|HP753602.1|;AT2G40270.2;AT2G40270.1;gi|406758957|gb|GAAC01013596.1|;gi|406719770|gb|GAAC01052762.1|;AT1G34300.1;AT1G10620.1;AT1G68690.1;AT2G18470.1;AT4G23650.1;AT4G23210.1;AT4G25160.1;AT4G11470.1;AT4G23210.2;AT4G23210.3;AT5G61350.1;AT5G12180.1;gi|319874056|gb|HP762750.1|;gi|319861586|gb|HP750280.1|;gi|31983964…	K04733+K04371+K13412+K01047
Glutathione metabolism	13	827	0.171131	0.999997	ko00480	gi|400013428|gb|KA297232.1|;gi|400010748|gb|KA294552.1|;gi|319858863|gb|HP747557.1|;gi|319814910|gb|HP704672.1|;gi|400000364|gb|KA284178.1|;gi|399996947|gb|KA280767.1|;gi|399997180|gb|KA281000.1|;gi|400014976|gb|KA298768.1|;AT4G08390.1;AT4G08390.2;AT4G08390.3;AT4G08390.4;AT5G15870.1	K00799+K00020+K00797+K00033+K00434+K01057
Vasopressin-regulated water reabsorption	4	188	0.176754	0.999997	ko04962	AT5G36250.1;gi|400014829|gb|KA298621.1|;gi|319875494|gb|HP764188.1|;gi|406733636|gb|GAAC01038917.1|	K04345+K12462
Dioxin degradation	1	17	0.180324	0.999997	ko00621	gi|399999255|gb|KA283069.1|	K00963
Influenza A	30	2182	0.198573	0.999997	ko05164	AT5G28680.1;gi|406739000|gb|GAAC01033553.1|;gi|400002380|gb|KA286192.1|;gi|319864908|gb|HP753602.1|;AT2G40270.2;AT2G40270.1;gi|406754775|gb|GAAC01017778.1|;gi|406719770|gb|GAAC01052762.1|;AT1G34300.1;AT1G10620.1;AT1G68690.1;AT2G18470.1;AT4G23210.1;AT4G25160.1;AT4G11470.1;AT4G23210.2;AT4G23210.3;AT5G61350.1;gi|400002777|gb|KA286589.1|;gi|399999319|gb|KA283133.1|;gi|319876131|gb|HP764825.1|;gi|3198…	K04733+K04371+K03083+K04498+K14396+K14297+K14404
D-Alanine metabolism	1	19	0.199279	0.999997	ko00473	gi|319864216|gb|HP752910.1|	K02863
Notch signaling pathway	4	198	0.20008	0.999997	ko04330	gi|319848525|gb|HP737220.1|;AT5G65630.1;gi|400002777|gb|KA286589.1|;AT1G17790.1	K04505+K06062+K04498
PPAR signaling pathway	7	422	0.222947	0.999997	ko03320	gi|406721607|gb|GAAC01050925.1|;gi|400017407|gb|KA301199.1|;gi|406746731|gb|GAAC01025822.1|;gi|399995751|gb|KA279571.1|;gi|319882757|gb|HP769757.1|;gi|406766551|gb|GAAC01006002.1|;gi|406725993|gb|GAAC01046539.1|	K00232+K08770+K06276+K00029
Pertussis	22	1581	0.224725	0.999997	ko05133	AT5G28680.1;gi|406739000|gb|GAAC01033553.1|;gi|400002380|gb|KA286192.1|;gi|319864908|gb|HP753602.1|;AT2G40270.2;AT2G40270.1;gi|406719770|gb|GAAC01052762.1|;AT1G34300.1;AT1G10620.1;AT1G68690.1;AT2G18470.1;AT4G23210.1;AT4G25160.1;AT4G11470.1;AT4G23210.2;AT4G23210.3;AT5G61350.1;gi|319874056|gb|HP762750.1|;gi|319839642|gb|HP728337.1|;AT1G49270.1;AT1G26150.1;AT3G24550.1	K04733+K04371
Circadian rhythm - plant	12	813	0.241162	0.999997	ko04712	gi|400003933|gb|KA287745.1|;gi|319867532|gb|HP756226.1|;gi|319873892|gb|HP762586.1|;gi|400012699|gb|KA296503.1|;gi|400015797|gb|KA299589.1|;AT5G58010.1;gi|400003049|gb|KA286861.1|;gi|406761224|gb|GAAC01011329.1|;gi|406723328|gb|GAAC01049204.1|;AT1G75540.1;AT5G61270.1;AT5G61270.2	K12131+K12127+K12128+K12129+K12135+K12121+K12126+K12116+K03115
p53 signaling pathway	7	435	0.245106	0.999997	ko04115	gi|319856824|gb|HP745518.1|;gi|319845431|gb|HP734126.1|;AT2G25050.1;AT2G25050.2;AT3G19420.1;AT5G10440.1;AT5G23730.1	K10143+K04728+K01110+K10151
Histidine metabolism	5	292	0.254044	0.999997	ko00340	gi|400004798|gb|KA288602.1|;gi|406719746|gb|GAAC01052786.1|;AT4G14910.1;AT4G14910.2;AT4G14910.3	K00128+K01693
Melanoma	4	220	0.254191	0.999997	ko05218	gi|406739000|gb|GAAC01033553.1|;AT2G25050.1;AT2G25050.2;AT3G19420.1	K04371+K01110
Tight junction	8	522	0.264424	0.999997	ko04530	gi|400002622|gb|KA286434.1|;gi|406767575|gb|GAAC01004978.1|;gi|406761224|gb|GAAC01011329.1|;gi|406723328|gb|GAAC01049204.1|;AT2G25050.1;AT2G25050.2;AT3G19420.1;AT5G01850.1	K03456+K04382+K03115+K01110+K04424
Wnt signaling pathway	12	833	0.266429	0.999997	ko04310	gi|319855135|gb|HP743830.1|;AT5G36250.1;gi|319841345|gb|HP730040.1|;gi|400002622|gb|KA286434.1|;gi|319848525|gb|HP737220.1|;gi|406767575|gb|GAAC01004978.1|;gi|406754775|gb|GAAC01017778.1|;AT3G51290.2;gi|400002777|gb|KA286589.1|;gi|406761224|gb|GAAC01011329.1|;gi|406723328|gb|GAAC01049204.1|;AT5G10440.1	K03347+K04345+K11584+K03456+K04505+K04382+K03083+K04392+K04498+K03115+K10151
Tryptophan metabolism	7	450	0.271473	0.999997	ko00380	AT1G13430.1;AT2G14920.1;AT5G48230.2;AT5G48230.1;gi|400009982|gb|KA293786.1|;gi|400004798|gb|KA288602.1|;gi|406719746|gb|GAAC01052786.1|	K11821+K00626+K01501+K00128
Focal adhesion	10	683	0.274777	0.999997	ko04510	gi|406739000|gb|GAAC01033553.1|;gi|406754775|gb|GAAC01017778.1|;AT3G51290.2;gi|400003906|gb|KA287718.1|;gi|319882757|gb|HP769757.1|;gi|406766551|gb|GAAC01006002.1|;AT2G25050.1;AT2G25050.2;AT3G19420.1;AT5G10440.1	K04371+K03083+K04392+K00889+K06276+K01110+K10151
Basal cell carcinoma	2	89	0.277133	0.999997	ko05217	gi|406754775|gb|GAAC01017778.1|;gi|319852277|gb|HP740972.1|	K03083+K06228
Limonene and pinene degradation	34	2618	0.278685	0.999997	ko00903	AT5G28680.1;gi|400006246|gb|KA290050.1|;gi|406737913|gb|GAAC01034640.1|;gi|400008482|gb|KA292286.1|;gi|319864908|gb|HP753602.1|;gi|319835921|gb|HP725304.1|;AT3G26210.1;AT2G40270.2;AT2G40270.1;gi|400004798|gb|KA288602.1|;gi|400000364|gb|KA284178.1|;gi|406766940|gb|GAAC01005613.1|;gi|406754775|gb|GAAC01017778.1|;gi|406719746|gb|GAAC01052786.1|;AT1G64900.1;AT3G49670.1;AT3G22800.1;AT3G53570.3;AT3G237…	K00924+K00517+K00128+K00120
Nicotine addiction	2	91	0.285734	0.999997	ko05033	gi|399998115|gb|KA281935.1|;gi|406720061|gb|GAAC01052471.1|	K15015
Protein processing in endoplasmic reticulum	29	2220	0.287133	0.999997	ko04141	gi|319855135|gb|HP743830.1|;gi|400014481|gb|KA298273.1|;gi|400003540|gb|KA287352.1|;gi|399995671|gb|KA279491.1|;gi|400018696|gb|KA302488.1|;gi|400017313|gb|KA301105.1|;gi|406722421|gb|GAAC01050111.1|;gi|400009180|gb|KA292984.1|;gi|400006349|gb|KA290153.1|;gi|400002296|gb|KA286108.1|;gi|399998984|gb|KA282804.1|;gi|399997894|gb|KA281714.1|;gi|399997788|gb|KA281608.1|;gi|399996406|gb|KA280226.1|;gi|…	K03347+K08057+K10661+K06689+K08288+K13993+K08054+K04079+K09540+K12669+K13525+K09518+K10082+K07151
Osteoclast differentiation	5	308	0.289339	0.999997	ko04380	gi|406739000|gb|GAAC01033553.1|;gi|399996163|gb|KA279983.1|;gi|319880369|gb|HP767927.1|;AT3G51290.2;gi|406721338|gb|GAAC01051194.1|	K04371+K14380+K04392
Jak-STAT signaling pathway	2	92	0.290031	0.999997	ko04630	gi|400002777|gb|KA286589.1|;AT5G10440.1	K04498+K10151
Ethylbenzene degradation	26	1979	0.290293	0.999997	ko00642	AT5G28680.1;gi|400008482|gb|KA292286.1|;gi|319864908|gb|HP753602.1|;gi|319835921|gb|HP725304.1|;AT2G40270.2;AT2G40270.1;gi|406766940|gb|GAAC01005613.1|;gi|406754775|gb|GAAC01017778.1|;AT3G49670.1;AT3G22800.1;AT3G53570.3;AT3G23750.1;AT3G53570.1;AT3G53570.2;AT3G53570.4;AT4G25160.1;AT4G23210.2;AT5G61350.1;AT5G12180.1;gi|400000568|gb|KA284382.1|;gi|319877834|gb|HP766528.1|;gi|319855077|gb|HP743772.1|…	K00924
Herpes simplex infection	13	935	0.295849	0.999997	ko05168	gi|319855135|gb|HP743830.1|;gi|319832554|gb|HP721937.1|;AT3G55460.1;gi|400001238|gb|KA285050.1|;gi|319840416|gb|HP729111.1|;gi|406726188|gb|GAAC01046344.1|;gi|319840673|gb|HP729368.1|;gi|400002777|gb|KA286589.1|;gi|399999091|gb|KA282905.1|;gi|406761224|gb|GAAC01011329.1|;gi|406723328|gb|GAAC01049204.1|;AT4G31580.1;AT4G31580.2	K03347+K03130+K12891+K03006+K12886+K04498+K12881+K03115+K12896
Ether lipid metabolism	5	311	0.296057	0.999997	ko00565	gi|400007128|gb|KA290932.1|;gi|319875532|gb|HP764226.1|;gi|406764976|gb|GAAC01007577.1|;gi|319861586|gb|HP750280.1|;gi|319853510|gb|HP742205.1|	K13510+K01115+K01047
Aminoacyl-tRNA biosynthesis	11	784	0.306649	0.999997	ko00970	AT4G37910.1;AT5G48230.2;AT5G48230.1;gi|406763822|gb|GAAC01008731.1|;gi|400014976|gb|KA298768.1|;gi|400001245|gb|KA285057.1|;gi|319860696|gb|HP749390.1|;gi|406765601|gb|GAAC01006952.1|;gi|406758835|gb|GAAC01013718.1|;gi|406758245|gb|GAAC01014308.1|;AT3G07420.1	K04043+K00626+K04567+K00033+K02935+K01892+K01881+K01872+K01893
Ubiquinone and other terpenoid-quinone biosynthesis	6	398	0.318471	0.999997	ko00130	gi|400003010|gb|KA286822.1|;AT1G65060.1;AT1G65060.2;gi|399996068|gb|KA279888.1|;AT1G64970.1;AT4G34740.1	K01058+K01904+K03183+K05928+K00764
Morphine addiction	3	171	0.320126	0.999997	ko05032	AT5G36250.1;gi|399998115|gb|KA281935.1|;gi|406720061|gb|GAAC01052471.1|	K04345+K15015
Protein digestion and absorption	3	176	0.33597	0.999997	ko04974	gi|400001800|gb|KA285612.1|;gi|406731361|gb|GAAC01041192.1|;gi|406720061|gb|GAAC01052471.1|	K14207+K14209
Taurine and hypotaurine metabolism	2	103	0.336977	0.999997	ko00430	gi|400007809|gb|KA291613.1|;gi|393716203|dbj|AB623947.1|	K01719
Terpenoid backbone biosynthesis	8	568	0.34199	0.999997	ko00900	gi|406768870|gb|GAAC01003683.1|;AT5G48230.2;AT5G48230.1;gi|319871214|gb|HP759908.1|;gi|429503499|gb|JX647700.1|;gi|319864216|gb|HP752910.1|;gi|345748130|gb|JN584161.1|;gi|319845431|gb|HP734126.1|	K00021+K00626+K02945+K00088+K02863+K05356
Isoflavonoid biosynthesis	3	179	0.345469	0.999997	ko00943	AT3G16520.1;AT3G16520.3;AT3G16520.2	K13263
Aldosterone-regulated sodium reabsorption	3	181	0.351795	0.999997	ko04960	gi|406739000|gb|GAAC01033553.1|;gi|319882757|gb|HP769757.1|;gi|406766551|gb|GAAC01006002.1|	K04371+K06276
Arachidonic acid metabolism	2	114	0.382948	0.999997	ko00590	gi|319885225|gb|HP772225.1|;gi|319861586|gb|HP750280.1|	K05309+K01047
Aminobenzoate degradation	33	2682	0.394627	0.999997	ko00627	AT5G28680.1;gi|400006246|gb|KA290050.1|;gi|406737913|gb|GAAC01034640.1|;gi|400008482|gb|KA292286.1|;gi|319864908|gb|HP753602.1|;gi|319835921|gb|HP725304.1|;AT3G26210.1;AT2G40270.2;AT2G40270.1;gi|400009982|gb|KA293786.1|;gi|400000364|gb|KA284178.1|;gi|406766940|gb|GAAC01005613.1|;gi|406754775|gb|GAAC01017778.1|;AT1G64900.1;AT3G49670.1;AT3G22800.1;AT3G53570.3;AT3G23750.1;AT3G53570.1;AT3G53570.2;AT3…	K00924+K00517+K01501+K00120
Legionellosis	6	440	0.404569	0.999997	ko05134	AT3G53570.3;AT3G53570.1;AT3G53570.2;AT3G53570.4;AT4G36580.1;gi|319882455|gb|HP769455.1|	K08823+K13525
NOD-like receptor signaling pathway	4	279	0.407685	0.999997	ko04621	gi|406739000|gb|GAAC01033553.1|;gi|399997894|gb|KA281714.1|;gi|399995837|gb|KA279657.1|;gi|399996194|gb|KA280014.1|	K04371+K04079
Long-term depression	4	281	0.412882	0.999997	ko04730	gi|406739000|gb|GAAC01033553.1|;gi|400002622|gb|KA286434.1|;gi|406767575|gb|GAAC01004978.1|;gi|319861586|gb|HP750280.1|	K04371+K03456+K04382+K01047
Colorectal cancer	5	364	0.416832	0.999997	ko05210	gi|406739000|gb|GAAC01033553.1|;AT4G32620.1;AT4G32620.2;gi|406754775|gb|GAAC01017778.1|;AT3G51290.2	K04371+K08737+K03083+K04392
Valine, leucine and isoleucine degradation	7	530	0.420023	0.999997	ko00280	gi|406721607|gb|GAAC01050925.1|;AT5G48230.2;AT5G48230.1;gi|400004798|gb|KA288602.1|;gi|400000364|gb|KA284178.1|;gi|406719746|gb|GAAC01052786.1|;gi|400014976|gb|KA298768.1|	K00232+K00626+K00128+K00020+K00033
Polyketide sugar unit biosynthesis	2	126	0.431462	0.999997	ko00523	AT5G59290.1;AT5G59290.2	K01710
TGF-beta signaling pathway	6	456	0.437355	0.999997	ko04350	gi|319855135|gb|HP743830.1|;gi|406739000|gb|GAAC01033553.1|;gi|400008485|gb|KA292289.1|;gi|400002622|gb|KA286434.1|;gi|406767575|gb|GAAC01004978.1|;gi|400002777|gb|KA286589.1|	K03347+K04371+K04683+K03456+K04382+K04498
Metabolism of xenobiotics by cytochrome P450	5	375	0.441763	0.999997	ko00980	gi|400013428|gb|KA297232.1|;gi|400010748|gb|KA294552.1|;gi|319858863|gb|HP747557.1|;gi|319814910|gb|HP704672.1|;gi|399997180|gb|KA281000.1|	K00799
Styrene degradation	1	50	0.442878	0.999997	ko00643	gi|400009982|gb|KA293786.1|	K01501
RIG-I-like receptor signaling pathway	2	129	0.443274	0.999997	ko04622	gi|319846698|gb|HP735393.1|;gi|406730277|gb|GAAC01042276.1|	K11594+K08339
Drug metabolism - cytochrome P450	5	379	0.450767	0.999997	ko00982	gi|400013428|gb|KA297232.1|;gi|400010748|gb|KA294552.1|;gi|319858863|gb|HP747557.1|;gi|319814910|gb|HP704672.1|;gi|399997180|gb|KA281000.1|	K00799
Pyrimidine metabolism	48	4028	0.451388	0.999997	ko00240	gi|399998388|gb|KA282208.1|;gi|399997858|gb|KA281678.1|;gi|406734951|gb|GAAC01037602.1|;gi|214011110|gb|EU849079.1|;gi|214011104|gb|EU849076.1|;AT5G28680.1;gi|400008482|gb|KA292286.1|;gi|319864908|gb|HP753602.1|;gi|319856591|gb|HP745285.1|;gi|406723200|gb|GAAC01049332.1|;gi|319835921|gb|HP725304.1|;gi|319871214|gb|HP759908.1|;AT2G40270.2;AT2G40270.1;gi|319865864|gb|HP754558.1|;gi|400003778|gb|KA2…	K03676+K12524+K03010+K00924+K03013+K02945+K03021+K01955+K00940+K03006+K00939+K02335+K00384+K01718
Phosphotransferase system (PTS)	1	52	0.455767	0.999997	ko02060	AT5G15870.1	K01057
Sulfur relay system	2	133	0.458809	0.999997	ko04122	gi|319867145|gb|HP755839.1|;AT1G51310.1	K14169+K00566
Lysine degradation	4	299	0.459116	0.999997	ko00310	AT5G48230.2;AT5G48230.1;gi|400004798|gb|KA288602.1|;gi|406719746|gb|GAAC01052786.1|	K00626+K00128
RNA polymerase	10	806	0.461984	0.999997	ko03020	gi|214011110|gb|EU849079.1|;gi|214011104|gb|EU849076.1|;gi|319856591|gb|HP745285.1|;gi|406723200|gb|GAAC01049332.1|;gi|319871214|gb|HP759908.1|;gi|319865864|gb|HP754558.1|;gi|400003778|gb|KA287590.1|;gi|400001238|gb|KA285050.1|;gi|319840416|gb|HP729111.1|;gi|406726188|gb|GAAC01046344.1|	K03010+K03013+K02945+K03021+K03006
Pancreatic secretion	2	135	0.466481	0.999997	ko04972	AT3G51290.2;gi|319861586|gb|HP750280.1|	K04392+K01047
GABAergic synapse	5	387	0.468658	0.999997	ko04727	AT5G36250.1;gi|400001800|gb|KA285612.1|;gi|406731361|gb|GAAC01041192.1|;gi|399998115|gb|KA281935.1|;gi|406720061|gb|GAAC01052471.1|	K04345+K14207+K15015
Carotenoid biosynthesis	7	557	0.470484	0.999997	ko00906	gi|400012224|gb|KA296028.1|;gi|400001971|gb|KA285783.1|;gi|319845474|gb|HP734169.1|;AT4G25700.1;AT4G25700.2;AT5G36110.1;AT5G57030.1	K09839+K09843+K15746+K06444
Tuberculosis	25	2093	0.473793	0.999997	ko05152	AT5G28680.1;gi|406739000|gb|GAAC01033553.1|;gi|400001105|gb|KA284917.1|;gi|400002380|gb|KA286192.1|;gi|319864908|gb|HP753602.1|;AT4G37910.1;AT2G40270.2;AT2G40270.1;gi|406719770|gb|GAAC01052762.1|;AT1G34300.1;AT1G10620.1;AT1G68690.1;AT2G18470.1;AT4G23210.1;AT4G25160.1;AT4G11470.1;AT4G23210.2;AT4G23210.3;AT5G61350.1;gi|400002777|gb|KA286589.1|;gi|319874056|gb|HP762750.1|;gi|319839642|gb|HP728337.1|…	K04733+K04371+K07897+K04043+K04498
Cutin, suberine and wax biosynthesis	5	390	0.47532	0.999997	ko00073	AT3G48710.1;gi|400000012|gb|KA283826.1|;gi|400008384|gb|KA292188.1|;gi|400003593|gb|KA287405.1|;AT4G15400.1	K15400
Non-small cell lung cancer	3	223	0.480882	0.999997	ko05223	gi|406739000|gb|GAAC01033553.1|;gi|319882757|gb|HP769757.1|;gi|406766551|gb|GAAC01006002.1|	K04371+K06276
Pyruvate metabolism	15	1248	0.484319	0.999997	ko00620	gi|400001385|gb|KA285197.1|;gi|406730860|gb|GAAC01041693.1|;AT5G48230.2;AT5G48230.1;gi|400019337|gb|KA303129.1|;gi|400007809|gb|KA291613.1|;gi|400004798|gb|KA288602.1|;gi|393716203|dbj|AB623947.1|;gi|406719746|gb|GAAC01052786.1|;AT5G15530.1;gi|399999527|gb|KA283341.1|;gi|399999255|gb|KA283069.1|;gi|406745317|gb|GAAC01027236.1|;gi|406725993|gb|GAAC01046539.1|;AT3G25860.1	K01759+K03885+K00626+K00026+K01719+K00128+K02160+K00627+K00963+K00161+K00029
Phagosome	11	914	0.495884	0.999997	ko04145	gi|319841614|gb|HP730309.1|;gi|400014481|gb|KA298273.1|;gi|399995671|gb|KA279491.1|;gi|400001105|gb|KA284917.1|;AT5G43060.1;gi|400017313|gb|KA301105.1|;gi|406722421|gb|GAAC01050111.1|;gi|399998984|gb|KA282804.1|;gi|319854310|gb|HP743005.1|;AT3G51290.2;gi|319879565|gb|HP767123.1|	K00921+K08057+K07897+K01365+K08054+K04392
Glutamatergic synapse	7	576	0.505344	0.999997	ko04724	gi|406739000|gb|GAAC01033553.1|;AT5G36250.1;gi|400001800|gb|KA285612.1|;gi|406731361|gb|GAAC01041192.1|;gi|406764976|gb|GAAC01007577.1|;gi|319861586|gb|HP750280.1|;gi|319853510|gb|HP742205.1|	K04371+K04345+K14207+K01115+K01047
Purine metabolism	34	2906	0.509769	0.999997	ko00230	gi|399998388|gb|KA282208.1|;gi|399997858|gb|KA281678.1|;gi|406734951|gb|GAAC01037602.1|;gi|214011110|gb|EU849079.1|;gi|214011104|gb|EU849076.1|;gi|319885706|gb|HP772706.1|;gi|406766582|gb|GAAC01005971.1|;gi|125975943|gb|EF218619.1|;gi|452114161|gb|KC179760.1|;gi|90856222|gb|DQ444464.1|;gi|406767208|gb|GAAC01005345.1|;AT3G22890.1;AT4G14680.1;AT5G43780.1;gi|319856591|gb|HP745285.1|;gi|406723200|gb|…	K03676+K12524+K03010+K01537+K13811+K03013+K02945+K00088+K03021+K02863+K00602+K00640+K00940+K03006+K00939+K01872+K02335+K00764
Amoebiasis	3	236	0.518445	0.999997	ko05146	AT5G36250.1;gi|400001105|gb|KA284917.1|;gi|319858911|gb|HP747605.1|	K04345+K07897+K03386
Tetracycline biosynthesis	1	65	0.532585	0.999997	ko00253	AT5G15530.1	K02160
Cocaine addiction	1	66	0.538025	0.999997	ko05030	AT5G36250.1	K04345
Fc epsilon RI signaling pathway	3	248	0.551774	0.999997	ko04664	gi|406739000|gb|GAAC01033553.1|;AT3G51290.2;gi|319861586|gb|HP750280.1|	K04371+K04392+K01047
Polycyclic aromatic hydrocarbon degradation	7	604	0.555206	0.999997	ko00624	gi|400006246|gb|KA290050.1|;gi|406737913|gb|GAAC01034640.1|;AT3G26210.1;gi|400000364|gb|KA284178.1|;AT1G64900.1;gi|319871709|gb|HP760403.1|;gi|400002777|gb|KA286589.1|	K00517+K00120+K00224
Glucosinolate biosynthesis	2	161	0.559983	0.999997	ko00966	AT1G13430.1;AT2G14920.1	K11821
Retrograde endocannabinoid signaling	4	341	0.561197	0.999997	ko04723	gi|406739000|gb|GAAC01033553.1|;AT5G36250.1;gi|399998115|gb|KA281935.1|;gi|406720061|gb|GAAC01052471.1|	K04371+K04345+K15015
MAPK signaling pathway - yeast	6	523	0.568863	0.999997	ko04011	gi|406739000|gb|GAAC01033553.1|;gi|400001385|gb|KA285197.1|;gi|406769069|gb|GAAC01003484.1|;AT3G51290.2;AT2G03060.1;AT2G03060.2	K04371+K01759+K11228+K07975+K09265
HTLV-I infection	12	1056	0.571706	0.999997	ko05166	gi|400014481|gb|KA298273.1|;gi|399995671|gb|KA279491.1|;AT5G36250.1;gi|400017313|gb|KA301105.1|;gi|406722421|gb|GAAC01050111.1|;gi|399998984|gb|KA282804.1|;gi|406754775|gb|GAAC01017778.1|;AT5G65630.1;gi|319845431|gb|HP734126.1|;gi|400002777|gb|KA286589.1|;AT1G17790.1;AT5G10440.1	K08057+K04345+K08054+K03083+K06062+K04728+K04498+K10151
Hedgehog signaling pathway	3	256	0.573217	0.999997	ko04340	AT5G36250.1;gi|406754775|gb|GAAC01017778.1|;gi|319852277|gb|HP740972.1|	K04345+K03083+K06228
Glycosphingolipid biosynthesis - globo series	1	73	0.574372	0.999997	ko00603	gi|406767813|gb|GAAC01004740.1|	K01988
Butanoate metabolism	4	348	0.577181	0.999997	ko00650	AT5G48230.2;AT5G48230.1;gi|399999255|gb|KA283069.1|;gi|406745317|gb|GAAC01027236.1|	K00626+K00963+K00161
Cell cycle - yeast	14	1237	0.577557	0.999997	ko04111	gi|319855135|gb|HP743830.1|;gi|406739000|gb|GAAC01033553.1|;AT4G09430.1;AT5G17680.1;AT2G27170.1;AT2G27170.2;gi|400003646|gb|KA287458.1|;gi|400002622|gb|KA286434.1|;gi|319834486|gb|HP723869.1|;gi|406767575|gb|GAAC01004978.1|;gi|399997903|gb|KA281723.1|;AT1G77720.1;AT5G46470.1;AT5G66130.1	K03347+K04371+K06685+K06669+K02540+K03456+K04382+K06674+K08866+K06662
Carbon fixation pathways in prokaryotes	3	266	0.599104	0.999997	ko00720	AT5G48230.2;AT5G48230.1;AT5G15530.1	K00626+K02160
Regulation of autophagy	5	452	0.605002	0.999997	ko04140	AT1G51350.1;gi|400000568|gb|KA284382.1|;gi|406730277|gb|GAAC01042276.1|;AT2G05810.1;AT2G05810.2	K08332+K07198+K08339
Shigellosis	6	543	0.60519	0.999997	ko05131	gi|406739000|gb|GAAC01033553.1|;gi|400018696|gb|KA302488.1|;gi|399997788|gb|KA281608.1|;AT3G51290.2;gi|399997468|gb|KA281288.1|;gi|406730277|gb|GAAC01042276.1|	K04371+K06689+K04392+K00940+K08339
Taste transduction	1	80	0.607862	0.999997	ko04742	AT5G36250.1	K04345
RNA transport	24	2151	0.61007	0.999997	ko03013	gi|319867532|gb|HP756226.1|;gi|400011615|gb|KA295419.1|;gi|399999959|gb|KA283773.1|;gi|406722018|gb|GAAC01050514.1|;gi|400016752|gb|KA300544.1|;gi|400008155|gb|KA291959.1|;gi|399996714|gb|KA280534.1|;gi|319850819|gb|HP739514.1|;gi|406762342|gb|GAAC01010211.1|;gi|406762011|gb|GAAC01010542.1|;AT2G23350.1;gi|400001943|gb|KA285755.1|;gi|399999091|gb|KA282905.1|;gi|319882507|gb|HP769507.1|;gi|31987613…	K03539+K03257+K13126+K03239+K14319+K07562+K12881+K03251+K14297+K14321+K14306+K14317
Hepatitis C	4	363	0.610286	0.999997	ko05160	gi|406739000|gb|GAAC01033553.1|;gi|400002622|gb|KA286434.1|;gi|406767575|gb|GAAC01004978.1|;gi|406754775|gb|GAAC01017778.1|	K04371+K03456+K04382+K03083
Pancreatic cancer	5	460	0.620363	0.999997	ko05212	gi|406739000|gb|GAAC01033553.1|;gi|406764976|gb|GAAC01007577.1|;AT3G51290.2;gi|319862405|gb|HP751099.1|;gi|319853510|gb|HP742205.1|	K04371+K01115+K04392+K08775
Adherens junction	5	461	0.622258	0.999997	ko04520	gi|406739000|gb|GAAC01033553.1|;AT3G51290.2;gi|400002777|gb|KA286589.1|;gi|406761224|gb|GAAC01011329.1|;gi|406723328|gb|GAAC01049204.1|	K04371+K04392+K04498+K03115
Tyrosine metabolism	28	2522	0.625161	0.999997	ko00350	AT5G28680.1;gi|400008482|gb|KA292286.1|;gi|319864908|gb|HP753602.1|;gi|319835921|gb|HP725304.1|;gi|319871214|gb|HP759908.1|;AT2G40270.2;AT2G40270.1;gi|406766940|gb|GAAC01005613.1|;gi|406754775|gb|GAAC01017778.1|;AT3G49670.1;AT3G22800.1;AT3G53570.3;AT3G23750.1;AT3G53570.1;AT3G53570.2;AT3G53570.4;AT4G25160.1;AT4G23210.2;AT5G61350.1;AT5G12180.1;gi|400000568|gb|KA284382.1|;gi|399999255|gb|KA283069.1|…	K00924+K02945+K00963
Fatty acid metabolism	6	559	0.63301	0.999997	ko00071	gi|406721607|gb|GAAC01050925.1|;AT5G48230.2;AT5G48230.1;gi|400004798|gb|KA288602.1|;gi|406719746|gb|GAAC01052786.1|;gi|399999255|gb|KA283069.1|	K00232+K00626+K00128+K00963
Various types of N-glycan biosynthesis	2	187	0.641186	0.999997	ko00513	gi|393716211|dbj|AB623955.1|;gi|406719694|gb|GAAC01052838.1|	K12669+K07151
Progesterone-mediated oocyte maturation	6	564	0.641464	0.999997	ko04914	gi|406739000|gb|GAAC01033553.1|;AT5G36250.1;gi|319865287|gb|HP753981.1|;gi|399997894|gb|KA281714.1|;gi|399995837|gb|KA279657.1|;gi|399996194|gb|KA280014.1|	K04371+K04345+K06638+K04079
Inositol phosphate metabolism	7	662	0.650573	0.999997	ko00562	gi|319841614|gb|HP730309.1|;AT2G19800.1;gi|400002153|gb|KA285965.1|;gi|400003906|gb|KA287718.1|;AT2G25050.1;AT2G25050.2;AT3G19420.1	K00921+K00469+K05857+K00889+K01110
Homologous recombination	8	755	0.651939	0.999997	ko03440	gi|406734951|gb|GAAC01037602.1|;gi|406719686|gb|GAAC01052846.1|;AT5G59290.1;AT5G59290.2;gi|319862405|gb|HP751099.1|;AT1G34380.1;AT1G05490.1;AT1G34380.2	K12524+K00602+K01710+K08775+K02335+K10875
Fatty acid elongation	2	192	0.655376	0.999997	ko00062	gi|406720253|gb|GAAC01052279.1|;gi|319866780|gb|HP755474.1|	K15397+K10249+K10244
beta-Alanine metabolism	4	387	0.659806	0.999997	ko00410	gi|406721607|gb|GAAC01050925.1|;gi|400004798|gb|KA288602.1|;gi|406719746|gb|GAAC01052786.1|;gi|399996947|gb|KA280767.1|	K00232+K00128+K00797
mTOR signaling pathway	6	576	0.661272	0.999997	ko04150	gi|406739000|gb|GAAC01033553.1|;gi|319826629|gb|HP716391.1|;gi|406758444|gb|GAAC01014109.1|;gi|400000568|gb|KA284382.1|;gi|319882757|gb|HP769757.1|;gi|406766551|gb|GAAC01006002.1|	K04371+K07204+K07198+K06276
Chemokine signaling pathway	4	389	0.663734	0.999997	ko04062	gi|406739000|gb|GAAC01033553.1|;AT5G36250.1;gi|406754775|gb|GAAC01017778.1|;AT3G51290.2	K04371+K04345+K03083+K04392
Peptidoglycan biosynthesis	1	94	0.667152	0.999997	ko00550	gi|319864216|gb|HP752910.1|	K02863
Cytosolic DNA-sensing pathway	4	393	0.671497	0.999997	ko04623	gi|319856591|gb|HP745285.1|;gi|406723200|gb|GAAC01049332.1|;gi|319865864|gb|HP754558.1|;gi|400003778|gb|KA287590.1|	K03013+K03021
Mismatch repair	7	678	0.674636	0.999997	ko03430	gi|406734951|gb|GAAC01037602.1|;AT1G66730.1;AT4G32620.1;AT4G32620.2;gi|406763822|gb|GAAC01008731.1|;AT5G59290.1;AT5G59290.2	K12524+K10747+K08737+K04567+K01710
DNA replication	7	683	0.68194	0.999997	ko03030	gi|406734951|gb|GAAC01037602.1|;AT1G66730.1;gi|400003646|gb|KA287458.1|;AT5G59290.1;AT5G59290.2;AT1G34380.1;AT1G34380.2	K12524+K10747+K02540+K01710+K02335
Meiosis - yeast	8	778	0.684102	0.999997	ko04113	AT5G36250.1;AT2G27170.1;AT2G27170.2;gi|319841345|gb|HP730040.1|;gi|400003646|gb|KA287458.1|;gi|400002622|gb|KA286434.1|;gi|406767575|gb|GAAC01004978.1|;AT5G66130.1	K04345+K06669+K11584+K02540+K03456+K04382+K06662
Rheumatoid arthritis	3	304	0.687731	0.999997	ko05323	AT5G43060.1;gi|319854310|gb|HP743005.1|;gi|319879565|gb|HP767123.1|	K01365
Bisphenol degradation	6	594	0.689671	0.999997	ko00363	gi|400006246|gb|KA290050.1|;gi|406737913|gb|GAAC01034640.1|;AT3G26210.1;gi|400000364|gb|KA284178.1|;AT1G64900.1;gi|400002777|gb|KA286589.1|	K00517+K00120
Glioma	4	403	0.690361	0.999997	ko05214	gi|406739000|gb|GAAC01033553.1|;AT2G25050.1;AT2G25050.2;AT3G19420.1	K04371+K01110
Serotonergic synapse	3	306	0.691962	0.999997	ko04726	gi|406739000|gb|GAAC01033553.1|;AT5G36250.1;gi|319861586|gb|HP750280.1|	K04371+K04345+K01047
Bacterial chemotaxis	3	310	0.700293	0.999997	ko02030	gi|400004798|gb|KA288602.1|;gi|406719746|gb|GAAC01052786.1|;AT1G51310.1	K00128+K00566
Chloroalkane and chloroalkene degradation	4	412	0.706669	0.999997	ko00625	gi|400004798|gb|KA288602.1|;gi|400000364|gb|KA284178.1|;gi|406719746|gb|GAAC01052786.1|;gi|399999255|gb|KA283069.1|	K00128+K00120+K00963
Phosphatidylinositol signaling system	7	705	0.712824	0.999997	ko04070	gi|319841614|gb|HP730309.1|;gi|400002153|gb|KA285965.1|;gi|406760741|gb|GAAC01011812.1|;gi|400003906|gb|KA287718.1|;AT2G25050.1;AT2G25050.2;AT3G19420.1	K00921+K05857+K00901+K00889+K01110
Flagellar assembly	1	107	0.714158	0.999997	ko02040	AT1G51310.1	K00566
Fanconi anemia pathway	11	1083	0.714884	0.999997	ko03460	gi|400007693|gb|KA291497.1|;gi|319859375|gb|HP748069.1|;gi|406728740|gb|GAAC01043813.1|;AT5G44750.1;AT5G44750.2;gi|319839703|gb|HP728398.1|;gi|406755231|gb|GAAC01017322.1|;gi|319862405|gb|HP751099.1|;gi|406726836|gb|GAAC01045696.1|;AT2G22410.1;AT5G17790.1	K02350+K15078+K03515+K08775
VEGF signaling pathway	3	318	0.716438	0.999997	ko04370	gi|406739000|gb|GAAC01033553.1|;AT3G51290.2;gi|319861586|gb|HP750280.1|	K04371+K04392+K01047
Ubiquitin mediated proteolysis	16	1567	0.734327	0.999997	ko04120	gi|319855135|gb|HP743830.1|;AT1G10850.1;AT5G67200.1;gi|319856824|gb|HP745518.1|;gi|319864822|gb|HP753516.1|;gi|406762848|gb|GAAC01009705.1|;gi|400018696|gb|KA302488.1|;gi|319841213|gb|HP729908.1|;AT5G35390.1;gi|399997788|gb|KA281608.1|;gi|319862263|gb|HP750957.1|;AT3G50230.1;AT4G38600.1;AT1G25570.1;AT1G48480.1;AT5G23730.1	K03347+K10576+K10143+K10581+K06689+K10590
Chlorocyclohexane and chlorobenzene degradation	1	115	0.739726	0.999997	ko00361	gi|319871709|gb|HP760403.1|	K00224
Cysteine and methionine metabolism	9	922	0.745375	0.999997	ko00270	gi|406734951|gb|GAAC01037602.1|;gi|406722018|gb|GAAC01050514.1|;gi|399995663|gb|KA279483.1|;AT2G01140.1;AT3G13110.1;gi|399996947|gb|KA280767.1|;gi|319862405|gb|HP751099.1|;gi|319818076|gb|HP707838.1|;AT3G01120.1	K12524+K03239+K00789+K01623+K00640+K00797+K01754+K01739
Fructose and mannose metabolism	30	2871	0.750205	0.999997	ko00051	AT5G28680.1;gi|400017537|gb|KA301329.1|;gi|400008482|gb|KA292286.1|;gi|319864908|gb|HP753602.1|;gi|319835921|gb|HP725304.1|;AT2G40270.2;AT2G40270.1;gi|429503499|gb|JX647700.1|;gi|406766940|gb|GAAC01005613.1|;gi|406754775|gb|GAAC01017778.1|;AT2G01140.1;AT3G49670.1;AT3G22800.1;AT3G53570.3;AT3G23750.1;AT3G53570.1;AT3G53570.2;AT3G53570.4;AT4G25160.1;AT4G23210.2;AT5G61350.1;AT5G12180.1;gi|400000568|gb…	K00924+K01711+K00088+K01623+K00764
Pentose and glucuronate interconversions	8	832	0.751992	0.999997	ko00040	AT4G12390.1;AT5G04960.1;gi|400004798|gb|KA288602.1|;gi|406719746|gb|GAAC01052786.1|;AT1G48100.1;AT5G09760.1;gi|319826307|gb|HP716069.1|;gi|399999255|gb|KA283069.1|	K01051+K00128+K01184+K03575+K00963
Photosynthesis - antenna proteins	3	337	0.752068	0.999997	ko00196	gi|400000748|gb|KA284562.1|;gi|399995627|gb|KA279447.1|;gi|399995652|gb|KA279472.1|	K08915+K08912
Streptomycin biosynthesis	2	233	0.755281	0.999997	ko00521	AT5G59290.1;AT5G59290.2	K01710
Circadian rhythm - fly	1	121	0.757391	0.999997	ko04711	gi|406754775|gb|GAAC01017778.1|	K03083
Renal cell carcinoma	3	341	0.759093	0.999997	ko05211	gi|406739000|gb|GAAC01033553.1|;AT3G51290.2;gi|400002777|gb|KA286589.1|	K04371+K04392+K04498
Glycerophospholipid metabolism	9	935	0.759614	0.999997	ko00564	gi|400003010|gb|KA286822.1|;AT1G52440.1;gi|406730860|gb|GAAC01041693.1|;gi|400007128|gb|KA290932.1|;gi|319875532|gb|HP764226.1|;gi|406764976|gb|GAAC01007577.1|;gi|406760741|gb|GAAC01011812.1|;gi|319861586|gb|HP750280.1|;gi|319853510|gb|HP742205.1|	K01058+K06130+K03885+K13510+K01115+K00901+K01047
MAPK signaling pathway	7	742	0.760075	0.999997	ko04010	gi|319857812|gb|HP746506.1|;gi|406739000|gb|GAAC01033553.1|;AT5G36250.1;AT3G51290.2;gi|319861586|gb|HP750280.1|;AT5G01850.1;AT5G09420.1	K04460+K04371+K04345+K04392+K01047+K04424
alpha-Linolenic acid metabolism	4	448	0.765619	0.999997	ko00592	gi|399996744|gb|KA280564.1|;gi|400003010|gb|KA286822.1|;gi|406721607|gb|GAAC01050925.1|;gi|319861586|gb|HP750280.1|	K08241+K01058+K00232+K01047
Dopaminergic synapse	5	551	0.768364	0.999997	ko04728	AT5G36250.1;gi|319841345|gb|HP730040.1|;gi|400002622|gb|KA286434.1|;gi|406767575|gb|GAAC01004978.1|;gi|406754775|gb|GAAC01017778.1|	K04345+K11584+K03456+K04382+K03083
Other types of O-glycan biosynthesis	1	128	0.776492	0.999997	ko00514	AT3G48980.1	K13667
Cell cycle	11	1144	0.776894	0.999997	ko04110	gi|319855135|gb|HP743830.1|;gi|319865287|gb|HP753981.1|;AT2G27170.1;AT2G27170.2;gi|400008485|gb|KA292289.1|;gi|400003646|gb|KA287458.1|;gi|406754775|gb|GAAC01017778.1|;gi|319845431|gb|HP734126.1|;gi|400002777|gb|KA286589.1|;AT1G77720.1;AT5G10440.1	K03347+K06638+K06669+K04683+K02540+K03083+K04728+K04498+K08866+K10151
Valine, leucine and isoleucine biosynthesis	3	352	0.777584	0.999997	ko00290	gi|319862405|gb|HP751099.1|;gi|319818076|gb|HP707838.1|;gi|406745317|gb|GAAC01027236.1|	K01754+K00161
GnRH signaling pathway	5	563	0.784138	0.999997	ko04912	gi|406739000|gb|GAAC01033553.1|;AT5G36250.1;gi|406764976|gb|GAAC01007577.1|;gi|319861586|gb|HP750280.1|;gi|319853510|gb|HP742205.1|	K04371+K04345+K01115+K01047
Cell cycle - Caulobacter	1	132	0.786725	0.999997	ko04112	AT1G33360.1	K03544
N-Glycan biosynthesis	3	359	0.788732	0.999997	ko00510	AT5G66450.1;gi|393716211|dbj|AB623955.1|;gi|406719694|gb|GAAC01052838.1|	K07252+K12669+K07151
Diterpenoid biosynthesis	2	251	0.790611	0.999997	ko00904	gi|406733930|gb|GAAC01038623.1|;gi|406726701|gb|GAAC01045831.1|	K05282+K04125
B cell receptor signaling pathway	3	364	0.796407	0.999997	ko04662	gi|406739000|gb|GAAC01033553.1|;gi|406754775|gb|GAAC01017778.1|;AT3G51290.2	K04371+K03083+K04392
Leukocyte transendothelial migration	1	136	0.796489	0.999997	ko04670	AT3G51290.2	K04392
Stilbenoid, diarylheptanoid and gingerol biosynthesis	7	782	0.80455	0.999997	ko00945	gi|400006246|gb|KA290050.1|;gi|406737913|gb|GAAC01034640.1|;AT3G26210.1;AT1G64900.1;AT5G39080.1;gi|400002777|gb|KA286589.1|;AT4G15400.1	K00517+K09754+K13065
Glycosaminoglycan degradation	2	261	0.808232	0.999997	ko00531	gi|319856934|gb|HP745628.1|;gi|406739040|gb|GAAC01033513.1|	K07964
Phenylpropanoid biosynthesis	13	1380	0.813887	0.999997	ko00940	gi|406737913|gb|GAAC01034640.1|;gi|400006297|gb|KA290101.1|;gi|406720793|gb|GAAC01051739.1|;AT1G65060.1;AT1G65060.2;gi|400018328|gb|KA302120.1|;AT1G15950.1;AT3G18080.1;AT5G39080.1;gi|400004176|gb|KA287988.1|;gi|406731424|gb|GAAC01041129.1|;AT3G28200.1;AT4G15400.1	K09754+K00083+K01904+K00430+K09753+K05350+K13065
Base excision repair	5	590	0.816572	0.999997	ko03410	AT1G66730.1;gi|319826307|gb|HP716069.1|;gi|400000828|gb|KA284642.1|;AT1G34380.1;AT1G34380.2	K10747+K03575+K10802+K02335
Cholinergic synapse	2	272	0.826077	0.999997	ko04725	gi|406739000|gb|GAAC01033553.1|;AT5G36250.1	K04371+K04345
Axon guidance	3	387	0.828766	0.999997	ko04360	gi|406739000|gb|GAAC01033553.1|;gi|406754775|gb|GAAC01017778.1|;AT3G51290.2	K04371+K03083+K04392
Drug metabolism - other enzymes	1	160	0.846382	0.999997	ko00983	gi|429503499|gb|JX647700.1|	K00088
Circadian rhythm - mammal	1	160	0.846382	0.999997	ko04710	gi|319855135|gb|HP743830.1|	K03347
Naphthalene degradation	2	286	0.846622	0.999997	ko00626	gi|400000364|gb|KA284178.1|;gi|399999255|gb|KA283069.1|	K00120+K00963
mRNA surveillance pathway	13	1436	0.853014	0.999997	ko03015	gi|399999959|gb|KA283773.1|;gi|319841345|gb|HP730040.1|;gi|400008155|gb|KA291959.1|;gi|400002622|gb|KA286434.1|;gi|406767575|gb|GAAC01004978.1|;AT2G23350.1;AT5G58040.1;gi|399999319|gb|KA283133.1|;gi|399999091|gb|KA282905.1|;gi|406762620|gb|GAAC01009933.1|;gi|406719732|gb|GAAC01052800.1|;AT1G58470.1;AT2G46780.1	K13126+K11584+K03456+K04382+K14405+K14396+K12881+K14411+K14404
Natural killer cell mediated cytotoxicity	2	293	0.856045	0.999997	ko04650	gi|406739000|gb|GAAC01033553.1|;AT3G51290.2	K04371+K04392
Melanogenesis	4	521	0.856352	0.999997	ko04916	gi|406739000|gb|GAAC01033553.1|;AT5G36250.1;gi|406754775|gb|GAAC01017778.1|;gi|400002777|gb|KA286589.1|	K04371+K04345+K03083+K04498
Phenylalanine metabolism	5	636	0.862711	0.999997	ko00360	AT1G65060.1;AT1G65060.2;gi|400018328|gb|KA302120.1|;gi|406731424|gb|GAAC01041129.1|;AT3G28200.1	K01904+K00430
RNA degradation	12	1359	0.866639	0.999997	ko03018	gi|399999959|gb|KA283773.1|;gi|319851065|gb|HP739760.1|;AT2G39740.1;AT4G37910.1;gi|319820062|gb|HP709824.1|;gi|406767136|gb|GAAC01005417.1|;gi|400008155|gb|KA291959.1|;AT2G45620.1;AT2G23350.1;gi|319845431|gb|HP734126.1|;gi|319874970|gb|HP763664.1|;gi|406758797|gb|GAAC01013756.1|	K13126+K03514+K04043+K12616+K12619+K12598
Dilated cardiomyopathy	1	173	0.868094	0.999997	ko05414	AT5G36250.1	K04345
Linoleic acid metabolism	1	175	0.871151	0.999997	ko00591	gi|319861586|gb|HP750280.1|	K01047
Arginine and proline metabolism	7	861	0.873476	0.999997	ko00330	gi|400004798|gb|KA288602.1|;gi|319845929|gb|HP734624.1|;gi|406761296|gb|GAAC01011257.1|;gi|406719746|gb|GAAC01052786.1|;AT5G49820.1;AT5G39080.1;gi|399996947|gb|KA280767.1|	K00128+K00620+K14329+K00797
Biosynthesis of unsaturated fatty acids	2	309	0.875628	0.999997	ko01040	gi|406721607|gb|GAAC01050925.1|;gi|319866780|gb|HP755474.1|	K00232+K10244
Sesquiterpenoid and triterpenoid biosynthesis	1	179	0.877054	0.999997	ko00909	AT4G37760.1	K00511
Nitrogen metabolism	5	657	0.880299	0.999997	ko00910	gi|400009982|gb|KA293786.1|;gi|399997468|gb|KA281288.1|;gi|400000657|gb|KA284471.1|;AT3G01500.2;AT3G01500.3	K01501+K00940+K00366+K01673
T cell receptor signaling pathway	2	325	0.892728	0.999997	ko04660	gi|406739000|gb|GAAC01033553.1|;gi|406754775|gb|GAAC01017778.1|	K04371+K03083
Endocytosis	9	1101	0.893942	0.999997	ko04144	gi|399999809|gb|KA283623.1|;AT2G38830.1;gi|400001105|gb|KA284917.1|;AT3G59290.1;gi|319857177|gb|HP745871.1|;gi|406764976|gb|GAAC01007577.1|;gi|400003906|gb|KA287718.1|;AT4G26750.1;gi|319853510|gb|HP742205.1|	K12192+K12183+K07897+K12471+K12486+K01115+K00889+K12199
Dorso-ventral axis formation	1	192	0.894435	0.999997	ko04320	gi|406739000|gb|GAAC01033553.1|	K04371
MAPK signaling pathway - fly	1	192	0.894435	0.999997	ko04013	gi|406739000|gb|GAAC01033553.1|	K04371
Bladder cancer	1	193	0.895666	0.999997	ko05219	gi|406739000|gb|GAAC01033553.1|	K04371
Salmonella infection	3	451	0.896525	0.999997	ko05132	gi|406739000|gb|GAAC01033553.1|;gi|400001105|gb|KA284917.1|;AT3G51290.2	K04371+K07897+K04392
Fc gamma R-mediated phagocytosis	6	789	0.897071	0.999997	ko04666	gi|406739000|gb|GAAC01033553.1|;gi|406764976|gb|GAAC01007577.1|;AT3G51290.2;gi|400003906|gb|KA287718.1|;gi|319861586|gb|HP750280.1|;gi|319853510|gb|HP742205.1|	K04371+K01115+K04392+K00889+K01047
Olfactory transduction	1	195	0.898084	0.999997	ko04740	AT5G36250.1	K04345
Steroid biosynthesis	2	333	0.900435	0.999997	ko00100	gi|400005522|gb|KA289326.1|;gi|393716219|dbj|AB623963.1|	K07748
Brassinosteroid biosynthesis	1	197	0.900446	0.999997	ko00905	AT5G36110.1	K09588
Huntington's disease	11	1321	0.901373	0.999997	ko05016	gi|214011110|gb|EU849079.1|;gi|214011104|gb|EU849076.1|;gi|319856591|gb|HP745285.1|;gi|406723200|gb|GAAC01049332.1|;gi|319865864|gb|HP754558.1|;AT5G08530.1;gi|400001238|gb|KA285050.1|;gi|319840416|gb|HP729111.1|;gi|406726188|gb|GAAC01046344.1|;gi|400002777|gb|KA286589.1|;gi|319882170|gb|HP769170.1|	K03010+K03013+K03942+K03006+K04498+K11644
Bacterial invasion of epithelial cells	2	337	0.904091	0.999997	ko05100	AT3G51290.2;gi|399997468|gb|KA281288.1|	K04392+K00940
ErbB signaling pathway	2	338	0.904985	0.999997	ko04012	gi|406739000|gb|GAAC01033553.1|;gi|406754775|gb|GAAC01017778.1|	K04371+K03083
Vascular smooth muscle contraction	3	466	0.908428	0.999997	ko04270	gi|406739000|gb|GAAC01033553.1|;AT5G36250.1;gi|319861586|gb|HP750280.1|	K04371+K04345+K01047
Glycerolipid metabolism	5	713	0.918063	0.999997	ko00561	gi|400003010|gb|KA286822.1|;gi|400004798|gb|KA288602.1|;gi|406719746|gb|GAAC01052786.1|;gi|406760741|gb|GAAC01011812.1|;AT4G19460.1	K01058+K00128+K00901+K06119
Epstein-Barr virus infection	16	1867	0.918106	0.999997	ko05169	gi|214011110|gb|EU849079.1|;gi|214011104|gb|EU849076.1|;AT5G36250.1;gi|319856591|gb|HP745285.1|;gi|406723200|gb|GAAC01049332.1|;gi|319865864|gb|HP754558.1|;gi|400003778|gb|KA287590.1|;gi|406754775|gb|GAAC01017778.1|;AT4G36580.1;gi|400001238|gb|KA285050.1|;gi|319840416|gb|HP729111.1|;gi|406726188|gb|GAAC01046344.1|;gi|400002777|gb|KA286589.1|;gi|406761224|gb|GAAC01011329.1|;gi|406723328|gb|GAAC010…	K03010+K04345+K03013+K03021+K03083+K03065+K03006+K04498+K03115+K14317
Bile secretion	7	936	0.919004	0.999997	ko04976	gi|406768870|gb|GAAC01003683.1|;gi|319856551|gb|HP745245.1|;AT5G36250.1;gi|319864908|gb|HP753602.1|;gi|345748130|gb|JN584161.1|;AT3G62700.1;AT5G54590.2	K00021+K05681+K04345+K05658+K05666
Prion diseases	3	481	0.919077	0.999997	ko05020	gi|406739000|gb|GAAC01033553.1|;AT5G36250.1;AT1G53300.1	K04371+K04345+K09553
Chronic myeloid leukemia	1	216	0.920332	0.999997	ko05220	gi|406739000|gb|GAAC01033553.1|	K04371
Basal transcription factors	2	357	0.920563	0.999997	ko03022	gi|319832554|gb|HP721937.1|;gi|319858778|gb|HP747472.1|	K03130+K03135
Viral myocarditis	1	217	0.921261	0.999997	ko05416	AT3G51290.2	K04392
Microbial metabolism in diverse environments	66	6662	0.926578	0.999997	ko01120	gi|406734951|gb|GAAC01037602.1|;AT5G28680.1;gi|400006246|gb|KA290050.1|;AT1G13430.1;AT2G14920.1;gi|406737913|gb|GAAC01034640.1|;gi|400008482|gb|KA292286.1|;gi|319864908|gb|HP753602.1|;gi|406730860|gb|GAAC01041693.1|;gi|125975943|gb|EF218619.1|;gi|452114161|gb|KC179760.1|;gi|90856222|gb|DQ444464.1|;gi|406767208|gb|GAAC01005345.1|;AT3G22890.1;AT4G14680.1;AT5G43780.1;AT5G48230.2;AT5G48230.1;gi|31983…	K12524+K00924+K00517+K01014+K03885+K13811+K00626+K02945+K01501+K01719+K00616+K00128+K00120+K01623+K00640+K02160+K00224+K00033+K15634+K00366+K00627+K00963+K01872+K00161+K00029+K01057
Salivary secretion	1	223	0.926612	0.999997	ko04970	AT5G36250.1	K04345
Vitamin B6 metabolism	1	231	0.933186	0.999997	ko00750	AT1G80620.1	K02956
Lysine biosynthesis	1	238	0.938454	0.999997	ko00300	gi|406734951|gb|GAAC01037602.1|	K12524
Transcriptional misregulation in cancer	3	515	0.939152	0.999997	ko05202	gi|319845431|gb|HP734126.1|;gi|319882170|gb|HP769170.1|;AT5G10440.1	K04728+K11644+K10151
Insulin signaling pathway	9	1212	0.943166	0.999997	ko04910	gi|406739000|gb|GAAC01033553.1|;AT5G36250.1;gi|319826629|gb|HP716391.1|;gi|406758444|gb|GAAC01014109.1|;gi|406754775|gb|GAAC01017778.1|;gi|400000568|gb|KA284382.1|;gi|319882757|gb|HP769757.1|;gi|406766551|gb|GAAC01006002.1|;AT3G09520.1	K04371+K04345+K07204+K03083+K07198+K06276+K07195
Gap junction	2	408	0.951319	0.999997	ko04540	gi|406739000|gb|GAAC01033553.1|;AT5G36250.1	K04371+K04345
Amyotrophic lateral sclerosis (ALS)	1	260	0.952458	0.999997	ko05014	AT3G51290.2	K04392
Endocrine and other factor-regulated calcium reabsorption	1	263	0.954103	0.999997	ko04961	AT5G36250.1	K04345
One carbon pool by folate	2	415	0.954526	0.999997	ko00670	gi|406719686|gb|GAAC01052846.1|;gi|399999255|gb|KA283069.1|	K00602+K00963
Epithelial cell signaling in Helicobacter pylori infection	1	270	0.957723	0.999997	ko05120	AT3G51290.2	K04392
Citrate cycle (TCA cycle)	4	692	0.960377	0.999997	ko00020	gi|400019337|gb|KA303129.1|;gi|399999527|gb|KA283341.1|;gi|406745317|gb|GAAC01027236.1|;AT3G25860.1	K00026+K00627+K00161
Flavone and flavonol biosynthesis	2	432	0.961492	0.999997	ko00944	gi|400006246|gb|KA290050.1|;gi|319860633|gb|HP749327.1|	K05280
Long-term potentiation	3	570	0.962128	0.999997	ko04720	gi|406739000|gb|GAAC01033553.1|;AT5G36250.1;gi|400002777|gb|KA286589.1|	K04371+K04345+K04498
Calcium signaling pathway	2	434	0.962241	0.999997	ko04020	AT5G36250.1;gi|400002153|gb|KA285965.1|	K04345+K05857
[truncated: 572 more rows]
