# Supplementary material for: Identification of drought-responsive miRNAs and physiological characterization of tea plant (Camellia sinensis L.) under drought stress
Source: BMC Plant Biol. 2017 Nov 21;17:211. doi: 10.1186/s12870-017-1172-6 (PMC5696764; doi:10.1186/s12870-017-1172-6)
Supplement: Supplementary file 11 — Top 20 KEGG pathways enriched in Camellia sinensis known miRNAs during drought stress. (XLS 167 kb) [file 12870_2017_1172_MOESM11_ESM.xls]

## Sheet: Sheet1
Additional file 11: Table S8. Top 20 KEGG pathways enriched in Camellia sinensis known miRNAs during drought stress.
CK
#Pathway	Sample1 (770)	Sample2 (75081)	Pvalue	Qvalue	Pathway ID	Genes	KOs
Plant-pathogen interaction	85	4447	3.37e-08	8.5e-06	ko04626	AT2G24130.1;gi|319841095|gb|HP729790.1|;gi|400008818|gb|KA292622.1|;gi|406739000|gb|GAAC01033553.1|;AT3G05990.1;gi|400014493|gb|KA298285.1|;gi|319843118|gb|HP731813.1|;gi|406763660|gb|GAAC01008893.1|;AT1G51480.1;AT3G46730.1;AT4G09430.1;AT5G47250.1;AT5G43740.1;AT5G43730.1;AT5G43740.2;gi|399996767|gb|KA280587.1|;gi|406764939|gb|GAAC01007614.1|;AT1G50180.1;gi|319856591|gb|HP745285.1|;gi|406723200|gb…	K13428+K13420+K13458+K13422+K04371+K13457+K13460+K13459+K13456+K13448+K13430+K13424+K13413+K13464+K13416+K04079+K13417+K13429+K13414+K13412+K13423+K13425+K13447+K13426
Mineral absorption	9	251	0.00125986	0.106	ko04978	AT3G06130.1;gi|400015574|gb|KA299366.1|;gi|400009145|gb|KA292949.1|;gi|400002793|gb|KA286605.1|;gi|319861268|gb|HP749962.1|;AT1G47240.1;AT3G56090.1;AT5G02600.2;AT5G02600.1	K07213+K14686+K12347+K00522
Plant hormone signal transduction	62	4060	0.00132862	0.106	ko04075	AT1G10850.1;AT5G67200.1;gi|469469379|gb|KC344278.1|;gi|319845872|gb|HP734567.1|;gi|319843309|gb|HP732004.1|;AT1G77850.1;AT2G28350.1;AT4G30080.1;AT5G37020.1;AT5G37020.2;gi|319877873|gb|HP766567.1|;gi|319846345|gb|HP735040.1|;gi|406769275|gb|GAAC01003278.1|;AT2G45160.1;AT3G60630.1;AT4G00150.1;gi|400008818|gb|KA292622.1|;gi|400010389|gb|KA294193.1|;gi|319874104|gb|HP762798.1|;gi|398806205|gb|JX05014…	K13415+K14486+K14494+K13422+K14485+K14431+K13464+K13416+K14503+K14487+K14489+K14491+K14502+K14432+K14499+K14497+K14516+K14505+K14510
Porphyrin and chlorophyll metabolism	13	483	0.0016814	0.106	ko00860	AT1G58290.1;gi|319823032|gb|HP712794.1|;gi|400002322|gb|KA286134.1|;gi|319843961|gb|HP732656.1|;AT5G14220.1;AT5G14220.2;gi|319881580|gb|HP768754.1|;gi|400014559|gb|KA298351.1|;gi|400007809|gb|KA291613.1|;gi|319881488|gb|HP768686.1|;gi|393716203|dbj|AB623947.1|;gi|406763816|gb|GAAC01008737.1|;AT3G56090.1	K02492+K01772+K02259+K00231+K03404+K01719+K13545+K00522
Spliceosome	29	1886	0.0218139	1	ko03040	gi|319849210|gb|HP737905.1|;gi|319805312|gb|HP701560.1|;gi|406719928|gb|GAAC01052604.1|;gi|319856551|gb|HP745245.1|;AT2G18510.1;gi|406741458|gb|GAAC01031095.1|;gi|319840673|gb|HP729368.1|;AT1G32490.1;AT1G32490.2;gi|400014087|gb|KA297891.1|;gi|400007235|gb|KA291039.1|;gi|400003044|gb|KA286856.1|;gi|400002419|gb|KA286231.1|;gi|399999091|gb|KA282905.1|;gi|319857007|gb|HP745701.1|;gi|319843787|gb|HP7…	K12854+K12662+K12843+K12831+K12821+K12886+K12813+K12828+K12849+K12866+K12881+K12855+K12811+K12818+K11984+K12825+K12900+K12891+K12896
Glycosylphosphatidylinositol(GPI)-anchor biosynthesis	9	417	0.0296565	1	ko00563	gi|319856960|gb|HP745654.1|;gi|406762614|gb|GAAC01009939.1|;gi|400003984|gb|KA287796.1|;gi|399997370|gb|KA281190.1|;gi|406758965|gb|GAAC01013588.1|;gi|406725592|gb|GAAC01046940.1|;AT4G19460.1;AT5G17600.1;AT5G41440.1	K05283+K03857
Antigen processing and presentation	10	520	0.0441061	1	ko04612	gi|400014481|gb|KA298273.1|;gi|399995671|gb|KA279491.1|;AT5G43060.1;gi|400017313|gb|KA301105.1|;gi|406722421|gb|GAAC01050111.1|;gi|399998984|gb|KA282804.1|;gi|399997894|gb|KA281714.1|;gi|399996194|gb|KA280014.1|;gi|399995837|gb|KA279657.1|;gi|319879565|gb|HP767123.1|	K08057+K01365+K08054+K04079
Lipoic acid metabolism	2	40	0.0634361	1	ko00785	gi|400017666|gb|KA301458.1|;gi|399999192|gb|KA283006.1|	K03644
Two-component system	15	943	0.065205	1	ko02020	AT1G58290.1;gi|406730860|gb|GAAC01041693.1|;gi|400002322|gb|KA286134.1|;gi|319843961|gb|HP732656.1|;gi|400004798|gb|KA288602.1|;gi|406719746|gb|GAAC01052786.1|;gi|399999527|gb|KA283341.1|;gi|319845622|gb|HP734317.1|;AT1G34380.1;AT1G34380.2;AT2G17420.1;AT2G41680.1;AT3G25860.1;AT3G01120.1;AT5G64290.1	K02492+K03885+K02259+K00128+K00627+K03319+K02335+K00384+K01739
Apoptosis	21	1449	0.0742286	1	ko04210	gi|319872295|gb|HP760989.1|;gi|406762075|gb|GAAC01010478.1|;AT5G28680.1;AT5G36250.1;gi|319840321|gb|HP729016.1|;AT2G40270.2;AT2G40270.1;gi|319845431|gb|HP734126.1|;gi|319874056|gb|HP762750.1|;gi|319839642|gb|HP728337.1|;gi|406719770|gb|GAAC01052762.1|;AT1G34300.1;AT1G10620.1;AT1G49270.1;AT1G26150.1;AT1G68690.1;AT2G18470.1;AT3G24550.1;AT4G25160.1;AT4G11470.1;AT5G61350.1	K04728+K04733+K04345
Ascorbate and aldarate metabolism	9	586	0.151895	1	ko00053	gi|319871024|gb|HP759718.1|;AT2G19800.1;gi|400004798|gb|KA288602.1|;gi|406719746|gb|GAAC01052786.1|;AT4G08390.1;AT4G08390.2;AT4G08390.3;AT4G08390.4;AT5G15870.1	K00423+K00469+K00128+K00434+K01057
Ribosome biogenesis in eukaryotes	16	1178	0.158685	1	ko03008	gi|319867532|gb|HP756226.1|;gi|406762075|gb|GAAC01010478.1|;gi|319863087|gb|HP751781.1|;gi|393716197|dbj|AB623941.1|;gi|319845431|gb|HP734126.1|;gi|400015100|gb|KA298892.1|;gi|400013369|gb|KA297173.1|;gi|400001943|gb|KA285755.1|;gi|399996714|gb|KA280534.1|;gi|319851255|gb|HP739950.1|;gi|406761224|gb|GAAC01011329.1|;gi|406723328|gb|GAAC01049204.1|;AT2G40400.1;AT2G40400.2;AT3G55460.1;AT3G56140.1	K03539+K12619+K14548+K14537+K07179+K14546+K07562+K03115+K14573
D-Alanine metabolism	1	19	0.177894	1	ko00473	gi|319864216|gb|HP752910.1|	K02863
Histidine metabolism	5	292	0.18263	1	ko00340	gi|400004798|gb|KA288602.1|;gi|406719746|gb|GAAC01052786.1|;AT4G14910.1;AT4G14910.2;AT4G14910.3	K00128+K01693
Protein processing in endoplasmic reticulum	27	2220	0.208777	1	ko04141	gi|319855135|gb|HP743830.1|;gi|400014481|gb|KA298273.1|;gi|400003540|gb|KA287352.1|;gi|399995671|gb|KA279491.1|;gi|400015254|gb|KA299046.1|;gi|400017313|gb|KA301105.1|;gi|406722421|gb|GAAC01050111.1|;gi|319882455|gb|HP769455.1|;gi|319856621|gb|HP745315.1|;gi|400006349|gb|KA290153.1|;gi|400002296|gb|KA286108.1|;gi|399998984|gb|KA282804.1|;gi|399997894|gb|KA281714.1|;gi|399997788|gb|KA281608.1|;gi|…	K03347+K08057+K10661+K14007+K13525+K10666+K13993+K08054+K04079+K06689+K09540+K09518+K08288+K10082+K07151
Cutin, suberine and wax biosynthesis	6	390	0.213597	1	ko00073	AT3G48710.1;gi|319871666|gb|HP760360.1|;gi|400008384|gb|KA292188.1|;gi|400003593|gb|KA287405.1|;gi|400000012|gb|KA283826.1|;AT4G15400.1	K15400+K13407
Circadian rhythm - plant	11	813	0.217096	1	ko04712	gi|400003933|gb|KA287745.1|;gi|319867532|gb|HP756226.1|;gi|319873892|gb|HP762586.1|;AT5G58010.1;gi|400015797|gb|KA299589.1|;gi|400003049|gb|KA286861.1|;gi|406761224|gb|GAAC01011329.1|;gi|406723328|gb|GAAC01049204.1|;AT1G75540.1;AT5G61270.1;AT5G61270.2	K12131+K12127+K12128+K12129+K12135+K12121+K12126+K12116+K03115
Protein digestion and absorption	3	176	0.270376	1	ko04974	gi|400001800|gb|KA285612.1|;gi|406731361|gb|GAAC01041192.1|;gi|406720061|gb|GAAC01052471.1|	K14207+K14209
Isoflavonoid biosynthesis	3	179	0.278683	1	ko00943	AT3G16520.1;AT3G16520.3;AT3G16520.2	K13263
Limonene and pinene degradation	30	2618	0.29283	1	ko00903	AT5G28680.1;gi|400006246|gb|KA290050.1|;gi|406737913|gb|GAAC01034640.1|;gi|319835921|gb|HP725304.1|;AT3G26210.1;gi|319871666|gb|HP760360.1|;AT2G40270.2;AT2G40270.1;gi|400004798|gb|KA288602.1|;gi|406766940|gb|GAAC01005613.1|;gi|406724907|gb|GAAC01047625.1|;gi|406719746|gb|GAAC01052786.1|;gi|400002777|gb|KA286589.1|;gi|400000568|gb|KA284382.1|;gi|319877834|gb|HP766528.1|;gi|319855077|gb|HP743772.1|…	K00924+K00517+K00128
CK vs T1
#Pathway	Sample1 (386)	Sample2 (75081)	Pvalue	Qvalue	Pathway ID	Genes	KOs
Plant-pathogen interaction	50	4447	2.05371e-07	4.2101e-05	ko04626	gi|400012699|gb|KA296503.1|;gi|406768102|gb|GAAC01004451.1|;gi|319840321|gb|HP729016.1|;gi|400004741|gb|KA288545.1|;gi|400012740|gb|KA296544.1|;gi|399999692|gb|KA283506.1|;gi|319865864|gb|HP754558.1|;gi|319849290|gb|HP737985.1|;gi|406765765|gb|GAAC01006788.1|;gi|406754130|gb|GAAC01018423.1|;gi|406724216|gb|GAAC01048316.1|;gi|400016514|gb|KA300306.1|;gi|400015797|gb|KA299589.1|;gi|399997894|gb|KA2…	K13422+K13448+K13430+K13457+K04079+K13428+K13413+K13416+K13420+K13429+K13414+K13412+K13417+K13424+K13423+K13447
Ascorbate and aldarate metabolism	12	586	6.31529e-05	0.00647318	ko00053	gi|400018498|gb|KA302290.1|;gi|400015172|gb|KA298964.1|;gi|400001361|gb|KA285173.1|;gi|319848765|gb|HP737460.1|;gi|406768447|gb|GAAC01004106.1|;gi|406763252|gb|GAAC01009301.1|;AT2G29130.1;AT2G38080.1;AT5G60020.1;AT2G19800.1;gi|400004798|gb|KA288602.1|;gi|406719746|gb|GAAC01052786.1|	K00434+K00423+K00469+K00128
Sulfur metabolism	9	428	0.000424406	0.0290011	ko00920	gi|125975943|gb|EF218619.1|;gi|452114161|gb|KC179760.1|;gi|90856222|gb|DQ444464.1|;gi|406767208|gb|GAAC01005345.1|;AT3G22890.1;AT4G14680.1;AT5G43780.1;AT2G01140.1;AT3G13110.1	K13811+K01623+K00640
Protein processing in endoplasmic reticulum	23	2220	0.00134742	0.0690553	ko04141	gi|400018696|gb|KA302488.1|;gi|319858007|gb|HP746701.1|;gi|319854180|gb|HP742875.1|;gi|319854093|gb|HP742788.1|;gi|406772026|gb|GAAC01000527.1|;gi|406721983|gb|GAAC01050549.1|;gi|400015254|gb|KA299046.1|;gi|400002292|gb|KA286104.1|;gi|400009180|gb|KA292984.1|;gi|400006349|gb|KA290153.1|;gi|400002296|gb|KA286108.1|;gi|399998984|gb|KA282804.1|;gi|399997894|gb|KA281714.1|;gi|399997788|gb|KA281608.1|…	K06689+K09580+K14005+K14007+K13993+K08288+K08054+K04079+K09540+K10661+K12669+K13525
Selenocompound metabolism	7	374	0.00346619	0.142114	ko00450	gi|125975943|gb|EF218619.1|;gi|452114161|gb|KC179760.1|;gi|90856222|gb|DQ444464.1|;gi|406767208|gb|GAAC01005345.1|;AT3G22890.1;AT4G14680.1;AT5G43780.1	K13811
Apoptosis	15	1449	0.00885347	0.227613	ko04210	gi|319872295|gb|HP760989.1|;gi|406762075|gb|GAAC01010478.1|;gi|319840321|gb|HP729016.1|;gi|406719770|gb|GAAC01052762.1|;AT1G34300.1;AT1G10620.1;AT1G68690.1;AT2G18470.1;AT4G23210.1;AT4G25160.1;AT4G11470.1;AT4G23210.2;AT4G23210.3;AT5G61350.1;gi|319845431|gb|HP734126.1|	K04728+K04733
Mineral absorption	5	251	0.00999276	0.227613	ko04978	gi|400015574|gb|KA299366.1|;gi|400009145|gb|KA292949.1|;gi|400002793|gb|KA286605.1|;gi|319861268|gb|HP749962.1|;AT1G47240.1	K14686+K07213+K12347
Plant hormone signal transduction	32	4060	0.0116052	0.237906	ko04075	gi|400012699|gb|KA296503.1|;gi|399998899|gb|KA282719.1|;gi|406724414|gb|GAAC01048118.1|;gi|406766797|gb|GAAC01005756.1|;AT5G35390.1;gi|400015797|gb|KA299589.1|;gi|400002338|gb|KA286150.1|;gi|319863670|gb|HP752364.1|;gi|319862263|gb|HP750957.1|;gi|319854873|gb|HP743568.1|;gi|319846128|gb|HP734823.1|;gi|406766223|gb|GAAC01006330.1|;gi|406764201|gb|GAAC01008352.1|;gi|406760761|gb|GAAC01011792.1|;gi|…	K13422+K14497+K14431+K13415+K14503+K13416+K14489+K14491+K14502+K14499+K14432+K14494+K14485
Porphyrin and chlorophyll metabolism	7	483	0.0131756	0.245544	ko00860	AT5G13630.1;AT5G13630.2;AT5G14220.1;AT5G14220.2;gi|400007809|gb|KA291613.1|;gi|319881580|gb|HP768754.1|;gi|393716203|dbj|AB623947.1|	K03403+K00231+K01719+K03404
Sulfur relay system	3	133	0.0316591	0.432674	ko04122	AT1G01290.1;AT1G01290.2;AT1G51310.1	K03639+K00566
Isoflavonoid biosynthesis	3	179	0.0655458	0.563501	ko00943	AT3G16520.1;AT3G16520.3;AT3G16520.2	K13263
Glutathione metabolism	8	827	0.0659709	0.563501	ko00480	gi|400013428|gb|KA297232.1|;gi|400010748|gb|KA294552.1|;gi|319858863|gb|HP747557.1|;gi|319814910|gb|HP704672.1|;gi|400018498|gb|KA302290.1|;gi|400015172|gb|KA298964.1|;gi|319854354|gb|HP743049.1|;gi|400000364|gb|KA284178.1|	K00799+K00434+K00020
Limonene and pinene degradation	19	2618	0.0853972	0.678129	ko00903	gi|319847604|gb|HP736299.1|;gi|400004798|gb|KA288602.1|;gi|400000364|gb|KA284178.1|;gi|406766940|gb|GAAC01005613.1|;gi|406754775|gb|GAAC01017778.1|;gi|406719746|gb|GAAC01052786.1|;AT1G64900.1;AT3G49670.1;AT3G22800.1;AT3G53570.3;AT3G23750.1;AT3G53570.1;AT3G53570.2;AT3G53570.4;AT4G25160.1;AT4G23210.2;AT5G61350.1;AT5G12180.1;gi|406720988|gb|GAAC01051544.1|	K00924+K00128+K00120+K00517
D-Alanine metabolism	1	19	0.0933011	0.708398	ko00473	gi|319864216|gb|HP752910.1|	K02863
Terpenoid backbone biosynthesis	5	568	0.170372	0.970175	ko00900	gi|400006895|gb|KA290699.1|;gi|319864216|gb|HP752910.1|;gi|345748130|gb|JN584161.1|;gi|406768870|gb|GAAC01003683.1|;gi|319845431|gb|HP734126.1|	K15892+K02863+K00021+K05356
Ether lipid metabolism	3	311	0.215867	0.998894	ko00565	gi|400007128|gb|KA290932.1|;gi|319875532|gb|HP764226.1|;gi|406764976|gb|GAAC01007577.1|	K13510+K01115
Protein digestion and absorption	2	176	0.229154	0.998894	ko04974	gi|400001800|gb|KA285612.1|;gi|406731361|gb|GAAC01041192.1|	K14207
Phenylpropanoid biosynthesis	9	1380	0.281906	0.998894	ko00940	gi|400019861|gb|KA303653.1|;gi|400017941|gb|KA301733.1|;gi|400017691|gb|KA301483.1|;gi|400008792|gb|KA292596.1|;gi|400004319|gb|KA288131.1|;gi|400018328|gb|KA302120.1|;AT1G15950.1;AT3G18080.1;AT5G39080.1	K09756+K00430+K09753+K05350+K13065
Arginine and proline metabolism	6	861	0.283747	0.998894	ko00330	gi|400004798|gb|KA288602.1|;gi|319845929|gb|HP734624.1|;gi|406761296|gb|GAAC01011257.1|;gi|406719746|gb|GAAC01052786.1|;AT5G49820.1;AT5G39080.1	K00128+K00620+K14329
Ubiquitin mediated proteolysis	10	1567	0.288795	0.998894	ko04120	gi|400018696|gb|KA302488.1|;gi|400003715|gb|KA287527.1|;gi|319874063|gb|HP762757.1|;AT1G74770.1;gi|319841213|gb|HP729908.1|;AT5G35390.1;gi|399997788|gb|KA281608.1|;gi|319862263|gb|HP750957.1|;AT3G50230.1;AT4G38600.1	K06689+K03873+K03358+K10144+K10581+K10576+K10590
CK vs T2
#Pathway	Sample1 (477)	Sample2 (75081)	Pvalue	Qvalue	Pathway ID	Genes	KOs
Plant-pathogen interaction	58	4447	2.07343e-07	4.3542e-05	ko04626	AT5G65320.1;gi|400012699|gb|KA296503.1|;gi|406768102|gb|GAAC01004451.1|;gi|319867213|gb|HP755907.1|;gi|319841717|gb|HP730412.1|;gi|319830625|gb|HP720008.1|;gi|399997633|gb|KA281453.1|;gi|319840321|gb|HP729016.1|;gi|400004741|gb|KA288545.1|;gi|400012740|gb	K13422+K13448+K13430+K13457+K13456+K04079+K13428+K13413+K13416+K13420+K13429+K13414+K13412+K13417+K13424+K13423+K13447
Ascorbate and aldarate metabolism	12	586	0.000439274	0.0461237	ko00053	gi|400018498|gb|KA302290.1|;gi|400015172|gb|KA298964.1|;gi|400001361|gb|KA285173.1|;gi|319848765|gb|HP737460.1|;gi|406768447|gb|GAAC01004106.1|;gi|406763252|gb|GAAC01009301.1|;AT2G29130.1;AT2G38080.1;AT5G60020.1;AT2G19800.1;gi|400004798|gb|KA288602.1|;gi|	K00434+K00423+K00469+K00128
Plant hormone signal transduction	43	4060	0.00082519	0.0577633	ko04075	AT5G65320.1;gi|400012699|gb|KA296503.1|;gi|399998899|gb|KA282719.1|;gi|406724414|gb|GAAC01048118.1|;gi|400002380|gb|KA286192.1|;gi|400010389|gb|KA294193.1|;gi|319874104|gb|HP762798.1|;gi|398806205|gb|JX050147.1|;AT1G12820.1;AT3G62980.1;AT3G26810.1;AT4G031	K13422+K14497+K13415+K14485+K14503+K13416+K14489+K14431+K14491+K14502+K14499+K14432+K14494+K14486+K14484
Mineral absorption	6	251	0.00566189	0.221362	ko04978	gi|400015574|gb|KA299366.1|;gi|400009145|gb|KA292949.1|;gi|400002793|gb|KA286605.1|;gi|319861268|gb|HP749962.1|;AT1G47240.1;gi|400006407|gb|KA290211.1|	K14686+K07213+K12347+K00510
Apoptosis	18	1449	0.00595122	0.221362	ko04210	gi|319872295|gb|HP760989.1|;gi|406762075|gb|GAAC01010478.1|;gi|400002380|gb|KA286192.1|;gi|319864908|gb|HP753602.1|;gi|319867213|gb|HP755907.1|;gi|319840321|gb|HP729016.1|;gi|406719770|gb|GAAC01052762.1|;AT1G34300.1;AT1G10620.1;AT1G68690.1;AT2G18470.1;AT4	K04728+K04733
alpha-Linolenic acid metabolism	8	448	0.00846904	0.254071	ko00592	gi|399996744|gb|KA280564.1|;gi|429503487|gb|JX647692.1|;gi|400003010|gb|KA286822.1|;gi|406721607|gb|GAAC01050925.1|;gi|429503492|gb|JX647695.1|;gi|411012943|gb|JX647690.1|;gi|145952323|gb|EF526217.1|;gi|411012945|gb|JX647691.1|	K08241+K01058+K00232
Sulfur relay system	4	133	0.0105361	0.276572	ko04122	gi|319867145|gb|HP755839.1|;AT1G01290.1;AT1G01290.2;AT1G51310.1	K14169+K03639+K00566
Protein processing in endoplasmic reticulum	21	2220	0.0477807	0.627122	ko04141	gi|400018696|gb|KA302488.1|;gi|319858007|gb|HP746701.1|;gi|319854180|gb|HP742875.1|;gi|319854093|gb|HP742788.1|;gi|406772026|gb|GAAC01000527.1|;gi|406721983|gb|GAAC01050549.1|;gi|400015254|gb|KA299046.1|;gi|400009180|gb|KA292984.1|;gi|400006349|gb|KA29015	K06689+K09580+K14005+K14007+K08288+K13993+K08054+K04079+K09540+K10661+K12669+K13525
Porphyrin and chlorophyll metabolism	6	483	0.0896809	0.921974	ko00860	gi|400007809|gb|KA291613.1|;gi|319881580|gb|HP768754.1|;gi|393716203|dbj|AB623947.1|;gi|400006407|gb|KA290211.1|;gi|400020039|gb|KA303831.1|;gi|399997138|gb|KA280958.1|	K01719+K03404+K00510+K13606
RNA degradation	13	1359	0.0965877	0.921974	ko03018	gi|406762075|gb|GAAC01010478.1|;gi|319851065|gb|HP739760.1|;AT2G39740.1;AT4G37910.1;gi|319820062|gb|HP709824.1|;gi|406767136|gb|GAAC01005417.1|;gi|400008155|gb|KA291959.1|;AT2G45620.1;AT2G23350.1;gi|406733618|gb|GAAC01038935.1|;AT5G18230.1;AT5G18230.2;gi|	K12619+K03514+K04043+K12616+K13126+K03678+K12580
Phenylpropanoid biosynthesis	13	1380	0.105254	0.931026	ko00940	gi|400018328|gb|KA302120.1|;gi|399995773|gb|KA279593.1|;gi|400019861|gb|KA303653.1|;gi|400017941|gb|KA301733.1|;gi|400017691|gb|KA301483.1|;gi|400008792|gb|KA292596.1|;gi|400004319|gb|KA288131.1|;AT1G15950.1;AT3G18080.1;AT5G39080.1;gi|399996294|gb|KA28011	K00430+K09756+K09753+K05350+K13065
Isoflavonoid biosynthesis	3	179	0.106403	0.931026	ko00943	AT3G16520.1;AT3G16520.3;AT3G16520.2	K13263
D-Alanine metabolism	1	19	0.114063	0.958128	ko00473	gi|319864216|gb|HP752910.1|	K02863
Glutathione metabolism	8	827	0.159462	0.999585	ko00480	gi|400013428|gb|KA297232.1|;gi|400010748|gb|KA294552.1|;gi|319858863|gb|HP747557.1|;gi|319814910|gb|HP704672.1|;gi|400018498|gb|KA302290.1|;gi|400015172|gb|KA298964.1|;gi|319854354|gb|HP743049.1|;gi|400000364|gb|KA284178.1|	K00799+K00434+K00020
Limonene and pinene degradation	21	2618	0.165372	0.999585	ko00903	gi|400008482|gb|KA292286.1|;gi|319864908|gb|HP753602.1|;gi|319847604|gb|HP736299.1|;gi|400004798|gb|KA288602.1|;gi|400000364|gb|KA284178.1|;gi|406766940|gb|GAAC01005613.1|;gi|406754775|gb|GAAC01017778.1|;gi|406719746|gb|GAAC01052786.1|;AT1G64900.1;AT3G496	K00924+K00128+K00120+K00517
Lysosome	12	1414	0.192886	0.999585	ko04142	AT5G43060.1;gi|400019861|gb|KA303653.1|;gi|400017941|gb|KA301733.1|;gi|400017691|gb|KA301483.1|;gi|400008792|gb|KA292596.1|;gi|400004319|gb|KA288131.1|;gi|400003998|gb|KA287810.1|;gi|319854310|gb|HP743005.1|;AT1G47240.1;gi|400017750|gb|KA301542.1|;gi|4000	K01365+K13289+K01373+K12347+K01206+K12394
Arginine and proline metabolism	7	861	0.308511	0.999585	ko00330	gi|400004798|gb|KA288602.1|;gi|319845929|gb|HP734624.1|;gi|406761296|gb|GAAC01011257.1|;gi|406719746|gb|GAAC01052786.1|;AT5G49820.1;AT5G39080.1;gi|400019306|gb|KA303098.1|	K00128+K00620+K14329+K01840
Fructose and mannose metabolism	20	2871	0.368896	0.999585	ko00051	gi|400017537|gb|KA301329.1|;gi|400008482|gb|KA292286.1|;gi|319864908|gb|HP753602.1|;gi|319847604|gb|HP736299.1|;gi|406766940|gb|GAAC01005613.1|;gi|406754775|gb|GAAC01017778.1|;AT2G01140.1;AT3G49670.1;AT3G22800.1;AT3G53570.3;AT3G23750.1;AT3G53570.1;AT3G535	K01711+K00924+K01623+K01840
Pentose and glucuronate interconversions	6	832	0.434487	0.999585	ko00040	AT4G12390.1;gi|400004798|gb|KA288602.1|;gi|406719746|gb|GAAC01052786.1|;AT1G48100.1;AT5G09760.1;gi|319826307|gb|HP716069.1|	K01051+K00128+K01184+K03575
Valine, leucine and isoleucine degradation	4	530	0.434988	0.999585	ko00280	gi|406721607|gb|GAAC01050925.1|;gi|400004798|gb|KA288602.1|;gi|400000364|gb|KA284178.1|;gi|406719746|gb|GAAC01052786.1|	K00232+K00128+K00020
CK vs T3
#Pathway	Sample1 (974)	Sample2 (75081)	Pvalue	Qvalue	Pathway ID	Genes	KOs
Plant-pathogen interaction	99	4447	1.5401e-07	4.11205e-05	ko04626	AT2G24130.1;AT5G65320.1;gi|319841095|gb|HP729790.1|;gi|400008818|gb|KA292622.1|;gi|406739000|gb|GAAC01033553.1|;gi|400014493|gb|KA298285.1|;gi|319843118|gb|HP731813.1|;gi|406763660|gb|GAAC01008893.1|;AT1G51480.1;AT3G46730.1;AT4G09430.1;AT5G47250.1;AT5G437	K13428+K13420+K13422+K13458+K04371+K13457+K13460+K13459+K13448+K13430+K02183+K13414+K13416+K13429+K13424+K04079+K13456+K13417+K13413+K13412+K13423+K13447+K13462
Porphyrin and chlorophyll metabolism	14	483	0.00479529	0.471704	ko00860	AT1G58290.1;gi|406727133|gb|GAAC01045399.1|;AT2G26550.1;AT2G26550.2;AT2G26550.3;gi|319823032|gb|HP712794.1|;gi|319874460|gb|HP763154.1|;gi|406766842|gb|GAAC01005711.1|;AT5G14220.1;AT5G14220.2;gi|406726237|gb|GAAC01046295.1|;gi|400007809|gb|KA291613.1|;gi|	K02492+K01176+K00510+K01772+K00218+K00231+K01719+K03404
Mineral absorption	9	251	0.00590583	0.471704	ko04978	AT2G26550.1;AT2G26550.2;AT2G26550.3;AT3G06130.1;gi|400015574|gb|KA299366.1|;gi|400009145|gb|KA292949.1|;gi|400002793|gb|KA286605.1|;gi|319861268|gb|HP749962.1|;AT1G47240.1	K00510+K07213+K14686+K12347
Protein processing in endoplasmic reticulum	42	2220	0.0107007	0.471704	ko04141	gi|319855135|gb|HP743830.1|;gi|400014481|gb|KA298273.1|;gi|400003540|gb|KA287352.1|;gi|399995671|gb|KA279491.1|;gi|400018696|gb|KA302488.1|;gi|319858007|gb|HP746701.1|;gi|319854180|gb|HP742875.1|;gi|319854093|gb|HP742788.1|;gi|406772026|gb|GAAC01000527.1|	K03347+K08057+K10661+K06689+K09580+K14005+K09490+K09503+K04079+K14007+K09518+K12669+K13525+K12668+K10839+K08288+K13993+K08054+K09540
Calcium signaling pathway	12	434	0.0121641	0.471704	ko04020	AT5G36250.1;gi|400016206|gb|KA299998.1|;AT3G08510.1;AT3G55940.1;AT3G08510.2;AT3G08510.3;gi|400009547|gb|KA293351.1|;gi|400008683|gb|KA292487.1|;gi|319868478|gb|HP757172.1|;gi|406733675|gb|GAAC01038878.1|;gi|319852186|gb|HP740881.1|;gi|400002153|gb|KA28596	K04345+K02183+K05857+K15040
Ascorbate and aldarate metabolism	14	586	0.0225358	0.601707	ko00053	gi|400018498|gb|KA302290.1|;gi|400015172|gb|KA298964.1|;gi|319851972|gb|HP740667.1|;gi|319843995|gb|HP732690.1|;gi|400001361|gb|KA285173.1|;gi|319848765|gb|HP737460.1|;gi|406768447|gb|GAAC01004106.1|;gi|406763252|gb|GAAC01009301.1|;AT2G29130.1;AT2G38080.1	K00434+K00423+K00469+K00128
Phototransduction	5	144	0.0402855	0.877124	ko04744	gi|400016206|gb|KA299998.1|;gi|400009547|gb|KA293351.1|;gi|400008683|gb|KA292487.1|;gi|319868478|gb|HP757172.1|;gi|406733675|gb|GAAC01038878.1|	K02183
Plant hormone signal transduction	65	4060	0.0491417	0.879973	ko04075	AT1G10850.1;AT5G67200.1;AT5G65320.1;AT5G37020.1;AT5G37020.2;gi|319877873|gb|HP766567.1|;gi|319846345|gb|HP735040.1|;gi|406769275|gb|GAAC01003278.1|;AT2G45160.1;AT3G60630.1;AT4G00150.1;gi|400008818|gb|KA292622.1|;gi|400012699|gb|KA296503.1|;gi|399998899|gb	K13415+K13422+K14486+K14494+K14497+K14488+K14508+K13416+K14498+K14431+K14500+K14513+K14493+K14503+K14489+K14491+K14502+K14499+K14432+K14485
Ubiquitin mediated proteolysis	27	1567	0.0860618	0.999991	ko04120	gi|319855135|gb|HP743830.1|;AT1G10850.1;AT5G67200.1;gi|319856824|gb|HP745518.1|;gi|319864822|gb|HP753516.1|;gi|406762848|gb|GAAC01009705.1|;gi|400018696|gb|KA302488.1|;gi|400003715|gb|KA287527.1|;gi|319874063|gb|HP762757.1|;AT1G74770.1;gi|400011638|gb|KA2	K03347+K10576+K10143+K10581+K06689+K03873+K03358+K10144+K10592+K04506+K10140+K10615+K10590
Sulfur relay system	4	133	0.0955729	0.999991	ko04122	gi|319867145|gb|HP755839.1|;AT1G01290.1;AT1G01290.2;AT1G51310.1	K14169+K03639+K00566
alpha-Linolenic acid metabolism	9	448	0.131927	0.999991	ko00592	gi|399996744|gb|KA280564.1|;gi|429503487|gb|JX647692.1|;gi|400003010|gb|KA286822.1|;gi|406721607|gb|GAAC01050925.1|;gi|429503488|gb|JX647693.1|;AT5G04040.1;gi|400001581|gb|KA285393.1|;gi|399996313|gb|KA280133.1|;gi|429503492|gb|JX647695.1|	K08241+K01058+K00232+K14674
Phagosome	16	914	0.142636	0.999991	ko04145	gi|400014481|gb|KA298273.1|;gi|399995671|gb|KA279491.1|;gi|400001105|gb|KA284917.1|;AT5G43060.1;gi|400006809|gb|KA290613.1|;gi|400005823|gb|KA289627.1|;gi|400000105|gb|KA283919.1|;gi|399998908|gb|KA282728.1|;gi|399996594|gb|KA280414.1|;gi|319855968|gb|HP7	K08057+K07897+K01365+K04392+K07374+K02153+K03661+K07375+K08054
Apoptosis	23	1449	0.189945	0.999991	ko04210	gi|319872295|gb|HP760989.1|;gi|406762075|gb|GAAC01010478.1|;AT5G28680.1;AT5G36250.1;gi|319867213|gb|HP755907.1|;gi|400004039|gb|KA287851.1|;gi|319869980|gb|HP758674.1|;gi|406725671|gb|GAAC01046861.1|;AT5G40340.1;gi|319840321|gb|HP729016.1|;gi|319845431|gb	K04728+K04733+K04345
Linoleic acid metabolism	4	175	0.193484	0.999991	ko00591	AT3G22400.1;AT5G04040.1;gi|399999052|gb|KA282870.1|;gi|319874460|gb|HP763154.1|	K15718+K14674+K00360+K00100
Isoflavonoid biosynthesis	4	179	0.20408	0.999991	ko00943	AT4G15360.1;AT3G16520.1;AT3G16520.3;AT3G16520.2	K13261+K13257+K13263
Glutamatergic synapse	10	576	0.218607	0.999991	ko04724	gi|406739000|gb|GAAC01033553.1|;AT5G36250.1;gi|319881534|gb|HP768720.1|;gi|406732824|gb|GAAC01039729.1|;gi|400001800|gb|KA285612.1|;gi|406731361|gb|GAAC01041192.1|;gi|399996979|gb|KA280799.1|;gi|399995734|gb|KA279554.1|;gi|319803248|gb|HP701157.1|;gi|4067	K04371+K04345+K01115+K14207+K01915
D-Alanine metabolism	1	19	0.219736	0.999991	ko00473	gi|319864216|gb|HP752910.1|	K02863
Various types of N-glycan biosynthesis	4	187	0.225756	0.999991	ko00513	gi|319853703|gb|HP742398.1|;gi|393715713|dbj|AB624237.1|;gi|406743978|gb|GAAC01028575.1|;gi|393716211|dbj|AB623955.1|	K12669+K12668+K03847
Cell cycle	18	1144	0.235226	0.999991	ko04110	gi|319855135|gb|HP743830.1|;gi|319872295|gb|HP760989.1|;gi|406762075|gb|GAAC01010478.1|;gi|319874063|gb|HP762757.1|;gi|400004313|gb|KA288125.1|;gi|319869980|gb|HP758674.1|;AT1G09720.1;AT1G13220.2;AT5G40340.1;gi|319845431|gb|HP734126.1|;gi|319874229|gb|HP7	K03347+K04728+K03358+K06067+K06636+K06669+K06627+K02178+K02603+K06638+K04683+K02540+K03083
Circadian rhythm - plant	13	813	0.261054	0.999991	ko04712	gi|400003933|gb|KA287745.1|;gi|319867532|gb|HP756226.1|;gi|319873892|gb|HP762586.1|;gi|400012699|gb|KA296503.1|;gi|319803525|gb|HP701422.1|;gi|393716158|dbj|AB623902.1|;AT4G27310.1;gi|400020083|gb|KA303875.1|;gi|393715594|dbj|AB624118.1|;gi|198400320|gb|F	K12131+K12127+K12128+K12129+K12135+K12121+K12126+K12130+K00660+K12134+K12133+K12116
T1
#Pathway	Sample1 (799)	Sample2 (75081)	Pvalue	Qvalue	Pathway ID	Genes	KOs
Plant-pathogen interaction	88	4447	2.16927e-08	5.48825e-06	ko04626	AT2G24130.1;gi|319841095|gb|HP729790.1|;gi|400008818|gb|KA292622.1|;gi|406739000|gb|GAAC01033553.1|;AT3G05990.1;gi|400014493|gb|KA298285.1|;gi|319843118|gb|HP731813.1|;gi|406763660|gb|GAAC01008893.1|;AT1G51480.1;AT3G46730.1;AT4G09430.1;AT5G47250.1;AT5G437	K13428+K13420+K13458+K13422+K04371+K13457+K13460+K13459+K13456+K13448+K13430+K04079+K13417+K13413+K13416+K13429+K13414+K13412+K13424+K13423+K13425+K13447+K13426
Porphyrin and chlorophyll metabolism	15	483	0.000258131	0.0326535	ko00860	AT1G58290.1;AT5G13630.1;AT5G13630.2;gi|319823032|gb|HP712794.1|;gi|400002322|gb|KA286134.1|;gi|319843961|gb|HP732656.1|;AT5G14220.1;AT5G14220.2;gi|400014559|gb|KA298351.1|;gi|400007809|gb|KA291613.1|;gi|319881580|gb|HP768754.1|;gi|319881488|gb|HP768686.1|	K02492+K03403+K01772+K02259+K00231+K01719+K03404+K13545+K00522
Mineral absorption	9	251	0.00162051	0.126543	ko04978	AT3G06130.1;gi|400015574|gb|KA299366.1|;gi|400009145|gb|KA292949.1|;gi|400002793|gb|KA286605.1|;gi|319861268|gb|HP749962.1|;AT1G47240.1;AT3G56090.1;AT5G02600.2;AT5G02600.1	K07213+K14686+K12347+K00522
Plant hormone signal transduction	63	4060	0.00200714	0.126543	ko04075	AT1G10850.1;AT5G67200.1;gi|469469379|gb|KC344278.1|;gi|319845872|gb|HP734567.1|;gi|319843309|gb|HP732004.1|;AT1G77850.1;AT2G28350.1;AT4G30080.1;AT5G37020.1;AT5G37020.2;gi|319877873|gb|HP766567.1|;gi|319846345|gb|HP735040.1|;gi|406769275|gb|GAAC01003278.1|	K13415+K14486+K14494+K13422+K14485+K14516+K14503+K14487+K13416+K14489+K14431+K14491+K14502+K14432+K14499+K14497+K14505+K14510
Selenocompound metabolism	11	374	0.00250085	0.126543	ko00450	gi|125975943|gb|EF218619.1|;gi|452114161|gb|KC179760.1|;gi|90856222|gb|DQ444464.1|;gi|406767208|gb|GAAC01005345.1|;AT3G22890.1;AT4G14680.1;AT5G43780.1;gi|400003938|gb|KA287750.1|;AT2G17420.1;AT2G41680.1;AT3G01120.1	K13811+K03671+K00384+K01739
Sulfur metabolism	11	428	0.00677179	0.285544	ko00920	AT1G13430.1;AT2G14920.1;gi|125975943|gb|EF218619.1|;gi|452114161|gb|KC179760.1|;gi|90856222|gb|DQ444464.1|;gi|406767208|gb|GAAC01005345.1|;AT3G22890.1;AT4G14680.1;AT5G43780.1;gi|400000657|gb|KA284471.1|;AT3G01120.1	K01014+K13811+K00366+K01739
Two-component system	17	943	0.0262948	0.739176	ko02020	AT1G58290.1;gi|406730860|gb|GAAC01041693.1|;AT5G48230.2;AT5G48230.1;gi|400002322|gb|KA286134.1|;gi|319843961|gb|HP732656.1|;gi|400004798|gb|KA288602.1|;gi|399999527|gb|KA283341.1|;gi|319845622|gb|HP734317.1|;gi|406719746|gb|GAAC01052786.1|;AT1G34380.1;AT1	K02492+K03885+K00626+K02259+K00128+K00627+K03319+K02335+K00384+K01739
Spliceosome	29	1886	0.0330072	0.831885	ko03040	gi|319849210|gb|HP737905.1|;gi|319864070|gb|HP752764.1|;gi|319805312|gb|HP701560.1|;gi|406719928|gb|GAAC01052604.1|;gi|319856551|gb|HP745245.1|;AT2G18510.1;gi|319840673|gb|HP729368.1|;AT1G32490.1;AT1G32490.2;gi|400014087|gb|KA297891.1|;gi|400007235|gb|KA2	K12854+K12849+K12662+K12843+K12831+K12886+K12813+K12828+K12866+K12881+K12855+K12811+K12818+K11984+K12825+K12900+K12891+K12896
Glycosylphosphatidylinositol(GPI)-anchor biosynthesis	9	417	0.0361689	0.831885	ko00563	gi|319856960|gb|HP745654.1|;gi|406762614|gb|GAAC01009939.1|;gi|400003984|gb|KA287796.1|;gi|399997370|gb|KA281190.1|;gi|406758965|gb|GAAC01013588.1|;gi|406725592|gb|GAAC01046940.1|;AT4G19460.1;AT5G17600.1;AT5G41440.1	K05283+K03857
Lipoic acid metabolism	2	40	0.06766	1	ko00785	gi|400017666|gb|KA301458.1|;gi|399999192|gb|KA283006.1|	K03644
Synthesis and degradation of ketone bodies	2	59	0.130436	1	ko00072	AT5G48230.2;AT5G48230.1	K00626
Circadian rhythm - plant	12	813	0.162306	1	ko04712	gi|400003933|gb|KA287745.1|;gi|319867532|gb|HP756226.1|;gi|319873892|gb|HP762586.1|;gi|400012699|gb|KA296503.1|;gi|400015797|gb|KA299589.1|;gi|400003049|gb|KA286861.1|;gi|406761224|gb|GAAC01011329.1|;gi|406723328|gb|GAAC01049204.1|;AT1G75540.1;AT5G58010.1	K12131+K12127+K12128+K12129+K12135+K12121+K12126+K12116+K03115
Glutathione metabolism	12	827	0.175875	1	ko00480	gi|400013428|gb|KA297232.1|;gi|400010748|gb|KA294552.1|;gi|319858863|gb|HP747557.1|;gi|319814910|gb|HP704672.1|;gi|399996947|gb|KA280767.1|;gi|399997180|gb|KA281000.1|;gi|400014976|gb|KA298768.1|;AT4G08390.1;AT4G08390.2;AT4G08390.3;AT4G08390.4;AT5G15870.1	K00799+K00797+K00033+K00434+K01057
Ascorbate and aldarate metabolism	9	586	0.176251	1	ko00053	gi|319871024|gb|HP759718.1|;AT2G19800.1;gi|400004798|gb|KA288602.1|;gi|406719746|gb|GAAC01052786.1|;AT4G08390.1;AT4G08390.2;AT4G08390.3;AT4G08390.4;AT5G15870.1	K00423+K00469+K00128+K00434+K01057
D-Alanine metabolism	1	19	0.183969	1	ko00473	gi|319864216|gb|HP752910.1|	K02863
Histidine metabolism	5	292	0.201957	1	ko00340	gi|400004798|gb|KA288602.1|;gi|406719746|gb|GAAC01052786.1|;AT4G14910.1;AT4G14910.2;AT4G14910.3	K00128+K01693
Tryptophan metabolism	7	450	0.206215	1	ko00380	AT1G13430.1;AT2G14920.1;AT5G48230.2;AT5G48230.1;gi|400009982|gb|KA293786.1|;gi|400004798|gb|KA288602.1|;gi|406719746|gb|GAAC01052786.1|	K11821+K00626+K01501+K00128
Apoptosis	19	1449	0.208403	1	ko04210	AT5G28680.1;AT5G36250.1;AT4G34440.1;AT5G38560.1;AT2G40270.2;AT2G40270.1;gi|319874056|gb|HP762750.1|;gi|319839642|gb|HP728337.1|;gi|406719770|gb|GAAC01052762.1|;AT1G34300.1;AT1G10620.1;AT1G49270.1;AT1G26150.1;AT1G68690.1;AT2G18470.1;AT3G24550.1;AT4G25160.1	K04733+K04345
Cutin, suberine and wax biosynthesis	6	390	0.237679	1	ko00073	AT3G48710.1;gi|400008384|gb|KA292188.1|;gi|400003593|gb|KA287405.1|;gi|400000012|gb|KA283826.1|;AT4G15400.1;gi|406720988|gb|GAAC01051544.1|	K15400+K13407
Propanoate metabolism	9	651	0.260195	1	ko00640	gi|406730860|gb|GAAC01041693.1|;gi|406721607|gb|GAAC01050925.1|;AT5G48230.2;AT5G48230.1;gi|400007809|gb|KA291613.1|;gi|400004798|gb|KA288602.1|;gi|393716203|dbj|AB623947.1|;gi|406719746|gb|GAAC01052786.1|;AT1G80620.1	K03885+K00232+K00626+K01719+K00128+K02956
T1 vs T2
#Pathway	Sample1 (416)	Sample2 (75081)	Pvalue	Qvalue	Pathway ID	Genes	KOs
Plant-pathogen interaction	46	4447	4.03614e-05	0.00823373	ko04626	AT5G65320.1;gi|319867213|gb|HP755907.1|;gi|399997633|gb|KA281453.1|;gi|400016514|gb|KA300306.1|;gi|400015797|gb|KA299589.1|;gi|399997894|gb|KA281714.1|;gi|399995837|gb|KA279657.1|;gi|319872163|gb|HP760857.1|;gi|319869115|gb|HP757809.1|;gi|319863670|gb|HP7	K13422+K13430+K13448+K04079+K13428+K13413+K13416+K13420+K13429+K13414+K13412+K13457+K13417+K13424+K13423+K13447
Porphyrin and chlorophyll metabolism	10	483	0.000420043	0.0428444	ko00860	AT5G13630.1;AT5G13630.2;AT5G14220.1;AT5G14220.2;gi|400007809|gb|KA291613.1|;gi|319881580|gb|HP768754.1|;gi|393716203|dbj|AB623947.1|;gi|400006407|gb|KA290211.1|;gi|400020039|gb|KA303831.1|;gi|399997138|gb|KA280958.1|	K03403+K00231+K01719+K03404+K00510+K13606
Sulfur metabolism	9	428	0.000722643	0.0491397	ko00920	gi|125975943|gb|EF218619.1|;gi|452114161|gb|KC179760.1|;gi|90856222|gb|DQ444464.1|;gi|406767208|gb|GAAC01005345.1|;AT3G22890.1;AT4G14680.1;AT5G43780.1;AT2G01140.1;AT3G13110.1	K13811+K01623+K00640
Ascorbate and aldarate metabolism	10	586	0.00179461	0.0915253	ko00053	gi|400001361|gb|KA285173.1|;gi|319848765|gb|HP737460.1|;gi|406768447|gb|GAAC01004106.1|;gi|406763252|gb|GAAC01009301.1|;AT2G29130.1;AT2G38080.1;AT5G60020.1;AT2G19800.1;gi|400004798|gb|KA288602.1|;gi|406719746|gb|GAAC01052786.1|	K00423+K00469+K00128
Mineral absorption	6	251	0.00292959	0.119527	ko04978	gi|400015574|gb|KA299366.1|;gi|400009145|gb|KA292949.1|;gi|400002793|gb|KA286605.1|;gi|319861268|gb|HP749962.1|;AT1G47240.1;gi|400006407|gb|KA290211.1|	K14686+K07213+K12347+K00510
Selenocompound metabolism	7	374	0.00518526	0.176299	ko00450	gi|125975943|gb|EF218619.1|;gi|452114161|gb|KC179760.1|;gi|90856222|gb|DQ444464.1|;gi|406767208|gb|GAAC01005345.1|;AT3G22890.1;AT4G14680.1;AT5G43780.1	K13811
Apoptosis	16	1449	0.00770818	0.207739	ko04210	gi|400002380|gb|KA286192.1|;gi|319864908|gb|HP753602.1|;gi|319867213|gb|HP755907.1|;gi|406719770|gb|GAAC01052762.1|;AT1G34300.1;AT1G10620.1;AT1G68690.1;AT2G18470.1;AT4G23210.1;AT4G25160.1;AT4G11470.1;AT4G23210.2;AT4G23210.3;AT5G61350.1;gi|406760386|gb|GAA	K04733+K04728
Plant hormone signal transduction	34	4060	0.0116329	0.245774	ko04075	AT5G65320.1;gi|400002380|gb|KA286192.1|;gi|406766797|gb|GAAC01005756.1|;gi|400015797|gb|KA299589.1|;gi|400002338|gb|KA286150.1|;gi|319863670|gb|HP752364.1|;gi|319862263|gb|HP750957.1|;gi|319854873|gb|HP743568.1|;gi|319846128|gb|HP734823.1|;gi|406766223|gb	K13422+K13415+K14431+K14503+K13416+K14489+K14491+K14502+K14499+K14432+K14494+K14485+K14486+K14484+K14497
Protein processing in endoplasmic reticulum	21	2220	0.0132525	0.245774	ko04141	gi|319858007|gb|HP746701.1|;gi|319854180|gb|HP742875.1|;gi|319854093|gb|HP742788.1|;gi|406772026|gb|GAAC01000527.1|;gi|406721983|gb|GAAC01050549.1|;gi|400002292|gb|KA286104.1|;gi|400009180|gb|KA292984.1|;gi|400006349|gb|KA290153.1|;gi|400002296|gb|KA28610	K09580+K14005+K13993+K08288+K08054+K04079+K06689+K09540+K10661+K12669+K13525
Propanoate metabolism	8	651	0.0300595	0.408809	ko00640	gi|406721607|gb|GAAC01050925.1|;gi|400007809|gb|KA291613.1|;gi|400004798|gb|KA288602.1|;gi|393716203|dbj|AB623947.1|;gi|406719746|gb|GAAC01052786.1|;AT1G80620.1;AT5G15530.1;gi|319871709|gb|HP760403.1|	K00232+K01719+K00128+K02956+K02160+K00224
Limonene and pinene degradation	22	2618	0.036586	0.409116	ko00903	gi|400008482|gb|KA292286.1|;gi|319864908|gb|HP753602.1|;gi|319847604|gb|HP736299.1|;gi|400004798|gb|KA288602.1|;gi|400000364|gb|KA284178.1|;gi|406766940|gb|GAAC01005613.1|;gi|406754775|gb|GAAC01017778.1|;gi|406719746|gb|GAAC01052786.1|;AT1G64900.1;AT3G496	K00924+K00128+K00120+K00517
alpha-Linolenic acid metabolism	6	448	0.0398944	0.409116	ko00592	gi|400003010|gb|KA286822.1|;gi|406721607|gb|GAAC01050925.1|;gi|429503492|gb|JX647695.1|;gi|411012943|gb|JX647690.1|;gi|145952323|gb|EF526217.1|;gi|411012945|gb|JX647691.1|	K01058+K00232+K08241
Isoflavonoid biosynthesis	3	179	0.0780637	0.612499	ko00943	AT3G16520.1;AT3G16520.3;AT3G16520.2	K13263
D-Alanine metabolism	1	19	0.100196	0.73	ko00473	gi|319864216|gb|HP752910.1|	K02863
RNA degradation	11	1359	0.137771	0.936843	ko03018	gi|319851065|gb|HP739760.1|;AT2G39740.1;AT4G37910.1;gi|400008155|gb|KA291959.1|;AT2G45620.1;AT2G23350.1;gi|406733618|gb|GAAC01038935.1|;AT5G18230.1;AT5G18230.2;gi|319845431|gb|HP734126.1|;gi|319874970|gb|HP763664.1|	K03514+K04043+K13126+K03678+K12580+K12619
Lipoic acid metabolism	1	40	0.199326	0.999349	ko00785	gi|400017666|gb|KA301458.1|	K03644
Glycosylphosphatidylinositol(GPI)-anchor biosynthesis	4	417	0.201996	0.999349	ko00563	gi|319854669|gb|HP743364.1|;gi|400003984|gb|KA287796.1|;gi|319871703|gb|HP760397.1|;gi|406758965|gb|GAAC01013588.1|	K05283
Arginine and proline metabolism	7	861	0.203622	0.999349	ko00330	gi|400004798|gb|KA288602.1|;gi|319845929|gb|HP734624.1|;gi|406761296|gb|GAAC01011257.1|;gi|406719746|gb|GAAC01052786.1|;AT5G49820.1;AT5G39080.1;gi|400019306|gb|KA303098.1|	K00128+K00620+K14329+K01840
Tyrosine metabolism	17	2522	0.238289	0.999349	ko00350	gi|400008482|gb|KA292286.1|;gi|319864908|gb|HP753602.1|;gi|319847604|gb|HP736299.1|;gi|406766940|gb|GAAC01005613.1|;gi|406754775|gb|GAAC01017778.1|;AT3G49670.1;AT3G22800.1;AT3G53570.3;AT3G23750.1;AT3G53570.1;AT3G53570.2;AT3G53570.4;AT4G25160.1;AT4G23210.2	K00924
Fructose and mannose metabolism	19	2871	0.246126	0.999349	ko00051	gi|400008482|gb|KA292286.1|;gi|319864908|gb|HP753602.1|;gi|319847604|gb|HP736299.1|;gi|406766940|gb|GAAC01005613.1|;gi|406754775|gb|GAAC01017778.1|;AT2G01140.1;AT3G49670.1;AT3G22800.1;AT3G53570.3;AT3G23750.1;AT3G53570.1;AT3G53570.2;AT3G53570.4;AT4G25160.1	K00924+K01623+K01840
T1 vs T3
#Pathway	Sample1 (983)	Sample2 (75081)	Pvalue	Qvalue	Pathway ID	Genes	KOs
Plant-pathogen interaction	94	4447	4.19432e-06	0.00112408	ko04626	AT2G24130.1;gi|319841095|gb|HP729790.1|;gi|400008818|gb|KA292622.1|;gi|406739000|gb|GAAC01033553.1|;gi|400014493|gb|KA298285.1|;gi|319843118|gb|HP731813.1|;gi|406763660|gb|GAAC01008893.1|;AT1G51480.1;AT3G46730.1;AT4G09430.1;AT5G47250.1;AT5G43740.1;AT5G43730.1;AT5G43740.2;gi|400012699|gb|KA296503.1|;gi|406768102|gb|GAAC01004451.1|;AT5G66330.1;gi|399996767|gb|KA280587.1|;gi|406764939|gb|GAAC0100761…	K13428+K13420+K13458+K13422+K04371+K13457+K13460+K13459+K13448+K13430+K02183+K13414+K13416+K13429+K13424+K04079+K13456+K13417+K13413+K13412+K13423+K13447+K13462
Mineral absorption	10	251	0.00192063	0.161755	ko04978	AT2G26550.1;AT2G26550.2;AT2G26550.3;AT3G06130.1;gi|400015574|gb|KA299366.1|;gi|400009145|gb|KA292949.1|;gi|400002793|gb|KA286605.1|;gi|319861268|gb|HP749962.1|;AT1G47240.1;gi|400006407|gb|KA290211.1|	K00510+K07213+K14686+K12347
Porphyrin and chlorophyll metabolism	15	483	0.00205249	0.161755	ko00860	AT1G58290.1;gi|406727133|gb|GAAC01045399.1|;AT2G26550.1;AT2G26550.2;AT2G26550.3;gi|319823032|gb|HP712794.1|;gi|319874460|gb|HP763154.1|;gi|406766842|gb|GAAC01005711.1|;AT5G14220.1;AT5G14220.2;gi|406726237|gb|GAAC01046295.1|;gi|400007809|gb|KA291613.1|;gi|319881580|gb|HP768754.1|;gi|393716203|dbj|AB623947.1|;gi|400006407|gb|KA290211.1|	K02492+K01176+K00510+K01772+K00218+K00231+K01719+K03404
Protein processing in endoplasmic reticulum	42	2220	0.0123305	0.497315	ko04141	gi|319855135|gb|HP743830.1|;gi|400014481|gb|KA298273.1|;gi|400003540|gb|KA287352.1|;gi|399995671|gb|KA279491.1|;gi|400018696|gb|KA302488.1|;gi|319858007|gb|HP746701.1|;gi|319854180|gb|HP742875.1|;gi|319854093|gb|HP742788.1|;gi|406772026|gb|GAAC01000527.1|;gi|406721983|gb|GAAC01050549.1|;AT1G09080.1;AT1G09080.2;AT3G44110.1;AT5G52640.1;AT5G60640.1;AT5G60640.2;AT5G60640.3;gi|400015254|gb|KA299046.1|…	K03347+K08057+K10661+K06689+K09580+K14005+K09490+K09503+K04079+K14007+K13993+K09518+K12669+K13525+K12668+K10839+K08288+K08054+K09540
Calcium signaling pathway	12	434	0.0129896	0.497315	ko04020	AT5G36250.1;gi|400016206|gb|KA299998.1|;AT3G08510.1;AT3G55940.1;AT3G08510.2;AT3G08510.3;gi|400009547|gb|KA293351.1|;gi|400008683|gb|KA292487.1|;gi|319868478|gb|HP757172.1|;gi|406733675|gb|GAAC01038878.1|;gi|319852186|gb|HP740881.1|;gi|400002153|gb|KA285965.1|	K04345+K02183+K05857+K15040
alpha-Linolenic acid metabolism	12	448	0.0162552	0.544549	ko00592	gi|399996744|gb|KA280564.1|;gi|429503487|gb|JX647692.1|;gi|400003010|gb|KA286822.1|;gi|406721607|gb|GAAC01050925.1|;gi|429503488|gb|JX647693.1|;AT5G04040.1;gi|400001581|gb|KA285393.1|;gi|399996313|gb|KA280133.1|;gi|429503492|gb|JX647695.1|;gi|411012943|gb|JX647690.1|;gi|145952323|gb|EF526217.1|;gi|411012945|gb|JX647691.1|	K08241+K01058+K00232+K14674
Ascorbate and aldarate metabolism	14	586	0.0241164	0.646319	ko00053	gi|400018498|gb|KA302290.1|;gi|400015172|gb|KA298964.1|;gi|319851972|gb|HP740667.1|;gi|319843995|gb|HP732690.1|;gi|400001361|gb|KA285173.1|;gi|319848765|gb|HP737460.1|;gi|406768447|gb|GAAC01004106.1|;gi|406763252|gb|GAAC01009301.1|;AT2G29130.1;AT2G38080.1;AT5G60020.1;AT2G19800.1;gi|400004798|gb|KA288602.1|;gi|406719746|gb|GAAC01052786.1|	K00434+K00423+K00469+K00128
Plant hormone signal transduction	67	4060	0.0323596	0.722699	ko04075	AT1G10850.1;AT5G67200.1;AT5G37020.1;AT5G37020.2;gi|319877873|gb|HP766567.1|;gi|319846345|gb|HP735040.1|;gi|406769275|gb|GAAC01003278.1|;AT2G45160.1;AT3G60630.1;AT4G00150.1;gi|400008818|gb|KA292622.1|;gi|400012699|gb|KA296503.1|;gi|399998899|gb|KA282719.1|;gi|406724414|gb|GAAC01048118.1|;gi|319875114|gb|HP763808.1|;gi|319853333|gb|HP742028.1|;gi|406727919|gb|GAAC01044634.1|;gi|406725671|gb|GAAC010…	K13415+K14486+K14494+K13422+K14497+K14488+K14508+K13416+K14498+K14500+K14513+K14493+K14503+K14489+K14431+K14491+K14502+K14499+K14432+K14485+K14484
Phototransduction	5	144	0.0416266	0.804652	ko04744	gi|400016206|gb|KA299998.1|;gi|400009547|gb|KA293351.1|;gi|400008683|gb|KA292487.1|;gi|319868478|gb|HP757172.1|;gi|406733675|gb|GAAC01038878.1|	K02183
Glycosylphosphatidylinositol(GPI)-anchor biosynthesis	10	417	0.0500391	0.833485	ko00563	gi|319886377|gb|HP773377.1|;gi|319859668|gb|HP748362.1|;AT3G29070.1;gi|400016363|gb|KA300155.1|;gi|319856960|gb|HP745654.1|;gi|406762614|gb|GAAC01009939.1|;gi|406725351|gb|GAAC01047181.1|;gi|400003984|gb|KA287796.1|;gi|319871703|gb|HP760397.1|;gi|406758965|gb|GAAC01013588.1|	K05283+K03857+K03859
Ubiquitin mediated proteolysis	27	1567	0.0932505	0.972812	ko04120	gi|319855135|gb|HP743830.1|;AT1G10850.1;AT5G67200.1;gi|319864822|gb|HP753516.1|;gi|406762848|gb|GAAC01009705.1|;gi|400018696|gb|KA302488.1|;gi|400003715|gb|KA287527.1|;gi|319874063|gb|HP762757.1|;AT1G74770.1;gi|319841213|gb|HP729908.1|;gi|400011638|gb|KA295442.1|;gi|406733354|gb|GAAC01039199.1|;AT1G70320.1;AT1G66620.1;AT5G58760.1;AT5G35390.1;gi|319867955|gb|HP756649.1|;gi|406761240|gb|GAAC0101131…	K03347+K10576+K10581+K06689+K03873+K03358+K10144+K10592+K04506+K10140+K10615+K10590
Sulfur relay system	4	133	0.0980072	0.972812	ko04122	gi|319867145|gb|HP755839.1|;AT1G01290.1;AT1G01290.2;AT1G51310.1	K14169+K03639+K00566
Phagosome	16	914	0.150395	0.999963	ko04145	gi|400014481|gb|KA298273.1|;gi|399995671|gb|KA279491.1|;gi|400001105|gb|KA284917.1|;AT5G43060.1;gi|400006809|gb|KA290613.1|;gi|400005823|gb|KA289627.1|;gi|400000105|gb|KA283919.1|;gi|399998908|gb|KA282728.1|;gi|399996594|gb|KA280414.1|;gi|319855968|gb|HP744663.1|;gi|319848261|gb|HP736956.1|;gi|406736182|gb|GAAC01036371.1|;gi|406726155|gb|GAAC01046377.1|;gi|399998984|gb|KA282804.1|;gi|319854310|gb…	K08057+K07897+K01365+K04392+K07374+K02153+K03661+K07375+K08054
Linoleic acid metabolism	4	175	0.19774	0.999963	ko00591	AT3G22400.1;AT5G04040.1;gi|399999052|gb|KA282870.1|;gi|319874460|gb|HP763154.1|	K15718+K14674+K00360+K00100
RNA transport	33	2151	0.199231	0.999963	ko03013	AT1G26240.1;gi|319867532|gb|HP756226.1|;gi|400011615|gb|KA295419.1|;gi|399999959|gb|KA283773.1|;AT1G22660.1;AT1G22660.2;gi|406722018|gb|GAAC01050514.1|;gi|400000860|gb|KA284674.1|;gi|393716158|dbj|AB623902.1|;gi|406770776|gb|GAAC01001777.1|;AT1G13220.2;AT2G34970.1;AT3G19910.1;AT3G56150.1;AT3G56150.2;AT5G09860.1;AT5G09860.2;gi|319855064|gb|HP743759.1|;gi|406763130|gb|GAAC01009423.1|;gi|406720752|g…	K09291+K03539+K03257+K13126+K00974+K03239+K14319+K03243+K03240+K14297+K03252+K12878+K03249+K14328+K14326+K14293+K07562
Isoflavonoid biosynthesis	4	179	0.208504	0.999963	ko00943	AT4G15360.1;AT3G16520.1;AT3G16520.3;AT3G16520.2	K13261+K13257+K13263
D-Alanine metabolism	1	19	0.221535	0.999963	ko00473	gi|319864216|gb|HP752910.1|	K02863
Various types of N-glycan biosynthesis	4	187	0.230508	0.999963	ko00513	gi|319853703|gb|HP742398.1|;gi|393715713|dbj|AB624237.1|;gi|406743978|gb|GAAC01028575.1|;gi|393716211|dbj|AB623955.1|	K12669+K12668+K03847
Circadian rhythm - plant	13	813	0.271338	0.999963	ko04712	gi|400003933|gb|KA287745.1|;gi|319867532|gb|HP756226.1|;gi|319873892|gb|HP762586.1|;gi|400012699|gb|KA296503.1|;gi|319803525|gb|HP701422.1|;gi|393716158|dbj|AB623902.1|;AT4G27310.1;gi|400020083|gb|KA303875.1|;gi|393715594|dbj|AB624118.1|;gi|198400320|gb|FJ014472.1|;gi|400015797|gb|KA299589.1|;AT5G58010.1;gi|406726086|gb|GAAC01046446.1|	K12131+K12127+K12128+K12129+K12135+K12121+K12126+K12130+K00660+K12134+K12133+K12115
Steroid biosynthesis	6	333	0.272368	0.999963	ko00100	AT5G04040.1;gi|400003905|gb|KA287717.1|;gi|406758280|gb|GAAC01014273.1|;gi|399997822|gb|KA281642.1|;gi|400005522|gb|KA289326.1|;gi|393716219|dbj|AB623963.1|	K14674+K00222+K00559+K07748
T2
#Pathway	Sample1 (873)	Sample2 (75081)	Pvalue	Qvalue	Pathway ID	Genes	KOs
Plant-pathogen interaction	96	4447	5.52078e-09	1.4354e-06	ko04626	AT2G24130.1;AT5G65320.1;gi|319841095|gb|HP729790.1|;gi|400008818|gb|KA292622.1|;gi|406739000|gb|GAAC01033553.1|;AT3G05990.1;gi|400014493|gb|KA298285.1|;gi|319843118|gb|HP731813.1|;gi|406763660|gb|GAAC01008893.1|;AT1G51480.1;AT3G46730.1;AT4G09430.1;AT5G47250.1;AT5G43740.1;AT5G43730.1;AT5G43740.2;gi|400012699|gb|KA296503.1|;gi|399996767|gb|KA280587.1|;gi|406764939|gb|GAAC01007614.1|;AT1G50180.1;gi|…	K13428+K13420+K13422+K13458+K04371+K13457+K13460+K13459+K13456+K13416+K13448+K04079+K13413+K13429+K13414+K13412+K13417+K13430+K13424+K13423+K13447+K13425+K13426
Porphyrin and chlorophyll metabolism	17	483	6.62284e-05	0.00860969	ko00860	AT1G58290.1;AT5G13630.1;AT5G13630.2;gi|319823032|gb|HP712794.1|;gi|400002322|gb|KA286134.1|;gi|319843961|gb|HP732656.1|;AT5G14220.1;AT5G14220.2;gi|400007809|gb|KA291613.1|;gi|319881580|gb|HP768754.1|;gi|393716203|dbj|AB623947.1|;gi|400014559|gb|KA298351.1|;gi|319881488|gb|HP768686.1|;gi|406763816|gb|GAAC01008737.1|;AT3G56090.1;gi|400020039|gb|KA303831.1|;gi|399997138|gb|KA280958.1|	K02492+K03403+K01772+K02259+K00231+K01719+K03404+K13545+K00522+K13606
Plant hormone signal transduction	72	4060	0.000296796	0.0257223	ko04075	AT1G10850.1;AT5G67200.1;AT5G65320.1;gi|469469379|gb|KC344278.1|;gi|319845872|gb|HP734567.1|;gi|319843309|gb|HP732004.1|;AT1G77850.1;AT2G28350.1;AT4G30080.1;AT5G37020.1;AT5G37020.2;gi|319877873|gb|HP766567.1|;gi|319846345|gb|HP735040.1|;gi|406769275|gb|GAAC01003278.1|;AT2G45160.1;AT3G60630.1;AT4G00150.1;gi|400008818|gb|KA292622.1|;gi|400012699|gb|KA296503.1|;gi|400002380|gb|KA286192.1|;gi|40001038…	K13415+K13422+K14486+K14494+K14485+K14431+K13416+K14516+K14503+K14489+K14491+K14502+K14499+K14432+K14497+K14487+K14505+K14510
Sulfur metabolism	13	428	0.00174429	0.113379	ko00920	AT1G13430.1;AT2G14920.1;gi|125975943|gb|EF218619.1|;gi|452114161|gb|KC179760.1|;gi|90856222|gb|DQ444464.1|;gi|406767208|gb|GAAC01005345.1|;AT3G22890.1;AT4G14680.1;AT5G43780.1;AT2G01140.1;AT3G13110.1;gi|400000657|gb|KA284471.1|;AT3G01120.1	K01014+K13811+K01623+K00640+K00366+K01739
Mineral absorption	9	251	0.00292433	0.152065	ko04978	AT3G06130.1;gi|400015574|gb|KA299366.1|;gi|400009145|gb|KA292949.1|;gi|400002793|gb|KA286605.1|;gi|319861268|gb|HP749962.1|;AT1G47240.1;AT3G56090.1;AT5G02600.2;AT5G02600.1	K07213+K14686+K12347+K00522
Glycosylphosphatidylinositol(GPI)-anchor biosynthesis	12	417	0.00396169	0.171673	ko00563	gi|319854669|gb|HP743364.1|;gi|400013410|gb|KA297214.1|;gi|319856960|gb|HP745654.1|;gi|406762614|gb|GAAC01009939.1|;gi|400003984|gb|KA287796.1|;gi|319871703|gb|HP760397.1|;gi|406758965|gb|GAAC01013588.1|;gi|399997370|gb|KA281190.1|;gi|406725592|gb|GAAC01046940.1|;AT4G19460.1;AT5G17600.1;AT5G41440.1	K05283+K05288+K03857
Selenocompound metabolism	10	374	0.0130884	0.453142	ko00450	gi|125975943|gb|EF218619.1|;gi|452114161|gb|KC179760.1|;gi|90856222|gb|DQ444464.1|;gi|406767208|gb|GAAC01005345.1|;AT3G22890.1;AT4G14680.1;AT5G43780.1;AT2G17420.1;AT2G41680.1;AT3G01120.1	K13811+K00384+K01739
Two-component system	18	943	0.0296744	0.723226	ko02020	AT1G58290.1;AT4G37910.1;gi|406730860|gb|GAAC01041693.1|;AT5G48230.2;AT5G48230.1;gi|400002322|gb|KA286134.1|;gi|319843961|gb|HP732656.1|;gi|400004798|gb|KA288602.1|;gi|319845622|gb|HP734317.1|;gi|406719746|gb|GAAC01052786.1|;AT5G64290.1;gi|399999527|gb|KA283341.1|;AT1G34380.1;AT1G34380.2;AT2G17420.1;AT2G41680.1;AT3G25860.1;AT3G01120.1	K02492+K04043+K03885+K00626+K02259+K00128+K03319+K00627+K02335+K00384+K01739
Spliceosome	31	1886	0.0363137	0.786796	ko03040	gi|319849210|gb|HP737905.1|;gi|319864070|gb|HP752764.1|;gi|319805312|gb|HP701560.1|;gi|406719928|gb|GAAC01052604.1|;gi|319856551|gb|HP745245.1|;AT2G18510.1;gi|406760281|gb|GAAC01012272.1|;gi|400007235|gb|KA291039.1|;gi|400002419|gb|KA286231.1|;gi|406761888|gb|GAAC01010665.1|;gi|406759528|gb|GAAC01013025.1|;gi|406722337|gb|GAAC01050195.1|;AT3G55460.1;AT5G58040.1;gi|319840673|gb|HP729368.1|;AT1G324…	K12854+K12849+K12662+K12843+K12831+K12811+K12870+K12866+K12900+K12891+K11984+K12886+K12813+K12828+K12881+K12855+K12818+K12825+K12896
Lipoic acid metabolism	2	40	0.0788453	0.999997	ko00785	gi|400017666|gb|KA301458.1|;gi|399999192|gb|KA283006.1|	K03644
Apoptosis	23	1449	0.0855402	0.999997	ko04210	AT5G28680.1;AT5G36250.1;gi|400002380|gb|KA286192.1|;gi|319864908|gb|HP753602.1|;AT2G40270.2;AT2G40270.1;gi|406719770|gb|GAAC01052762.1|;AT1G34300.1;AT1G10620.1;AT1G68690.1;AT2G18470.1;AT4G23210.1;AT4G25160.1;AT4G11470.1;AT4G23210.2;AT4G23210.3;AT5G61350.1;gi|319845431|gb|HP734126.1|;gi|319874056|gb|HP762750.1|;gi|319839642|gb|HP728337.1|;AT1G49270.1;AT1G26150.1;AT3G24550.1	K04733+K04345+K04728
Propanoate metabolism	11	651	0.141608	0.999997	ko00640	gi|406730860|gb|GAAC01041693.1|;gi|406721607|gb|GAAC01050925.1|;AT5G48230.2;AT5G48230.1;gi|400007809|gb|KA291613.1|;gi|400004798|gb|KA288602.1|;gi|393716203|dbj|AB623947.1|;gi|406719746|gb|GAAC01052786.1|;AT1G80620.1;AT5G15530.1;gi|319871709|gb|HP760403.1|	K03885+K00232+K00626+K01719+K00128+K02956+K02160+K00224
Ribosome biogenesis in eukaryotes	18	1178	0.148889	0.999997	ko03008	gi|319867532|gb|HP756226.1|;gi|319863087|gb|HP751781.1|;gi|393716197|dbj|AB623941.1|;gi|319814056|gb|HP703818.1|;gi|399996714|gb|KA280534.1|;AT3G55460.1;gi|319845431|gb|HP734126.1|;gi|319874970|gb|HP763664.1|;gi|400015100|gb|KA298892.1|;gi|400013369|gb|KA297173.1|;gi|400001943|gb|KA285755.1|;gi|319851255|gb|HP739950.1|;gi|406761224|gb|GAAC01011329.1|;gi|406723328|gb|GAAC01049204.1|;AT2G40400.1;AT…	K03539+K14548+K14537+K06943+K07562+K14573+K12619+K07179+K14546+K03115+K14567
Ascorbate and aldarate metabolism	10	586	0.14907	0.999997	ko00053	gi|319871024|gb|HP759718.1|;AT2G19800.1;gi|406730232|gb|GAAC01042321.1|;gi|400004798|gb|KA288602.1|;gi|406719746|gb|GAAC01052786.1|;AT4G08390.1;AT4G08390.2;AT4G08390.3;AT4G08390.4;AT5G15870.1	K00423+K00469+K00128+K00434+K01057
Glutathione metabolism	13	827	0.171131	0.999997	ko00480	gi|400013428|gb|KA297232.1|;gi|400010748|gb|KA294552.1|;gi|319858863|gb|HP747557.1|;gi|319814910|gb|HP704672.1|;gi|400000364|gb|KA284178.1|;gi|399996947|gb|KA280767.1|;gi|399997180|gb|KA281000.1|;gi|400014976|gb|KA298768.1|;AT4G08390.1;AT4G08390.2;AT4G08390.3;AT4G08390.4;AT5G15870.1	K00799+K00020+K00797+K00033+K00434+K01057
Circadian rhythm - plant	12	813	0.241162	0.999997	ko04712	gi|400003933|gb|KA287745.1|;gi|319867532|gb|HP756226.1|;gi|319873892|gb|HP762586.1|;gi|400012699|gb|KA296503.1|;gi|400015797|gb|KA299589.1|;AT5G58010.1;gi|400003049|gb|KA286861.1|;gi|406761224|gb|GAAC01011329.1|;gi|406723328|gb|GAAC01049204.1|;AT1G75540.1;AT5G61270.1;AT5G61270.2	K12131+K12127+K12128+K12129+K12135+K12121+K12126+K12116+K03115
Histidine metabolism	5	292	0.254044	0.999997	ko00340	gi|400004798|gb|KA288602.1|;gi|406719746|gb|GAAC01052786.1|;AT4G14910.1;AT4G14910.2;AT4G14910.3	K00128+K01693
Tryptophan metabolism	7	450	0.271473	0.999997	ko00380	AT1G13430.1;AT2G14920.1;AT5G48230.2;AT5G48230.1;gi|400009982|gb|KA293786.1|;gi|400004798|gb|KA288602.1|;gi|406719746|gb|GAAC01052786.1|	K11821+K00626+K01501+K00128
Limonene and pinene degradation	34	2618	0.278685	0.999997	ko00903	AT5G28680.1;gi|400006246|gb|KA290050.1|;gi|406737913|gb|GAAC01034640.1|;gi|400008482|gb|KA292286.1|;gi|319864908|gb|HP753602.1|;gi|319835921|gb|HP725304.1|;AT3G26210.1;AT2G40270.2;AT2G40270.1;gi|400004798|gb|KA288602.1|;gi|400000364|gb|KA284178.1|;gi|406766940|gb|GAAC01005613.1|;gi|406754775|gb|GAAC01017778.1|;gi|406719746|gb|GAAC01052786.1|;AT1G64900.1;AT3G49670.1;AT3G22800.1;AT3G53570.3;AT3G237…	K00924+K00517+K00128+K00120
Protein processing in endoplasmic reticulum	29	2220	0.287133	0.999997	ko04141	gi|319855135|gb|HP743830.1|;gi|400014481|gb|KA298273.1|;gi|400003540|gb|KA287352.1|;gi|399995671|gb|KA279491.1|;gi|400018696|gb|KA302488.1|;gi|400017313|gb|KA301105.1|;gi|406722421|gb|GAAC01050111.1|;gi|400009180|gb|KA292984.1|;gi|400006349|gb|KA290153.1|;gi|400002296|gb|KA286108.1|;gi|399998984|gb|KA282804.1|;gi|399997894|gb|KA281714.1|;gi|399997788|gb|KA281608.1|;gi|399996406|gb|KA280226.1|;gi|…	K03347+K08057+K10661+K06689+K08288+K13993+K08054+K04079+K09540+K12669+K13525+K09518+K10082+K07151
T2 vs T3
#Pathway	Sample1 (956)	Sample2 (75081)	Pvalue	Qvalue	Pathway ID	Genes	KOs
Plant-pathogen interaction	92	4447	4.08782e-06	0.00110371	ko04626	AT2G24130.1;AT5G65320.1;gi|319841095|gb|HP729790.1|;gi|400008818|gb|KA292622.1|;gi|406739000|gb|GAAC01033553.1|;gi|400014493|gb|KA298285.1|;gi|319843118|gb|HP731813.1|;gi|406763660|gb|GAAC01008893.1|;AT1G51480.1;AT3G46730.1;AT4G09430.1;AT5G47250.1;AT5G437	K13428+K13420+K13422+K13458+K04371+K13457+K13460+K13459+K13448+K02183+K13414+K13430+K13416+K13429+K13424+K04079+K13456+K13417+K13413+K13412+K13423+K13447+K13462
Porphyrin and chlorophyll metabolism	16	483	0.000569338	0.0768606	ko00860	AT1G58290.1;gi|406727133|gb|GAAC01045399.1|;AT2G26550.1;AT2G26550.2;AT2G26550.3;gi|319823032|gb|HP712794.1|;gi|319874460|gb|HP763154.1|;gi|406766842|gb|GAAC01005711.1|;AT5G14220.1;AT5G14220.2;gi|406726237|gb|GAAC01046295.1|;gi|400007809|gb|KA291613.1|;gi|	K02492+K01176+K00510+K01772+K00218+K00231+K01719+K03404+K13606
Mineral absorption	9	251	0.0052508	0.354429	ko04978	AT2G26550.1;AT2G26550.2;AT2G26550.3;AT3G06130.1;gi|400015574|gb|KA299366.1|;gi|400009145|gb|KA292949.1|;gi|400002793|gb|KA286605.1|;gi|319861268|gb|HP749962.1|;AT1G47240.1	K00510+K07213+K14686+K12347
Protein processing in endoplasmic reticulum	42	2220	0.00797211	0.416428	ko04141	gi|319855135|gb|HP743830.1|;gi|400014481|gb|KA298273.1|;gi|400003540|gb|KA287352.1|;gi|399995671|gb|KA279491.1|;gi|400018696|gb|KA302488.1|;gi|319858007|gb|HP746701.1|;gi|319854180|gb|HP742875.1|;gi|319854093|gb|HP742788.1|;gi|406772026|gb|GAAC01000527.1|	K03347+K08057+K10661+K06689+K09580+K14005+K09490+K09503+K04079+K14007+K09518+K12669+K13525+K12668+K10839+K08288+K13993+K08054+K09540
Calcium signaling pathway	12	434	0.0106345	0.416428	ko04020	AT5G36250.1;gi|400016206|gb|KA299998.1|;AT3G08510.1;AT3G55940.1;AT3G08510.2;AT3G08510.3;gi|400009547|gb|KA293351.1|;gi|400008683|gb|KA292487.1|;gi|319868478|gb|HP757172.1|;gi|406733675|gb|GAAC01038878.1|;gi|319852186|gb|HP740881.1|;gi|400002153|gb|KA28596	K04345+K02183+K05857+K15040
Glycosylphosphatidylinositol(GPI)-anchor biosynthesis	11	417	0.0192007	0.576021	ko00563	gi|319854669|gb|HP743364.1|;gi|319886377|gb|HP773377.1|;gi|319859668|gb|HP748362.1|;AT3G29070.1;gi|400016363|gb|KA300155.1|;gi|319856960|gb|HP745654.1|;gi|406762614|gb|GAAC01009939.1|;gi|406725351|gb|GAAC01047181.1|;gi|400003984|gb|KA287796.1|;gi|31987170	K05283+K03857+K03859
Phototransduction	5	144	0.0376836	0.810524	ko04744	gi|400016206|gb|KA299998.1|;gi|400009547|gb|KA293351.1|;gi|400008683|gb|KA292487.1|;gi|319868478|gb|HP757172.1|;gi|406733675|gb|GAAC01038878.1|	K02183
Plant hormone signal transduction	64	4060	0.048059	0.810524	ko04075	AT1G10850.1;AT5G67200.1;AT5G65320.1;gi|319877873|gb|HP766567.1|;gi|319846345|gb|HP735040.1|;gi|406769275|gb|GAAC01003278.1|;AT2G45160.1;AT3G60630.1;AT4G00150.1;gi|400008818|gb|KA292622.1|;gi|400012699|gb|KA296503.1|;gi|399998899|gb|KA282719.1|;gi|40672441	K13415+K13422+K14494+K14497+K14488+K14508+K13416+K14498+K14431+K14500+K14486+K14513+K14493+K14503+K14489+K14491+K14502+K14499+K14432+K14485
Ubiquitin mediated proteolysis	28	1567	0.0483342	0.810524	ko04120	gi|319855135|gb|HP743830.1|;AT1G10850.1;AT5G67200.1;gi|319856824|gb|HP745518.1|;gi|319864822|gb|HP753516.1|;gi|406762848|gb|GAAC01009705.1|;gi|400018696|gb|KA302488.1|;gi|400003715|gb|KA287527.1|;gi|319874063|gb|HP762757.1|;AT1G74770.1;gi|319841213|gb|HP7	K03347+K10576+K10143+K10581+K06689+K03873+K03358+K10144+K10592+K04506+K10140+K10615+K10590
Phagosome	16	914	0.127806	0.999991	ko04145	gi|400014481|gb|KA298273.1|;gi|399995671|gb|KA279491.1|;gi|400001105|gb|KA284917.1|;AT5G43060.1;gi|400006809|gb|KA290613.1|;gi|400005823|gb|KA289627.1|;gi|400000105|gb|KA283919.1|;gi|399998908|gb|KA282728.1|;gi|399996594|gb|KA280414.1|;gi|319855968|gb|HP7	K08057+K07897+K01365+K04392+K07374+K02153+K03661+K07375+K08054
Glycerophospholipid metabolism	16	935	0.146028	0.999991	ko00564	gi|400003010|gb|KA286822.1|;AT1G52440.1;gi|319881534|gb|HP768720.1|;gi|406732824|gb|GAAC01039729.1|;AT2G32260.1;AT5G04040.1;gi|400018262|gb|KA302054.1|;gi|399995956|gb|KA279776.1|;gi|406765432|gb|GAAC01007121.1|;gi|406725499|gb|GAAC01047033.1|;gi|40000712	K01058+K06130+K01115+K00968+K14674+K13508+K02867+K00894+K03885+K13510+K01078+K00901
Isoflavonoid biosynthesis	4	179	0.195319	0.999991	ko00943	AT4G15360.1;AT3G16520.1;AT3G16520.3;AT3G16520.2	K13261+K13257+K13263
alpha-Linolenic acid metabolism	8	448	0.214821	0.999991	ko00592	gi|399996744|gb|KA280564.1|;gi|429503487|gb|JX647692.1|;gi|400003010|gb|KA286822.1|;gi|406721607|gb|GAAC01050925.1|;gi|429503488|gb|JX647693.1|;AT5G04040.1;gi|400001581|gb|KA285393.1|;gi|399996313|gb|KA280133.1|	K08241+K01058+K00232+K14674
D-Alanine metabolism	1	19	0.216127	0.999991	ko00473	gi|319864216|gb|HP752910.1|	K02863
Various types of N-glycan biosynthesis	4	187	0.216331	0.999991	ko00513	gi|319853703|gb|HP742398.1|;gi|393715713|dbj|AB624237.1|;gi|406743978|gb|GAAC01028575.1|;gi|393716211|dbj|AB623955.1|	K12669+K12668+K03847
Circadian rhythm - plant	13	813	0.240919	0.999991	ko04712	gi|400003933|gb|KA287745.1|;gi|319867532|gb|HP756226.1|;gi|319873892|gb|HP762586.1|;gi|400012699|gb|KA296503.1|;gi|319803525|gb|HP701422.1|;gi|393716158|dbj|AB623902.1|;AT4G27310.1;gi|400020083|gb|KA303875.1|;gi|393715594|dbj|AB624118.1|;gi|198400320|gb|F	K12131+K12127+K12128+K12129+K12135+K12121+K12126+K12130+K00660+K12134+K12133+K12116
Glutathione metabolism	13	827	0.259314	0.999991	ko00480	gi|400013428|gb|KA297232.1|;gi|400010748|gb|KA294552.1|;gi|319858863|gb|HP747557.1|;gi|319814910|gb|HP704672.1|;gi|400018498|gb|KA302290.1|;gi|400015172|gb|KA298964.1|;gi|319854354|gb|HP743049.1|;gi|400011108|gb|KA294912.1|;gi|399998756|gb|KA282576.1|;gi|	K00799+K00434+K00031+K10808+K00020
RNA transport	31	2151	0.265652	0.999991	ko03013	AT1G26240.1;gi|319867532|gb|HP756226.1|;gi|399999959|gb|KA283773.1|;AT1G22660.1;AT1G22660.2;gi|400000860|gb|KA284674.1|;gi|393716158|dbj|AB623902.1|;gi|406770776|gb|GAAC01001777.1|;gi|406722018|gb|GAAC01050514.1|;AT1G13220.2;AT2G34970.1;AT3G19910.1;AT3G56	K09291+K03539+K13126+K00974+K14319+K03243+K03239+K03240+K14297+K03252+K12878+K03257+K03249+K14328+K14326+K14293+K07562
Long-term depression	5	281	0.288673	0.999991	ko04730	gi|406739000|gb|GAAC01033553.1|;gi|319883012|gb|HP770012.1|;gi|319803248|gb|HP701157.1|;gi|400002622|gb|KA286434.1|;gi|406767575|gb|GAAC01004978.1|	K04371+K04382+K03456
Cell cycle	17	1144	0.293035	0.999991	ko04110	gi|319855135|gb|HP743830.1|;gi|319874063|gb|HP762757.1|;gi|319865287|gb|HP753981.1|;gi|400004313|gb|KA288125.1|;gi|319869980|gb|HP758674.1|;AT1G09720.1;AT1G13220.2;AT5G40340.1;gi|319845431|gb|HP734126.1|;gi|319874229|gb|HP762923.1|;gi|319846273|gb|HP73496	K03347+K03358+K06638+K06067+K04728+K06636+K06669+K06627+K02178+K02603+K04683+K02540+K03083
T3
#Pathway	Sample1 (756)	Sample2 (75081)	Pvalue	Qvalue	Pathway ID	Genes	KOs
Selenocompound metabolism	12	374	0.000482483	0.121586	ko00450	gi|125975943|gb|EF218619.1|;gi|452114161|gb|KC179760.1|;gi|90856222|gb|DQ444464.1|;gi|406767208|gb|GAAC01005345.1|;AT3G22890.1;AT4G14680.1;AT5G43780.1;gi|399997694|gb|KA281514.1|;gi|406727809|gb|GAAC01044744.1|;gi|319865962|gb|HP754656.1|;gi|319849400|gb|	K13811+K01874+K03671+K00549
Porphyrin and chlorophyll metabolism	13	483	0.00143203	0.180436	ko00860	AT5G13630.1;AT5G13630.2;gi|406727133|gb|GAAC01045399.1|;AT2G26550.1;AT2G26550.2;AT2G26550.3;gi|319823032|gb|HP712794.1|;gi|400002322|gb|KA286134.1|;gi|319843961|gb|HP732656.1|;gi|319874460|gb|HP763154.1|;gi|406766842|gb|GAAC01005711.1|;gi|406726237|gb|GAA	K03403+K01176+K00510+K01772+K02259+K00218+K00231
Calcium signaling pathway	11	434	0.00503056	0.246632	ko04020	AT5G36250.1;gi|400016206|gb|KA299998.1|;AT3G08510.1;AT3G55940.1;AT3G08510.2;AT3G08510.3;gi|400009547|gb|KA293351.1|;gi|400008683|gb|KA292487.1|;gi|319868478|gb|HP757172.1|;gi|406733675|gb|GAAC01038878.1|;gi|319852186|gb|HP740881.1|	K04345+K02183+K05857+K15040
alpha-Linolenic acid metabolism	11	448	0.00632753	0.246632	ko00592	gi|399996744|gb|KA280564.1|;gi|429503487|gb|JX647692.1|;gi|400003010|gb|KA286822.1|;gi|406721607|gb|GAAC01050925.1|;gi|429503488|gb|JX647693.1|;AT5G04040.1;gi|400001581|gb|KA285393.1|;gi|399996313|gb|KA280133.1|;gi|411012943|gb|JX647690.1|;gi|145952323|gb	K08241+K01058+K00232+K14674
Plant-pathogen interaction	62	4447	0.00655502	0.246632	ko04626	gi|319841095|gb|HP729790.1|;gi|400008818|gb|KA292622.1|;gi|406739000|gb|GAAC01033553.1|;gi|400014493|gb|KA298285.1|;gi|319843118|gb|HP731813.1|;gi|406763660|gb|GAAC01008893.1|;AT1G51480.1;AT3G46730.1;AT4G09430.1;AT5G47250.1;AT5G43740.1;AT5G43730.1;AT5G437	K13458+K13422+K04371+K13457+K13460+K13459+K13448+K13420+K13430+K02183+K13414+K13416+K13429+K13424+K04079+K13456+K13417+K13462
Sulfur metabolism	10	428	0.0123929	0.303565	ko00920	AT1G13430.1;AT2G14920.1;gi|125975943|gb|EF218619.1|;gi|452114161|gb|KC179760.1|;gi|90856222|gb|DQ444464.1|;gi|406767208|gb|GAAC01005345.1|;AT3G22890.1;AT4G14680.1;AT5G43780.1;gi|399999052|gb|KA282870.1|	K01014+K13811+K00360
Phagosome	17	914	0.012561	0.303565	ko04145	gi|319841614|gb|HP730309.1|;gi|400014481|gb|KA298273.1|;gi|399995671|gb|KA279491.1|;gi|400001105|gb|KA284917.1|;AT5G43060.1;gi|406732331|gb|GAAC01040222.1|;gi|400017313|gb|KA301105.1|;gi|406722421|gb|GAAC01050111.1|;gi|400006809|gb|KA290613.1|;gi|40000582	K00921+K08057+K07897+K01365+K04392+K07374+K02153+K03661+K07375
Phototransduction	5	144	0.0156601	0.303565	ko04744	gi|400016206|gb|KA299998.1|;gi|400009547|gb|KA293351.1|;gi|400008683|gb|KA292487.1|;gi|319868478|gb|HP757172.1|;gi|406733675|gb|GAAC01038878.1|	K02183
Ascorbate and aldarate metabolism	12	586	0.0170084	0.306152	ko00053	gi|400018498|gb|KA302290.1|;gi|400015172|gb|KA298964.1|;gi|319851972|gb|HP740667.1|;gi|319843995|gb|HP732690.1|;gi|400001361|gb|KA285173.1|;gi|319848765|gb|HP737460.1|;gi|406768447|gb|GAAC01004106.1|;gi|406763252|gb|GAAC01009301.1|;AT2G29130.1;AT2G38080.1	K00434+K00423+K00469
Plant hormone signal transduction	50	4060	0.0847502	0.823853	ko04075	gi|469469379|gb|KC344278.1|;gi|319845872|gb|HP734567.1|;gi|319843309|gb|HP732004.1|;AT1G77850.1;AT2G28350.1;AT4G30080.1;AT5G37020.1;AT5G37020.2;gi|319877873|gb|HP766567.1|;gi|319846345|gb|HP735040.1|;gi|406769275|gb|GAAC01003278.1|;AT2G45160.1;AT3G60630.1	K14486+K14494+K13422+K14497+K14485+K14488+K14508+K13416+K13415+K14498+K14500+K14513+K14493+K14484
Protein processing in endoplasmic reticulum	29	2220	0.0958199	0.823853	ko04141	gi|319855135|gb|HP743830.1|;gi|400014481|gb|KA298273.1|;gi|400003540|gb|KA287352.1|;gi|399995671|gb|KA279491.1|;gi|400018696|gb|KA302488.1|;gi|319858007|gb|HP746701.1|;gi|319854180|gb|HP742875.1|;gi|319854093|gb|HP742788.1|;gi|406772026|gb|GAAC01000527.1|	K03347+K08057+K10661+K06689+K09580+K14005+K09490+K09503+K04079+K14007+K09518+K12669+K13525+K12668+K10839
Linoleic acid metabolism	4	175	0.101485	0.823853	ko00591	AT3G22400.1;AT5G04040.1;gi|399999052|gb|KA282870.1|;gi|319874460|gb|HP763154.1|	K15718+K14674+K00360+K00100
Mineral absorption	5	251	0.111155	0.823853	ko04978	AT2G26550.1;AT2G26550.2;AT2G26550.3;AT3G06130.1;gi|400006407|gb|KA290211.1|	K00510+K07213
Glycosylphosphatidylinositol(GPI)-anchor biosynthesis	7	417	0.130782	0.825061	ko00563	gi|319886377|gb|HP773377.1|;gi|319859668|gb|HP748362.1|;AT3G29070.1;gi|400016363|gb|KA300155.1|;gi|319856960|gb|HP745654.1|;gi|406762614|gb|GAAC01009939.1|;gi|406725351|gb|GAAC01047181.1|	K05283+K03857+K03859
Ubiquitin mediated proteolysis	20	1567	0.1692	0.947519	ko04120	gi|319855135|gb|HP743830.1|;gi|319864822|gb|HP753516.1|;gi|406762848|gb|GAAC01009705.1|;gi|400018696|gb|KA302488.1|;gi|400003715|gb|KA287527.1|;gi|319874063|gb|HP762757.1|;AT1G74770.1;gi|400011638|gb|KA295442.1|;gi|406733354|gb|GAAC01039199.1|;AT1G70320.1	K03347+K10581+K06689+K03873+K03358+K10144+K10592+K04506+K10140+K10576+K10615
Ubiquinone and other terpenoid-quinone biosynthesis	6	398	0.214836	0.999856	ko00130	AT2G16570.1;gi|406758250|gb|GAAC01014303.1|;gi|400003010|gb|KA286822.1|;AT4G32770.1;gi|406758853|gb|GAAC01013700.1|;gi|406748276|gb|GAAC01024277.1|	K00764+K03183+K01058+K09834+K09833
Glycerophospholipid metabolism	12	935	0.237062	0.999856	ko00564	AT1G52440.1;gi|406730860|gb|GAAC01041693.1|;gi|319881534|gb|HP768720.1|;gi|406732824|gb|GAAC01039729.1|;AT2G32260.1;gi|400003010|gb|KA286822.1|;AT5G04040.1;gi|400018262|gb|KA302054.1|;gi|399995956|gb|KA279776.1|;gi|406765432|gb|GAAC01007121.1|;gi|40672549	K06130+K03885+K01115+K00968+K01058+K14674+K13508+K02867+K00894+K01078
Lysosome	17	1414	0.26268	0.999856	ko04142	AT5G43060.1;gi|400004039|gb|KA287851.1|;AT2G20790.1;AT4G38590.1;AT4G38590.2;gi|406732331|gb|GAAC01040222.1|;gi|400000105|gb|KA283919.1|;gi|399996594|gb|KA280414.1|;gi|406736182|gb|GAAC01036371.1|;gi|400019861|gb|KA303653.1|;gi|400017941|gb|KA301733.1|;gi|	K01365+K12385+K12398+K12309+K03661+K13289+K01206+K12394
Cell cycle	14	1144	0.266959	0.999856	ko04110	gi|319855135|gb|HP743830.1|;gi|319874063|gb|HP762757.1|;gi|400004313|gb|KA288125.1|;gi|319869980|gb|HP758674.1|;AT1G09720.1;AT1G13220.2;AT5G40340.1;gi|319845431|gb|HP734126.1|;gi|319874229|gb|HP762923.1|;gi|319846273|gb|HP734968.1|;gi|393716216|dbj|AB6239	K03347+K03358+K06067+K04728+K06636+K06669+K06627+K02178+K02603+K06638
Sesquiterpenoid and triterpenoid biosynthesis	3	179	0.269677	0.999856	ko00909	gi|406761818|gb|GAAC01010735.1|;gi|400014287|gb|KA298091.1|;AT4G15360.1	K00511+K15814
